# Supplementary material for: Case Report: An unclassified T cell lymphoma subtype with co-expression of TCR αβ and γ chains revealed by single cell sequencing
Source: Front Immunol. 2023 May 30;14:1184383. doi: 10.3389/fimmu.2023.1184383 (PMC10266344; doi:10.3389/fimmu.2023.1184383)
Supplement: Supplementary file 1 [file DataSheet_1.xlsx]

## Sheet: Sheet1
			Chemotherapy
2022.7.26			2022.7.29-8.04			2022.8.8
Blood routine examination
WBC	33.03	10^9/L				5.59	10^9/L
NEUT#	-	10^9/L				0.02	10^9/L
LYMPH#	-	10^9/L				5.51	10^9/L
MONO#	-	10^9/L				0.01	10^9/L
RBC	1.45	10^12/L				1.84	10^12/L
HGB	59	g/L				67	g/L
HCT	17.8	%				20	%
MCV	122.8	fL				108.7	fL
MCH	40.7	pg				36.4	pg
PLT	24	10^9/L				25	10^9/L
Bone marrow routine examination
WBC	17.44	10^9/L				20.89	10^9/L
NEUT#	3.62	10^9/L				3.51	10^9/L
LYMPH#	11.46	10^9/L				12.74	10^9/L
MONO#	1.9	10^9/L				3.99	10^9/L
RBC	1.9	10^12/L				1.84	10^12/L
HGB	69	g/L				67	g/L
HCT	0.217	L/L				20	L/L
MCV	114.2	fL				108.7	fL
MCH	36.3	pg				36.4	pg
Coagulation function
APTT	53.5	Second				51.8	Second
PT	18.6	Second				16.4	Second
INR	1.51					1.3
TT	24	Second				23.3	Second
FIB	0.83	g/L				0.91	g/L
FDP	0.05	ug/mL				92.79	ug/mL
DD2	3.72	ug/mL				19.36	ug/mL
ATIII	43	%				66	%
PTTA	54	%				66	%
Blood biochemical examination
LDH	316	U/L				139
TBIL	41	umol/L				20.9
DBIL	23.9	umol/L				10.6
UBIL	17.1	umol/L				10.3
TP	77.3	g/L				76.4
ALB	25.3	g/L				31.1
GLB	52	g/L				45.3
A/G	0.49					0.69
BUN	9.3	mmol/L				6.1
Cr	92	umol/L				129
UA	649	umol/L				272
Virological examination
HBsAg_	(＋)
HBsAb_	(－)
HBeAg_	(－)
HBeAb_	(＋)
HBcAb_	(＋)
HCV	(－)
HIV_Ab	(－)
TPPA	(－)
EB-DNA	20800	IU/mL
Anti-nuclear antibody spectrum
ANA	(+)
ASMA	(+)
LKM-1	(+)
LC-1	(++)
SLA/LP	(-)
AMA	(-)
AMA-M2	(+)
AMA-3E	(-)
PML	(-)
SP100	(-)
gp210	(+)
Ro-52	(-)
ACA_IgG	11.3	GPLU/ml
ACA_IgM	1.29	MPLU/ml
ACA-IgA	0.16	APLU/mL
β2_IgG	3.91	AU/mL
β2_IgM	1.23	AU/mL
β2_IgA	0.22	AU/mL
immunoglobulin
IgG	21.4	g/L
IgA	3.76	g/L
IgM	24.3	g/L
KAP	8.58	g/L
LAM	2.41	g/L
KAP/LAM	3.56
CD count
CD3	0.9339	%
CD3+CD4+	0.1716	%
CD3+CD8+	0.3487	%
CD19	0.0188	%
CD16+CD56+%Lym-	0.0116	%
4/8 Ratio	0.49
CD45+Lym#	10140	/uL
CD3+Abs Cnt	9419	/uL
CD3+CD4+Abs	1732	/uL
CD3+CD8+Abs	3671	/uL
CD19+Abs	209	/uL
CD16+CD56+Abs-	111	/uL
Cytokine detection
IL-4	19942.6	pg/mL
IL-5	＞6000	pg/mL
IL-6	7430.85	pg/mL
IL-8	＞7500	pg/mL
IL-10	＞10800	pg/mL
IL-12p70	＞6000	pg/mL
IL-1β	＞6000	pg/mL
IL-2	4283.26	pg/mL
INF-γ	＞10500	pg/mL
TNF-α	＞12000	pg/mL
TNF-β	376	pg/mL
IL-17A	8649.65	pg/mL
IL-17F	＞9000	pg/mL
IL-22	＞4500	pg/mL
