# Supplementary material for: Case Report: An unclassified T cell lymphoma subtype with co-expression of TCR αβ and γ chains revealed by single cell sequencing
Source: Front Immunol. 2023 May 30;14:1184383. doi: 10.3389/fimmu.2023.1184383 (PMC10266344; doi:10.3389/fimmu.2023.1184383)
Supplement: Supplementary file 2 [file DataSheet_2.xlsx]

## Sheet: Sheet1
Therapies	Drug	Dose	Schedule
E-CHOP	Etoposide	0.1g	Day1 - 3
	Vindesine	4mg	Day 1
	Pirarubicin	80mg	Day 1
	Cyclophosphamide	1.2g	Day 1
	prednisolone	100mg	Day1 - 5
Anti-HBV	Entecavir Tablets
