# Supplementary material for: Case Report: An unclassified T cell lymphoma subtype with co-expression of TCR αβ and γ chains revealed by single cell sequencing
Source: Front Immunol. 2023 May 30;14:1184383. doi: 10.3389/fimmu.2023.1184383 (PMC10266344; doi:10.3389/fimmu.2023.1184383)
Supplement: Supplementary file 3 [file DataSheet_3.csv]

names	scores	logfoldchanges	pvals	pvals_adj	pct_nz_group	pct_nz_reference
GZMK	76.69882	7.847058	0.0	0.0	0.9066265060240963	0.31549520766773165
LINC01934	73.04317	6.2078037	0.0	0.0	0.9369477911646586	0.4269739844819717
TRBV10-2	71.78892	8.927464	0.0	0.0	0.7971887550200804	0.10326335006846189
TRAV27	62.623703	7.2620835	0.0	0.0	0.713855421686747	0.0950479233226837
CCL5	62.617706	5.9406667	0.0	0.0	0.908433734939759	0.4725011410314925
TRAV12-1	61.648537	6.856728	0.0	0.0	0.7164658634538152	0.1175262437243268
GZMA	60.947773	5.6771927	0.0	0.0	0.8572289156626506	0.3974212688270196
TRGV9	60.828564	6.8078046	0.0	0.0	0.7166666666666667	0.11455956184390689
IFNG-AS1	59.269497	5.726757	0.0	0.0	0.7497991967871486	0.21542674577818346
KLRG1	58.835857	5.3622084	0.0	0.0	0.8	0.2792104062072113
CMC1	58.79709	5.0352054	0.0	0.0	0.7805220883534136	0.3367183934276586
CST7	56.12988	4.131045	0.0	0.0	0.8443775100401606	0.5280693747147421
AF165147.1	55.70778	5.473851	0.0	0.0	0.6961847389558233	0.19226380648105887
TTN	54.830452	5.5382504	0.0	0.0	0.6765060240963855	0.16065723413966226
HPSE2	53.428486	6.3088193	0.0	0.0	0.6088353413654618	0.08922866271109083
PITPNC1	53.29351	4.233566	0.0	0.0	0.8128514056224899	0.43302145139205844
PARP8	53.17122	3.4894671	0.0	0.0	0.9265060240963855	0.6502738475581926
THEMIS	52.57406	4.343666	0.0	0.0	0.8367469879518072	0.425148334094021
CD74	52.514713	1.4530126	0.0	0.0	0.9381526104417671	0.9291419443176632
CAMK4	52.381264	4.640727	0.0	0.0	0.7463855421686747	0.3049977179370151
TRIO	49.48514	4.7641816	0.0	0.0	0.6670682730923695	0.23071656777727065
AOAH	49.05179	4.2521667	0.0	0.0	0.7690763052208835	0.3623916020082154
PIP4K2A	48.602413	3.4727454	0.0	0.0	0.8431726907630522	0.539479689639434
TRPS1	47.349434	4.041884	0.0	0.0	0.7299196787148594	0.35006846188954815
IKZF2	46.802452	4.509893	0.0	0.0	0.6748995983935743	0.2339114559561844
TOX	46.523136	3.9511564	0.0	0.0	0.8018072289156627	0.4198995892286627
AUTS2	46.504932	4.7040877	0.0	0.0	0.6124497991967871	0.1782291191236878
EMB	46.37881	3.268109	0.0	0.0	0.8126506024096386	0.5130077590141487
LYST	45.37657	3.3229482	0.0	0.0	0.8062248995983936	0.4965769055225924
NIBAN1	45.318775	3.2920644	0.0	0.0	0.7953815261044177	0.514148790506618
HNRNPLL	44.823017	4.0362678	0.0	0.0	0.641566265060241	0.24977179370150615
CYTOR	44.81332	3.2748067	0.0	0.0	0.743574297188755	0.43975353719762666
TMEM155	44.503563	5.0786786	0.0	0.0	0.5271084337349398	0.09470561387494295
RGS1	43.0028	3.520715	0.0	0.0	0.7423694779116465	0.4383842994066636
CLDND1	42.892353	3.5255282	0.0	0.0	0.6740963855421687	0.3314696485623003
DLEU1	42.791668	4.1487427	0.0	0.0	0.5927710843373494	0.21303057964399819
DTHD1	41.424046	4.3300657	0.0	0.0	0.5431726907630522	0.14993153811045185
WNK1	41.38402	2.983797	0.0	0.0	0.7343373493975903	0.45892286627110906
CEP128	40.315792	3.8589737	0.0	0.0	0.6	0.23413966225467822
ALOX5AP	39.39181	3.1640878	0.0	0.0	0.6865461847389558	0.3950251026928343
MGAT4A	39.226807	3.3182945	0.0	0.0	0.6437751004016065	0.32017343678685534
HLA-DQA1	39.225845	3.5979033	0.0	0.0	0.6728915662650602	0.3250798722044728
NKG7	37.199806	4.422234	6.873284430352661e-303	3.870293591312888e-300	0.8291164658634538	0.4225239616613419
MAN2A1	37.147423	3.0354626	4.824860189188854e-302	2.675677390674261e-299	0.6453815261044177	0.36535828388863534
SUPT3H	36.327827	3.380759	5.884895700880621e-289	3.1216386601149506e-286	0.5614457831325301	0.23779096303057964
LITAF	35.539402	2.3772023	1.211343969287161e-276	6.073479536969777e-274	0.7431726907630523	0.529780921953446
CRTAM	35.53373	4.2634478	1.4820455045582221e-276	7.330317231396688e-274	0.4457831325301205	0.1015518028297581
CXCR6	35.5325	4.3752055	1.548182999473901e-276	7.555339461832568e-274	0.43493975903614457	0.08683249657690552
PAM	35.0497	3.0704055	3.9399939141913016e-269	1.897469963859419e-266	0.6150602409638555	0.32211319032405294
CCSER1	34.478165	4.6278715	1.7043667400170893e-260	8.101497019657855e-258	0.40963855421686746	0.07199908717480602
PPP1R16B	34.247803	2.922768	4.702631296477122e-257	2.1515126010294896e-254	0.6471887550200803	0.3865814696485623
CCL3L1	34.11223	4.074506	4.858885327727191e-255	2.1955563195079375e-252	0.43253012048192774	0.10109539023277042
CCL4	34.09622	3.7515292	8.391887593386234e-255	3.745749729335726e-252	0.5453815261044177	0.2191921497033318
F2R	33.80542	3.3049922	1.6418532170507962e-250	6.987612743869325e-248	0.5096385542168674	0.19625741670470104
RUNX3	33.540813	2.7160401	1.2254977049931216e-246	5.097095625051505e-244	0.6606425702811245	0.3949109995435874
PRKCH	33.397057	2.3975358	1.5128070185985755e-244	6.2213763694074675e-242	0.8309236947791164	0.6238019169329073
NCOA1	32.818268	2.6393592	3.231710375259478e-236	1.2856938200529583e-233	0.6495983935742972	0.4009584664536741
TRAC	32.668743	2.5428457	4.3422069615068096e-234	1.6729380736643236e-231	0.6746987951807228	0.42834322227293475
RBM20	32.380486	4.52595	5.16747123927649e-230	1.9498413899872041e-227	0.3819277108433735	0.06389776357827476
ARAP2	32.050568	2.4599235	2.155781316010628e-225	7.735661955618137e-223	0.6614457831325301	0.428000912825194
PMAIP1	32.04246	2.8904433	2.7957970685700145e-225	9.934851311333116e-223	0.5514056224899598	0.2898219990871748
ITK	31.77413	2.413005	1.4743698713897177e-221	4.9507717121775284e-219	0.7401606425702811	0.515632131446828
NFATC2	31.7393	2.5800428	4.461138335635463e-221	1.4843829474781233e-218	0.6487951807228916	0.4008443633044272
TRAT1	31.558554	3.0085495	1.368557857756268e-218	4.4723737635479614e-216	0.506425702811245	0.2185075308078503
ISG20	31.506422	1.8639454	7.094003569817674e-218	2.2776107426219008e-215	0.779718875502008	0.6247147421268827
EZR	31.405333	1.7368964	1.7111513951645273e-216	5.399125190898006e-214	0.8305220883534137	0.6927202190780466
CDC42SE2	31.11213	1.8574443	1.6509239082002073e-212	5.164569740515879e-210	0.7941767068273092	0.6459379278868097
SYNE1	31.088037	2.5376697	3.495049457853807e-212	1.0840873322619253e-209	0.6437751004016065	0.39810588772250116
IQGAP2	31.042477	1.9301461	1.4413901024381138e-211	4.4333041293560843e-209	0.804417670682731	0.6481058877225011
JUN	30.86809	2.2673147	3.203431099566462e-209	9.610555875019023e-207	0.7602409638554217	0.5956184390689183
PPP2R2B	30.73436	3.4221144	1.9787230361526906e-207	5.747876337001954e-205	0.4433734939759036	0.14810588772250113
BCL11B	30.073435	2.4506085	1.0784887706571403e-198	3.0132646942612207e-196	0.6779116465863454	0.4411227749885897
TRBC2	29.976583	2.2276056	1.9821652015758835e-197	5.496153677490826e-195	0.7807228915662651	0.5725696029210406
HLA-DPB1	29.861341	1.5268933	6.254776645181107e-196	1.7212863157163436e-193	0.7953815261044177	0.6834778639890461
CD69	29.818638	2.1873496	2.2399737501628857e-195	6.118304420127745e-193	0.7983935742971887	0.6071428571428571
AP3S1	29.73498	2.312848	2.7122149175411353e-194	7.353316903475784e-192	0.593574297188755	0.37140575079872207
CD81	29.698286	1.7657846	8.079879903014755e-194	2.174497678898846e-191	0.7108433734939759	0.5616157005933364
PZP	29.616488	3.569761	9.166204076663816e-193	2.4311031551447267e-190	0.4002008032128514	0.10965312642628937
ATXN1	29.605053	2.1657112	1.2864583379745076e-192	3.387457671093882e-190	0.7299196787148594	0.540963030579644
HERPUD1	29.56489	2.2267683	4.2269289256300636e-192	1.1050701829070427e-189	0.629718875502008	0.41841624828845275
RASA2	29.48896	2.0148551	3.9885804111574e-191	1.0353619264451915e-188	0.6911646586345381	0.5138064810588773
SMCHD1	29.458687	1.4980524	9.744463983742476e-191	2.5116699033025235e-188	0.8857429718875502	0.7881104518484711
CD27	29.335032	2.5602996	3.70925715350688e-189	9.49388259269268e-187	0.6417670682730924	0.38156093108169786
GBP5	29.27296	2.193013	2.2915958747747375e-188	5.824631986988206e-186	0.6341365461847389	0.43188041989958925
CNOT6L	29.154814	2.1174674	7.259208800815351e-187	1.832374491852708e-184	0.7156626506024096	0.5407348242811502
A2M	28.922512	3.5259795	6.222629229119904e-184	1.5599620028425861e-181	0.39036144578313253	0.10725696029210406
CASP8	28.894655	1.9824721	1.3935828245874907e-183	3.4698316301174653e-181	0.6941767068273093	0.5179141944317663
SAMD3	28.696663	2.4052804	4.199105439473392e-181	1.0314862965782928e-178	0.6114457831325302	0.3735737106344135
TC2N	28.625257	2.3854282	3.2587293345258456e-180	7.898857773045065e-178	0.6542168674698795	0.41841624828845275
PCNX2	28.568008	2.8718395	1.6784270669458663e-179	4.041586123505635e-177	0.4614457831325301	0.20196257416704702
ANK3	28.519932	2.8622856	6.631666944936599e-179	1.5864421036053886e-176	0.5357429718875502	0.26711547238703787
RAP1GDS1	28.319399	2.2101762	1.9941093687668463e-176	4.739376428976321e-174	0.6200803212851406	0.41259698767685987
LINC01619	28.081676	2.0615408	1.6401371153708642e-173	3.823608825457898e-171	0.6887550200803213	0.5146052031036057
FNBP1	27.930233	1.7160003	1.1460695020862997e-171	2.6217056153662913e-169	0.7622489959839357	0.6210634413509812
DUSP4	27.670036	2.6299736	1.602222518954929e-168	3.64241903206642e-166	0.5036144578313253	0.261296211775445
SYNE2	27.410446	1.9908948	2.0589535547051574e-165	4.567258124591725e-163	0.8536144578313253	0.6768598813327248
PECAM1	27.347109	2.605159	1.1688569698330067e-164	2.577188792340836e-162	0.535140562248996	0.2720219078046554
TRGC2	26.895548	3.055327	2.4760153558578077e-159	5.238418383800672e-157	0.3957831325301205	0.13429940666362392
KIAA1211L	26.65241	4.2153873	1.6781763464276391e-156	3.489939344068069e-154	0.31285140562249	0.048836147877681424
CCDC141	26.578024	3.7485678	1.2186394530124032e-155	2.5199673796444616e-153	0.33152610441767066	0.070629849383843
IRF4	26.48571	3.1982193	1.4160216947359417e-154	2.9116747218556293e-152	0.3742971887550201	0.12186216339570972
LYAR	26.408274	2.2902937	1.1009437125281675e-153	2.2386467123468588e-151	0.5363453815261044	0.3175490643541762
HPGD	25.998692	3.2325182	5.123797271048984e-149	1.0028668658698603e-146	0.35843373493975905	0.10463258785942492
EXOSC9	25.994661	2.6625695	5.690569085184371e-149	1.1078751015257082e-146	0.42409638554216866	0.18324965769055226
HLA-A	25.774683	0.1214968	1.7050681883341066e-146	3.2845895137482437e-144	0.9582329317269076	0.9831127339114559
FOXP1	25.760353	1.7256597	2.4679972692905666e-146	4.729380526350996e-144	0.7497991967871486	0.6075992697398448
SFMBT2	25.726118	2.5929	5.965842497883048e-146	1.137269798255299e-143	0.44839357429718874	0.22124600638977635
BTG1	25.591242	0.89913094	1.909516729388618e-144	3.584113939095016e-142	0.9146586345381527	0.8846417161113647
SLC38A1	25.490288	1.9196423	2.5260117044042353e-143	4.717069101678542e-141	0.648995983935743	0.4704472843450479
ERAP2	25.409494	1.9574631	1.980632746524113e-142	3.6428713143481943e-140	0.5781124497991967	0.3935417617526244
ADGRE5	25.33703	1.8947945	1.2489723235288268e-141	2.2856818006739294e-139	0.6881526104417671	0.521223185759927
GPR15	25.270914	4.247945	6.672240345964257e-141	1.2089637074388008e-138	0.2937751004016064	0.04119123687813784
CLEC2D	25.215164	1.8918905	2.73155493679373e-140	4.900864815764084e-138	0.6678714859437751	0.4842537654039252
GALM	25.165606	2.437507	9.537310085505298e-140	1.7028052997052654e-137	0.4455823293172691	0.22078959379278867
AKNA	24.956448	1.9208337	1.8175260882939065e-137	3.213684654958709e-135	0.5947791164658635	0.4268598813327248
MALAT1	24.896488	0.59750473	8.121268926593047e-137	1.4290700191453467e-134	0.9997991967871486	0.99851665905979
LRIG1	24.839191	3.0870752	3.3838244259513804e-136	5.925902287762989e-134	0.35240963855421686	0.11467366499315382
CD28	24.788326	2.284032	1.1979850355561173e-135	2.0879738231614025e-133	0.49257028112449797	0.2696257416704701
PRDM1	24.700222	1.9168955	1.06362115914421e-134	1.8363017946149637e-132	0.7032128514056225	0.5160885440438157
PIK3R1	24.634218	1.7829534	5.432842736790959e-134	9.291938178004014e-132	0.6522088353413654	0.4875627567320858
GALNT11	24.610353	2.5822303	9.78693800309872e-134	1.666101013262401e-131	0.41325301204819276	0.19146508443633045
LRBA	24.486208	1.8203292	2.0719495184311514e-132	3.5108992742638226e-130	0.6566265060240963	0.4936102236421725
CCR4	24.322384	3.3370435	1.1365746494632673e-130	1.8908985793184114e-128	0.32068273092369476	0.08146964856230032
HINT1	24.088303	0.27437612	3.315098726803611e-128	5.465582364853107e-126	0.7664658634538153	0.8031720675490643
CPNE2	24.08307	3.0886168	3.761209941950199e-128	6.173275564364092e-126	0.32951807228915664	0.09596074851665906
ARHGAP15	23.997118	1.2591693	2.9803321314969236e-127	4.869782872541022e-125	0.8610441767068273	0.7756732085805568
KLF12	23.879564	1.9241002	4.99470944274018e-126	8.053363890472834e-124	0.6305220883534136	0.45333181195801003
LINC02694	23.729929	3.337405	1.7709105808277052e-124	2.8304409680731366e-122	0.31746987951807226	0.08580556823368325
FYN	23.689163	1.32047	4.6632932474707e-124	7.420921571768482e-122	0.8514056224899599	0.7616385212231858
RABGAP1L	23.4707	1.1733052	8.126804700200462e-122	1.276605917734065e-119	0.8365461847389558	0.7600410771337289
SLC1A4	23.406155	2.6437495	3.6993763999840683e-121	5.78636220580414e-119	0.36646586345381527	0.15038795070743952
CLEC2B	23.369728	1.8589325	8.68550651307893e-121	1.3470263723949233e-118	0.5447791164658634	0.36786855317206757
C5orf56	23.229565	1.9108305	2.289209707518857e-119	3.49114018770407e-117	0.5331325301204819	0.35041077133728893
ETS1	23.180782	1.7360176	7.115979856247784e-119	1.0762478459443188e-116	0.8618473895582329	0.6976266544956641
CCSER2	23.08812	1.8279045	6.094737584941698e-118	9.105040422304127e-116	0.5913654618473896	0.4225239616613419
RNF213	23.028326	1.1530663	2.425766425732298e-117	3.6091657296027574e-115	0.8283132530120482	0.7441807393884071
CXCR4	22.798504	0.73054403	4.744534480548414e-115	6.9461882609021e-113	0.8389558232931726	0.8213144682793245
CHI3L2	22.709024	3.016833	3.648517713621012e-114	5.25745656835601e-112	0.31285140562249	0.0913966225467823
AGAP1	22.70642	3.2467687	3.8711187098790395e-114	5.556345721579715e-112	0.30522088353413657	0.08352350524874487
PTPRM	22.530828	2.249507	2.0704957738974123e-112	2.937295186837953e-110	0.45180722891566266	0.242925604746691
CD70	22.392643	2.8137722	4.642306580982099e-111	6.51007904867915e-109	0.32951807228915664	0.10942492012779553
PPP2R5C	22.33668	1.3675569	1.6269371596829826e-110	2.2728063733418642e-108	0.8186746987951807	0.7059561843906892
IKZF3	22.307796	1.9677888	3.104129410944298e-110	4.319933101519857e-108	0.5275100401606426	0.33044272021907806
NPM1	21.93241	0.45472178	1.274951720544249e-106	1.715606908957355e-104	0.7738955823293173	0.7794386125057051
SKAP1	21.620106	1.6936754	1.1620893962552272e-103	1.5355102524309594e-101	0.7716867469879518	0.6104518484710179
FBXL17	21.355673	1.9310608	3.453600641423259e-101	4.4824552154869755e-99	0.47730923694779115	0.3075079872204473
SLC25A46	21.350164	2.2454484	3.8856260985518265e-101	5.0253639870351734e-99	0.3746987951807229	0.17971246006389777
ARHGAP26	21.205072	1.8632883	8.57390280379605e-100	1.1049768187385184e-97	0.5628514056224899	0.3866955727978092
CCNH	21.148508	1.399375	2.8480672422492347e-99	3.6576178643355874e-97	0.6885542168674699	0.5715426745778184
PRF1	21.018236	2.112686	4.4671985231105305e-98	5.677219900846129e-96	0.5921686746987952	0.3585120949338202
UBL3	20.882036	1.7728965	7.799753952395045e-97	9.743303563536213e-95	0.49337349397590363	0.33477863989046097
CD84	20.874447	1.846459	9.141919521017606e-97	1.1381067904379774e-94	0.4811244979919679	0.30476951163852123
PAXX	20.781042	1.4426047	6.424979855491538e-96	7.917868272419051e-94	0.613855421686747	0.48790506617982654
AC069277.1	20.780785	3.2818286	6.459487889787303e-96	7.93368175349346e-94	0.26987951807228916	0.06469648562300319
CTLA4	20.747953	2.0448472	1.2792119975841582e-95	1.5606812774525925e-93	0.4395582329317269	0.24577818347786398
SRSF7	20.600264	1.1065631	2.7294923918327173e-94	3.275480361753091e-92	0.6819277108433734	0.6061159287996348
KLRK1	20.41023	2.1262345	1.3564109257645641e-92	1.6171334297690166e-90	0.4343373493975904	0.22432679141944317
LGALS3	20.18914	1.7567886	1.219659289584817e-90	1.4171666558125042e-88	0.5323293172690763	0.36068005476951165
HLA-DRB1	20.185417	1.4236244	1.3151094364671208e-90	1.5232379900042115e-88	0.8134538152610442	0.696371519853948
KLF6	20.10954	0.9027884	6.0883932857297685e-90	6.985620145799225e-88	0.8066265060240964	0.7583295298950251
WIPF1	20.028397	1.1816969	3.1152770518024954e-89	3.530100785542512e-87	0.7028112449799196	0.5993838429940667
ABLIM1	19.707136	1.6983149	1.8727245132454806e-86	2.089743594795666e-84	0.5186746987951807	0.36604290278411683
AC093865.1	19.705555	2.9095256	1.9321446351891165e-86	2.1494962246977767e-84	0.2761044176706827	0.08340940209949795
EVL	19.562866	1.123715	3.20548350633867e-85	3.544528755755337e-83	0.8078313253012048	0.7158831583751711
MCOLN2	19.477602	2.4478247	1.7006306285629052e-84	1.8692126617426695e-82	0.31285140562249	0.12551346417161113
DENND4A	19.33631	1.6929935	2.6583151836932836e-83	2.895743870189222e-81	0.47730923694779115	0.32987220447284343
PLCG2	19.326204	2.1456058	3.2335081751778777e-83	3.5118585376761274e-81	0.3493975903614458	0.17206754906435417
CCR5	19.286808	2.9526906	6.932360935075709e-83	7.462686546609e-81	0.2600401606425703	0.070629849383843
AC243829.1	19.274303	2.8275578	8.828209198997525e-83	9.475697504179131e-81	0.26907630522088355	0.07759014148790506
SLAMF6	19.2672	1.6988521	1.0126813061410569e-82	1.0837762715224802e-80	0.4863453815261044	0.3210862619808307
CD44	19.110508	1.0181912	2.0645016037923913e-81	2.1776029740750812e-79	0.7891566265060241	0.7125741670470105
CSGALNACT1	19.079247	2.3387678	3.7563061865102476e-81	3.939385751646463e-79	0.3196787148594378	0.13669557279780922
ARL15	19.025326	1.6488624	1.0523004296221073e-80	1.097300513521332e-78	0.49538152610441766	0.3522364217252396
CD96	18.976099	1.5206342	2.6882747821643814e-80	2.795271173352231e-78	0.6560240963855422	0.5047923322683706
EFNA5	18.965908	3.482872	3.2633704076818023e-80	3.3836436343218595e-78	0.2357429718875502	0.046896394340483795
RORB	18.878963	3.319624	1.698883898024658e-79	1.7417604916414708e-77	0.2387550200803213	0.051118210862619806
CBLB	18.849684	1.4052311	2.956039327351361e-79	3.013760318116634e-77	0.7650602409638554	0.6372660885440438
STK10	18.84667	1.265586	3.129354615804024e-79	3.1815974525845298e-77	0.6222891566265061	0.5138064810588773
SH2D1A	18.82272	1.9537593	4.919411214178774e-79	4.973905244479483e-77	0.38775100401606427	0.20492925604746692
CYTIP	18.79902	0.9667826	7.692263517676754e-79	7.756047851528564e-77	0.7646586345381526	0.6907804655408489
RASGRP1	18.796373	1.7047772	8.085937385781135e-79	8.130587754312508e-77	0.4578313253012048	0.2995207667731629
RASA3	18.728674	1.2882549	2.8903065927503077e-78	2.8746769456862506e-76	0.6847389558232931	0.5848927430397078
GPR183	18.684788	2.2958703	6.583908082917753e-78	6.512908641699262e-76	0.3106425702811245	0.131332724783204
PCAT1	18.64109	3.141674	1.4917039607409247e-77	1.467684319007489e-75	0.24497991967871485	0.05944774075764491
NLRC5	18.63528	1.4654726	1.6628171263343733e-77	1.6316560225459623e-75	0.5353413654618474	0.4026700136923779
CD3E	18.62483	1.4089378	2.0213303587059177e-77	1.9728723322398746e-75	0.8118473895582329	0.6862163395709722
ZBTB20	18.577072	1.4472358	4.926580592571103e-77	4.770311541499867e-75	0.5556224899598393	0.4334778639890461
PDCD4	18.537292	1.3416367	1.0329427262738974e-76	9.975392275554331e-75	0.6062248995983935	0.4833409402099498
PTPRC	18.487587	0.5977563	2.599317128075227e-76	2.4840106058663546e-74	0.9771084337349397	0.9510497489730717
TENT5C	18.35874	1.6357161	2.8105470655325216e-75	2.6309164487354432e-73	0.47008032128514055	0.3144682793245094
ICOS	18.289984	1.9199722	9.94450682263312e-75	9.214655549751768e-73	0.3783132530120482	0.2102921040620721
SDHA	18.289711	1.5474721	9.99440118522394e-75	9.237501964151045e-73	0.45943775100401607	0.31686444545869463
SUB1	18.221142	0.63739526	3.507543449166651e-74	3.217533779021268e-72	0.7552208835341365	0.7264947512551346
RICTOR	18.181196	1.403351	7.272989007278788e-74	6.654966766385273e-72	0.528714859437751	0.4075764491099954
ARL4C	18.087135	1.2114093	4.024765366083265e-73	3.646297949604297e-71	0.7327309236947791	0.6253993610223643
CD3D	17.968699	1.3759009	3.42664145413228e-72	3.0815357214421516e-70	0.8	0.6769739844819717
PTPRJ	17.962688	1.392315	3.8185312844117817e-72	3.4255407730577356e-70	0.5821285140562249	0.4594933820173437
MTRNR2L12	17.62837	0.4577005	1.4920627146485458e-69	1.3159274076831669e-67	0.9734939759036144	0.9697626654495665
ALPK2	17.54584	2.9278445	6.40008525249408e-69	5.590680676050974e-67	0.2357429718875502	0.06024646280237335
ARHGAP25	17.50795	1.4568956	1.2460143866457068e-68	1.0806960323606519e-66	0.478714859437751	0.34596074851665903
SGCD	17.47465	3.7665086	2.2351414997230556e-68	1.93400505984311e-66	0.20903614457831327	0.03263350068461889
TSHR	17.380777	2.6340327	1.1537721314114426e-67	9.889745616344311e-66	0.2512048192771084	0.08124144226380649
FAM172A	17.355705	1.3942411	1.7859384004768884e-67	1.5272694251367894e-65	0.5112449799196788	0.3914879050661798
ELL2	17.349693	1.4835304	1.982971340449232e-67	1.6918119820928283e-65	0.48654618473895583	0.3621633957097216
CORO7	17.322437	1.3379676	3.185792457075929e-67	2.711702086545025e-65	0.5108433734939759	0.3930853491556367
ST8SIA4	17.280481	1.661551	6.59943361460998e-67	5.604312522699301e-65	0.3901606425702811	0.2440666362391602
PPP6R2	17.265486	1.5689458	8.558100305925724e-67	7.217396988414456e-65	0.4323293172690763	0.29518484710178
TLL1	17.224714	3.9666333	1.7328203929335522e-66	1.4447143326141446e-64	0.20040160642570282	0.027042446371519854
HLA-B	17.208416	-0.14427535	2.296265268226167e-66	1.9101273882351352e-64	0.958433734939759	0.984367868553172
HLA-C	17.146463	-0.013053455	6.679657821970911e-66	5.4816626892815535e-64	0.9504016064257028	0.9761524418073939
SH3KBP1	17.113512	0.95862144	1.1768574498796868e-65	9.614767750680004e-64	0.6759036144578313	0.603035143769968
TNFAIP3	17.096264	0.77402854	1.5822994806998527e-65	1.2841184765653063e-63	0.7504016064257029	0.7128023733455043
PBX4	17.091726	1.714172	1.7103612911681698e-65	1.3849764074788977e-63	0.39076305220883534	0.2381332724783204
AC006369.1	17.066488	2.3370216	2.6358938619796297e-65	2.1250297630466174e-63	0.2684738955823293	0.10075308078502966
RSRP1	17.058487	1.0869112	3.0228826251618197e-65	2.431659933264786e-63	0.6269076305220883	0.5343450479233227
PAG1	16.993195	1.4520608	9.222743849679528e-65	7.386469313831955e-63	0.553012048192771	0.41293929712460065
LINC-PINT	16.974216	1.7805781	1.2744254371677215e-64	1.018455140300781e-62	0.3578313253012048	0.20743952533089913
HLA-DPA1	16.944345	0.86502373	2.1188042540605243e-64	1.6895502070341886e-62	0.7610441767068273	0.6995664080328617
OGT	16.944073	1.2022674	2.1286557402983865e-64	1.6937158424056794e-62	0.5957831325301205	0.48916020082154266
RAB9A	16.854572	1.7463017	9.710746902573987e-64	7.659979469420485e-62	0.3598393574297189	0.2107485166590598
ZEB1	16.850416	1.5110724	1.0418025257793665e-63	8.200218117430235e-62	0.4562248995983936	0.3210862619808307
OTULIN	16.846708	1.6809207	1.1092018433999107e-63	8.711994993622346e-62	0.3718875502008032	0.2285486079415792
TP63	16.83682	2.502079	1.3109209272995537e-63	1.0274307678820335e-61	0.2520080321285141	0.0878594249201278
ADAMTS6	16.785439	3.26827	3.1191606975664074e-63	2.4238726261492162e-61	0.21104417670682732	0.04370150616157006
ZNF101	16.778189	2.0635083	3.524224380067283e-63	2.732841875738191e-61	0.29397590361445786	0.13498402555910544
RPTOR	16.70016	1.7043849	1.3071630030037888e-62	1.0030078212356744e-60	0.3720883534136546	0.22603833865814696
CEMIP2	16.696978	1.1647595	1.3787627344358797e-62	1.055734201738235e-60	0.6704819277108434	0.5788452761296212
ENC1	16.659113	2.6881847	2.5985259429009154e-62	1.9855667648458538e-60	0.23353413654618474	0.06914650844363304
DNAJC1	16.590668	1.2845927	8.141109283910191e-62	6.143767853616431e-60	0.5228915662650603	0.4059790050205386
OSBPL8	16.560284	0.9348565	1.3495777229981455e-61	1.0142894094343968e-59	0.7052208835341366	0.641259698767686
ITM2A	16.549185	1.3698891	1.622861710789417e-61	1.2171795384549888e-59	0.6983935742971887	0.5678913738019169
PDCD1	16.52587	1.6998527	2.3896989665711036e-61	1.7886579115637824e-59	0.3937751004016064	0.2303742583295299
CD2	16.51923	1.2732215	2.667834564288977e-61	1.9927635283171603e-59	0.6909638554216867	0.5643541761752624
ARID4B	16.509241	0.9767563	3.148211635472898e-61	2.3467962132371395e-59	0.677710843373494	0.5999543587403012
FYB1	16.410366	0.5422559	1.6122970668738522e-60	1.1945685211467583e-58	0.8620481927710844	0.8336376083979918
OVCH1-AS1	16.39371	3.270566	2.1210084805598246e-60	1.5651417620356883e-58	0.20481927710843373	0.041077133728890915
ZNF532	16.323734	3.0500696	6.691489619855676e-60	4.888527177172407e-58	0.21365461847389558	0.052259242355089
HLA-DRB5	16.25928	1.3570349	1.919803963401765e-59	1.3886708471238736e-57	0.4955823293172691	0.3663852122318576
TANK	16.242966	1.1854761	2.505109613546558e-59	1.8049117512877475e-57	0.5369477911646586	0.435075308078503
GGA2	16.235806	1.7211534	2.815253668579698e-59	2.0243830947678887e-57	0.3502008032128514	0.21211775445002282
ATP9B	16.215574	1.4547267	3.913997299379859e-59	2.808945395188279e-57	0.4295180722891566	0.3054541305340027
AC016831.7	15.965104	1.962103	2.2366677599902197e-57	1.5865169899884114e-55	0.30180722891566264	0.1580328617069831
PDE7A	15.946474	1.3980452	3.014417769315625e-57	2.134056185197702e-55	0.45160642570281123	0.3313555454130534
CSNK1G3	15.943052	1.7245567	3.184114711775016e-57	2.2498413622717636e-55	0.3373493975903614	0.1964856230031949
MSC-AS1	15.905135	1.93224	5.837761215953949e-57	4.1089980435602016e-55	0.2997991967871486	0.14821999087174806
MT-CYB	15.836908	0.36493856	1.7312523857158101e-56	1.2069632108492259e-54	0.9845381526104418	0.9775216795983569
FCRL3	15.832033	1.7441636	1.8707592088600608e-56	1.2992724440889389e-54	0.3385542168674699	0.18496120492925605
CD3G	15.826356	1.2812388	2.0474114108807927e-56	1.4165842164394686e-54	0.720281124497992	0.5902555910543131
TERF2IP	15.718881	1.0340407	1.1228932650016368e-55	7.710884876608801e-54	0.5534136546184739	0.4649703331811958
APMAP	15.630144	1.4703526	4.537765755475689e-55	3.0986336644807034e-53	0.40562248995983935	0.268370607028754
A2M-AS1	15.582281	2.9325902	9.606425648179899e-55	6.487173157731227e-53	0.20642570281124498	0.05054769511638521
SRRT	15.567721	1.5352839	1.2062917527313346e-54	8.131028442305632e-53	0.36164658634538155	0.22866271109082612
PATL2	15.514299	1.510394	2.776504753196269e-54	1.8646394581970024e-52	0.38373493975903616	0.2494294842537654
HLA-E	15.500354	0.105217606	3.449879963062748e-54	2.3126200829314952e-52	0.8997991967871486	0.9208124144226381
RESF1	15.496791	0.9908356	3.6465406631168744e-54	2.4355298323127867e-52	0.6620481927710843	0.5803286170698311
ARHGAP10	15.40224	1.8641884	1.5809658163328037e-53	1.0444933184764792e-51	0.2957831325301205	0.1526700136923779
PYHIN1	15.381952	1.2708519	2.1632419629349175e-53	1.4240435087298726e-51	0.519277108433735	0.3961661341853035
GIMAP1	15.339064	1.458655	4.191998238821429e-53	2.7398451346268414e-51	0.3757028112449799	0.24440894568690097
LIME1	15.239536	1.1684768	1.9323672836667295e-52	1.2517977867165659e-50	0.6698795180722892	0.5568233683249658
PLCXD2	15.151978	2.4925883	7.352036849456936e-52	4.737533463503051e-50	0.22208835341365463	0.07382473756275673
FAAH2	15.129922	1.7846818	1.0281786915572595e-51	6.590607406249957e-50	0.30943775100401605	0.16442263806481058
CLIC3	14.940443	1.7996066	1.7977554112405246e-50	1.1344766518416283e-48	0.30883534136546187	0.1574623459607485
ZNF331	14.87817	1.4572002	4.5682416864895655e-50	2.848419318010299e-48	0.40281124497991966	0.28240529438612505
PACSIN1	14.861118	2.820849	5.893290532356148e-50	3.668372904332778e-48	0.19839357429718876	0.05123231401186673
GSTK1	14.859688	0.41493145	6.020547920005389e-50	3.7375015533792076e-48	0.7662650602409639	0.7581013235965313
DOCK2	14.812098	0.98744905	1.223616082908442e-49	7.565130447724982e-48	0.6090361445783132	0.5303514376996805
IL21R	14.7532835	1.5554612	2.9305128767746093e-49	1.7996594262219377e-47	0.3453815261044177	0.21542674577818346
AL163932.1	14.735264	2.9364054	3.8269850293915985e-49	2.342332425765249e-47	0.19397590361445782	0.045983569146508446
APOBEC3G	14.731236	1.4119285	4.0620445731088565e-49	2.4779148903392877e-47	0.36566265060240966	0.24315381104518485
BICDL1	14.684168	1.6439463	8.14278173996936e-49	4.934336994447327e-47	0.3204819277108434	0.18872660885440437
MFSD10	14.576208	1.3451401	3.9802037107764956e-48	2.392108965814951e-46	0.3827309236947791	0.2638064810588772
RAPGEF1	14.534117	1.0632757	7.365728560165392e-48	4.412324566785819e-46	0.5640562248995984	0.47820629849383844
HLA-F	14.500508	0.71657246	1.2025632938617636e-47	7.156913677826733e-46	0.6941767068273093	0.641259698767686
STK17A	14.443626	1.1268632	2.7498389967554983e-47	1.6285899210396114e-45	0.5152610441767068	0.4088315837517115
TAF7	14.346687	1.1490386	1.1174950020690404e-46	6.55471707864246e-45	0.4475903614457831	0.3442492012779553
RHOH	14.169468	1.1344234	1.4156932662934836e-45	8.185748695040725e-44	0.5251004016064257	0.4187585577361935
SAMD12	14.150775	2.8832095	1.8471065138057235e-45	1.0663398345710296e-43	0.18775100401606426	0.04678229119123688
ASXL1	14.148284	1.1763743	1.913710331261921e-45	1.1030505800711425e-43	0.43795180722891563	0.3353491556366956
ATP6V0E1	14.118996	0.41517246	2.900973207231939e-45	1.6668527528712122e-43	0.6724899598393574	0.659516202647193
SLC7A5	14.116323	1.4634867	3.013073846232686e-45	1.7285504051091308e-43	0.35080321285140564	0.23128708352350524
PTPN22	14.055336	1.2817839	7.144226515635845e-45	4.041512128265651e-43	0.41285140562248995	0.3003194888178914
NIPBL	14.054086	0.9055386	7.271495522759682e-45	4.107160611551345e-43	0.5606425702811245	0.4897307165677773
JAKMIP2	14.015835	1.9929863	1.2472359931034892e-44	7.00154671527313e-43	0.24156626506024095	0.104518484710178
MT-ND4L	13.997644	0.49956223	1.6112247795489266e-44	9.031001249045983e-43	0.940562248995984	0.9151072569602922
PLEK	13.992063	1.2435642	1.742820283555323e-44	9.753664403426357e-43	0.4718875502008032	0.3475581926061159
LNPEP	13.889159	1.133027	7.369527209874461e-44	4.093051068416011e-42	0.46626506024096387	0.3638749429484254
MRPL10	13.881158	1.3517184	8.240193723368665e-44	4.562773532057738e-42	0.3578313253012048	0.23836147877681424
NCK2	13.864081	1.1272207	1.0455543790904777e-43	5.754636966780537e-42	0.5076305220883535	0.40312642628936557
RUNX1	13.863789	1.0433872	1.049831430322214e-43	5.769501528712216e-42	0.5377510040160642	0.45538566864445457
ANTXR2	13.854504	1.5241817	1.1947946053623474e-43	6.546508585459172e-42	0.31907630522088354	0.1959151072569603
RASA1	13.854322	1.2612516	1.1978122669957143e-43	6.553232703185372e-42	0.40682730923694777	0.2983797352806937
ST8SIA1	13.74912	1.7561133	5.155266327468124e-43	2.787118210511976e-41	0.26867469879518074	0.13863532633500686
GLS	13.726966	1.0730152	7.000461489509915e-43	3.7735477316281647e-41	0.46586345381526106	0.3766544956640803
ATP8A1	13.675896	1.1954573	1.4145402591641575e-42	7.602582676309445e-41	0.44176706827309237	0.337631218621634
AC079341.1	13.670071	3.043391	1.5324650581558365e-42	8.224304045976799e-41	0.17309236947791165	0.03651300775901415
REEP5	13.6508875	0.88508683	1.994336202900665e-42	1.0648140032488468e-40	0.5058232931726908	0.43267914194431767
LGALS3BP	13.650837	1.9239502	1.9957443955867566e-42	1.0648140032488468e-40	0.23654618473895583	0.10417617526243725
NLRP1	13.626739	1.1457056	2.777169395479558e-42	1.477429898894583e-40	0.4387550200803213	0.3384299406663624
AC034238.1	13.580298	2.382678	5.2412670132729157e-42	2.7762028068422866e-40	0.20120481927710843	0.06766316750342309
NOP58	13.437625	1.1088881	3.6393194936698126e-41	1.902896182682983e-39	0.44096385542168676	0.3440209949794614
EOMES	13.429449	2.0346758	4.0642460105619825e-41	2.1220466224333684e-39	0.2214859437751004	0.08991328160657235
BRD9	13.424777	1.6876813	4.3288322261112986e-41	2.2569741924202228e-39	0.2688755020080321	0.14650844363304427
CYFIP2	13.402813	0.97697335	5.821427714253302e-41	3.026563576269675e-39	0.5120481927710844	0.4258329529895025
MBD5	13.37699	1.1637998	8.241715151513013e-41	4.2727339413672495e-39	0.4359437751004016	0.3380876312186216
GTF3C1	13.35928	1.4265546	1.0457133920442e-40	5.398329458703775e-39	0.3192771084337349	0.20036513007759013
MAP4K1	13.326132	1.21166	1.6314052022068742e-40	8.38638508510868e-39	0.39879518072289155	0.2868553172067549
OXCT1	13.314923	1.401078	1.8956697918455105e-40	9.731193555587311e-39	0.3253012048192771	0.21017800091282518
SLFN12L	13.2999735	1.4239038	2.315490781568749e-40	1.1869646792184563e-38	0.329718875502008	0.2114331355545413
SLC9A9	13.2782755	1.170919	3.094386598197107e-40	1.584022991337235e-38	0.42690763052208835	0.32679141944317663
ELMO1	13.263512	0.88257176	3.768279810225397e-40	1.9209304921178238e-38	0.6220883534136546	0.5524874486535828
GNG2	13.243766	0.89181197	4.902771822183705e-40	2.4923104369964693e-38	0.5963855421686747	0.519739844819717
RNF125	13.205971	1.0713744	8.10483845121547e-40	4.108659171093316e-38	0.5465863453815261	0.451962574167047
ANKHD1	13.146743	0.9398674	1.7766358257643287e-39	8.944518274938127e-38	0.4959839357429719	0.4191008671839343
SYTL2	13.122376	1.804776	2.451245764482254e-39	1.2290143318604792e-37	0.2459839357429719	0.11832496576905523
FER	13.043444	2.19689	6.925694217463768e-39	3.439448223248187e-37	0.20461847389558233	0.07736193518941123
LY9	13.013966	1.611962	1.0191358376659088e-38	5.054388996532511e-37	0.2668674698795181	0.14297124600638977
ATXN7	12.980672	1.2929777	1.5749329148464131e-38	7.779233416503855e-37	0.3606425702811245	0.2535371976266545
FAM102A	12.97656	1.3816501	1.661798127563752e-38	8.19723359393004e-37	0.33152610441767066	0.2167959835691465
DDX5	12.970316	0.10038462	1.8028655979521149e-38	8.881114905874206e-37	0.8821285140562249	0.8999315381104519
CASP3	12.944357	1.5082369	2.5287137439113856e-38	1.2390020313373577e-36	0.28393574297188756	0.16944317663167505
BCL2	12.93598	1.2754164	2.8200393336571027e-38	1.3762167953491149e-36	0.3779116465863454	0.27031036056595165
TRAF3	12.872787	1.1813784	6.404800168569754e-38	3.117315039492308e-36	0.3927710843373494	0.2950707439525331
SIDT1	12.829972	1.4350392	1.1140395013087662e-37	5.4078196004512134e-36	0.30903614457831324	0.1936330442720219
STAT5A	12.815443	1.5091014	1.3436814687348741e-37	6.496708776375842e-36	0.28313253012048195	0.16955727978092194
CYSTM1	12.768905	1.6500051	2.4457229776601263e-37	1.1747494318285864e-35	0.2493975903614458	0.13156093108169786
IPCEF1	12.752665	1.1580608	3.012679412083266e-37	1.4413997276033937e-35	0.42248995983935744	0.31572341396622544
MCTP1	12.745355	1.4325799	3.3088342907133104e-37	1.576909425447889e-35	0.3156626506024096	0.19728434504792333
TRAF3IP3	12.73397	0.74173796	3.828669856715955e-37	1.82227757380573e-35	0.6048192771084338	0.5450707439525331
LINC01943	12.722249	1.949042	4.4486636504512976e-37	2.114617380132051e-35	0.21807228915662652	0.0926517571884984
ZBTB38	12.704256	1.0348296	5.599912640551961e-37	2.654953400995367e-35	0.4919678714859438	0.3943404837973528
AC243829.2	12.67807	1.9638861	7.823469002140224e-37	3.690035940042968e-35	0.2214859437751004	0.09253765403925149
WWOX	12.620618	1.3577417	1.6254049305415312e-36	7.597885806226128e-35	0.3401606425702811	0.23710634413509812
NEK7	12.600593	1.1960021	2.0956462325042352e-36	9.771050669539812e-35	0.3755020080321285	0.2762437243267914
RACK1	12.590724	-0.7629782	2.3748579352751822e-36	1.1058800927354573e-34	0.8122489959839357	0.9194431766316751
AL390957.1	12.518195	2.5415962	5.936985507844053e-36	2.736770863634763e-34	0.17650602409638555	0.05328617069831127
RFTN1	12.517294	1.1080116	6.0047677114581374e-36	2.764534629019865e-34	0.4090361445783133	0.3182336832496577
TRG-AS1	12.484499	1.2157604	9.071236005188123e-36	4.155398110461708e-34	0.3795180722891566	0.2660885440438156
FCMR	12.470697	1.0648696	1.0787836156820388e-35	4.935569889697288e-34	0.5487951807228916	0.43963943404837974
TRBV6-1	12.44269	2.523392	1.532542446603018e-35	6.985378093165263e-34	0.16887550200803214	0.04187585577361935
CEP120	12.434112	1.4574423	1.706269460493082e-35	7.767558274068072e-34	0.2853413654618474	0.1721816522136011
MIR155HG	12.406192	1.7512566	2.4188595114690773e-35	1.0984203099166216e-33	0.23333333333333334	0.11501597444089456
KIF2A	12.391323	0.9379131	2.9119882659791186e-35	1.3207147772379395e-33	0.49578313253012046	0.4095162026471931
CAMK2D	12.341797	1.1285806	5.393864988507814e-35	2.4283007680734867e-33	0.4026104417670683	0.3076220903696942
SARAF	12.292984	0.6168202	9.879130239297254e-35	4.4366385998591265e-33	0.8781124497991968	0.8384299406663623
SYTL3	12.186052	0.9398729	3.6886120998394595e-34	1.6324896186967843e-32	0.5224899598393574	0.45378822455499773
AC074366.1	12.165896	3.7776504	4.722299334737548e-34	2.077414398446262e-32	0.14076305220883534	0.01768598813327248
PDE3B	12.107351	1.0348111	9.656184848173366e-34	4.2174942915035005e-32	0.5965863453815261	0.5001141031492469
HIVEP2	12.0762005	1.3088369	1.4109001458094486e-33	6.133058935483566e-32	0.3140562248995984	0.21154723870378822
VCAM1	12.029845	3.029923	2.476251396108222e-33	1.0687886479829838e-31	0.15200803212851405	0.030807850296668188
MT-ND5	12.017147	0.3834524	2.8876874787206747e-33	1.240519359256519e-31	0.9347389558232931	0.9186444545869465
MTREX	12.000029	1.2057235	3.5517211691478736e-33	1.5239923389446814e-31	0.33634538152610444	0.23847558192606116
VPS13C	11.99633	0.7193468	3.7140206567368674e-33	1.591766628304755e-31	0.576706827309237	0.52259242355089
PNISR	11.94722	0.59777194	6.713375916328773e-33	2.867167700274789e-31	0.6604417670682731	0.6182108626198083
FAM107B	11.933748	0.7732327	7.893723028560129e-33	3.36734448214836e-31	0.614859437751004	0.5467822911912369
DNM2	11.90175	0.8773461	1.1589137234292631e-32	4.92081220315945e-31	0.48052208835341365	0.4068918302145139
RAB27A	11.898695	1.0609804	1.2021219679658235e-32	5.098362242122491e-31	0.4182730923694779	0.31869009584664537
OPTN	11.8945465	0.9168785	1.2633697404464778e-32	5.345733626599021e-31	0.4987951807228916	0.4135098128708352
ANXA5	11.884295	0.7068529	1.42833814413327e-32	6.036790347970186e-31	0.6325301204819277	0.5723413966225468
RALGAPA1	11.841984	1.1143014	2.3678583902239866e-32	9.938759740893135e-31	0.3714859437751004	0.28172067549064356
PMCH	11.831808	3.468318	2.673193709023171e-32	1.118189290788081e-30	0.14136546184738955	0.021337288909173892
IL2RB	11.724526	1.3572621	9.543357268980724e-32	3.96027686396784e-30	0.28373493975903613	0.17252396166134185
GABARAPL2	11.65587	0.78846186	2.141798415926729e-31	8.847851447103184e-30	0.4497991967871486	0.38692377909630304
AC068051.1	11.590858	3.6016197	4.585155376567809e-31	1.8771954355453958e-29	0.13634538152610443	0.018712916476494753
RFX3-AS1	11.572369	1.4931964	5.6890005556603355e-31	2.3239186310013832e-29	0.2536144578313253	0.14685075308078502
MIB2	11.534013	1.4896523	8.890156899235764e-31	3.6074127790346805e-29	0.24457831325301205	0.13669557279780922
FBXO32	11.519226	1.1922892	1.0555459736589405e-30	4.273676790032177e-29	0.3391566265060241	0.2375627567320858
FXYD2	11.514013	1.9879357	1.1213542888078598e-30	4.52510345365562e-29	0.19477911646586346	0.07827476038338659
UBE2D2	11.51296	0.5561649	1.135137970171826e-30	4.5756811504690525e-29	0.6102409638554217	0.5705157462345961
HSPA8	11.497067	-0.08639172	1.3647426272685748e-30	5.495153454417723e-29	0.7540160642570282	0.8003194888178914
TTN-AS1	11.492643	1.7254263	1.4364725855980268e-30	5.777619022579492e-29	0.21265060240963857	0.10235052487448654
CRYBG1	11.483947	0.85320926	1.5885919789886403e-30	6.375444629710879e-29	0.572289156626506	0.505705157462346
DCP2	11.461991	1.0271336	2.047520845971534e-30	8.190307156656188e-29	0.37730923694779117	0.29107713372889094
PLAAT4	11.43389	0.25664982	2.8313259836602986e-30	1.1288601560778931e-28	0.6590361445783133	0.6646508443633045
KMT2A	11.421178	0.8643658	3.2776315728572134e-30	1.3011344164658012e-28	0.48092369477911645	0.405294386125057
ELOVL5	11.375014	0.87782973	5.569374883749712e-30	2.201346545573685e-28	0.45220883534136547	0.37984938384299405
TAP1	11.349735	0.7041644	7.438731466233745e-30	2.9338901982286776e-28	0.5522088353413654	0.4953217708808763
JMJD6	11.323274	1.3074641	1.0064178169110827e-29	3.956594899759671e-28	0.2817269076305221	0.17948425376540392
HCST	11.285832	0.34703884	1.5417548587657852e-29	6.02238736239984e-28	0.739558232931727	0.7318575992697398
BRD1	11.269213	1.3096895	1.8622842983854864e-29	7.251219958000765e-28	0.29096385542168673	0.1947740757644911
DNAJB1	11.261887	0.8659109	2.0237972669016713e-29	7.85503751493829e-28	0.4504016064257028	0.37916476494751256
AC018742.1	11.260934	3.3059208	2.0457961716881182e-29	7.932011194910679e-28	0.13654618473895583	0.022706526700136925
EPB41L4A	11.163176	2.740354	6.174587588541958e-29	2.3764046301600864e-27	0.14819277108433734	0.03628480146052031
ATG5	11.153083	0.9661683	6.916730258484226e-29	2.6592357583065245e-27	0.3985943775100402	0.31811958010041075
SKAP2	11.146754	1.1255395	7.426580554093219e-29	2.8492691285153658e-27	0.34236947791164657	0.24566408032861706
NXPE3	11.144704	1.8885974	7.599653599327766e-29	2.9126169778952415e-27	0.1889558232931727	0.08032861706983113
STAT4	11.09565	0.9884153	1.3169997311672602e-28	5.026434531851188e-27	0.44879518072289154	0.3628480146052031
DENND2D	11.092959	1.0112458	1.3572234763458007e-28	5.174555881013818e-27	0.38694779116465866	0.29415791875855773
GPBP1	11.088444	0.8228908	1.4274882253980032e-28	5.436784239104299e-27	0.45943775100401607	0.3929712460063898
FAM160B1	11.084531	1.1084123	1.4913031935784922e-28	5.6739280860879825e-27	0.3465863453815261	0.25570515746234596
MYO6	11.074687	1.8264363	1.664613232506174e-28	6.326740282757889e-27	0.19357429718875502	0.08523505248744866
ANKH	11.045394	1.4832354	2.3075329987988184e-28	8.725001579445822e-27	0.2397590361445783	0.13795070743952534
CCL4L2	11.036528	1.7855289	2.546874938282731e-28	9.620038144074947e-27	0.20883534136546184	0.09904153354632587
PATJ	11.013018	1.3619052	3.3073791819647617e-28	1.2466878006085711e-26	0.26706827309236947	0.16476494751255136
SGMS1	11.008842	1.0824887	3.464266664793472e-28	1.304481730433188e-26	0.348995983935743	0.26700136923779094
IL7	10.99792	2.0021744	3.9104622820076426e-28	1.4694746404903668e-26	0.1781124497991968	0.0694888178913738
VPS13A	10.960136	1.1291884	5.940968944027598e-28	2.2233681423349092e-26	0.32389558232931726	0.23048836147877683
SP100	10.937888	0.5593455	7.5948577181778925e-28	2.8365243606431534e-26	0.6289156626506024	0.5921953445915107
USP11	10.929039	1.4807583	8.37303709400727e-28	3.1207895181034637e-26	0.23393574297188754	0.13235965312642628
CPQ	10.920812	1.3686541	9.167266900976429e-28	3.413338106232332e-26	0.2576305220883534	0.1560931081697855
HNRNPH1	10.912097	0.7877092	1.009013628298523e-27	3.74933074206642e-26	0.4680722891566265	0.40540848927430395
ANXA2R	10.907785	1.3630252	1.0580212161803034e-27	3.923468544418975e-26	0.25020080321285143	0.1474212688270196
SMYD3	10.888612	0.9676397	1.3061580633830544e-27	4.824085900896385e-26	0.42008032128514056	0.34219534459151074
HMGB1	10.887561	0.30550516	1.3213168603830871e-27	4.8751530652098154e-26	0.8744979919678715	0.8650159744408946
ECI2	10.879295	1.5025191	1.4467648084281366e-27	5.332632301437888e-26	0.22429718875502008	0.12300319488817892
SP140	10.8658285	0.8946156	1.676933075141467e-27	6.150042833993269e-26	0.443574297188755	0.36182108626198084
GYG1	10.855158	1.2451327	1.8848160334888723e-27	6.905520684857478e-26	0.27349397590361446	0.17959835691465084
ATXN7L1	10.847174	1.1289499	2.0568664577733027e-27	7.528336922096065e-26	0.3240963855421687	0.23140118667275217
CCDC152	10.815497	2.5807633	2.907113280352377e-27	1.0629695621795938e-25	0.14698795180722893	0.03879507074395253
PHC3	10.810186	0.8571074	3.080438627823527e-27	1.1252209003689511e-25	0.44457831325301206	0.3746006389776358
ETV1	10.776653	2.4914875	4.437363505144488e-27	1.6128296092531618e-25	0.15	0.042902784116841626
PRKCQ	10.76148	0.91215724	5.232270853194958e-27	1.8979816203943375e-25	0.4566265060240964	0.37505705157462343
MARCH6	10.745118	0.9811981	6.248209769203474e-27	2.2620249828151963e-25	0.3759036144578313	0.2982656321314468
SNRNP200	10.69639	0.91770613	1.0582127513282439e-26	3.8009465074941173e-25	0.3921686746987952	0.31389776357827476
MAML2	10.688129	0.99336517	1.1568109933931698e-26	4.151023447959158e-25	0.4036144578313253	0.32371063441350983
PTTG1	10.625285	1.2450836	2.2731539155934932e-26	8.093356659984188e-25	0.28112449799196787	0.17480602464628023
LPCAT1	10.622421	1.2598773	2.3440189115102266e-26	8.337554536461205e-25	0.26947791164658635	0.17423550890004563
HSPH1	10.519437	1.1255447	7.029260930508863e-26	2.4690784963297015e-24	0.3034136546184739	0.2209036969420356
DARS	10.4900055	0.9144611	9.602308983100613e-26	3.369646319179919e-24	0.37028112449799194	0.2929027841168416
MT-ATP6	10.43841	0.25291204	1.6556004454430146e-25	5.7766093330466896e-24	0.9905622489959839	0.984367868553172
UTS2	10.424138	1.1389613	1.9239513683768316e-25	6.706528003234325e-24	0.2955823293172691	0.19876768598813327
TSHZ1	10.414348	1.6293314	2.13253662864908e-25	7.405405421744305e-24	0.20261044176706827	0.10371976266544956
OFD1	10.402653	1.0776019	2.411261588699895e-25	8.34164323327078e-24	0.31987951807228915	0.23117298037425832
PTPN4	10.383387	1.0076435	2.951154541090207e-25	1.0180509647355576e-23	0.36606425702811246	0.27647193062528524
USP34	10.333877	0.6341833	4.951819880799037e-25	1.698608804659096e-23	0.5491967871485943	0.5052487448653583
CD247	10.322091	0.9841675	5.599022547362599e-25	1.9188185791762032e-23	0.7150602409638555	0.6071428571428571
MCC	10.312354	3.0215743	6.196436048007811e-25	2.1116923258206134e-23	0.12991967871485943	0.02624372432679142
EPHA4	10.250043	1.2291197	1.1829055887749549e-24	3.9940523482243654e-23	0.27309236947791166	0.1786855317206755
GPR174	10.240369	1.0068375	1.3073649318722836e-24	4.4061568942410176e-23	0.357429718875502	0.2678000912825194
MFSD6	10.191252	1.1938221	2.1695197918284345e-24	7.285008614744268e-23	0.27329317269076303	0.1833637608397992
ERN1	10.185076	0.9131781	2.3118051285536024e-24	7.755671815782805e-23	0.39718875502008033	0.31971702418986764
CPOX	10.179333	1.874476	2.452372156636636e-24	8.212193349044604e-23	0.17008032128514056	0.07040164308534916
PERP	10.160899	1.8656816	2.963306254483614e-24	9.886961916167252e-23	0.16907630522088354	0.06869009584664537
SIRPG	10.157645	1.0075276	3.0638607292909664e-24	1.0203855009352016e-22	0.35040160642570284	0.2571884984025559
AP001011.1	10.153837	0.9739859	3.18585431594463e-24	1.0600495801626308e-22	0.35	0.27110908261068006
HSPB11	10.143523	0.9767644	3.540923854191411e-24	1.1771240144165287e-22	0.3449799196787149	0.25798722044728434
PNMA5	10.10697	1.705944	5.145116564053329e-24	1.702680030388028e-22	0.1825301204819277	0.08055682336832497
PTPRD	10.096975	4.020049	5.697208980595956e-24	1.8768996030494383e-22	0.1140562248995984	0.011296211775445002
RBM38	10.071885	0.82056016	7.35547294135199e-24	2.4188469463290583e-22	0.44477911646586343	0.37037882245549975
TSPYL2	10.031892	1.2856346	1.1038136584036811e-23	3.603986058093946e-22	0.25421686746987954	0.16659059790050204
CENPK	10.000915	1.0215036	1.5099550566417532e-23	4.899456119516384e-22	0.3285140562248996	0.2385896850753081
PTPRCAP	9.935733	1.0480099	2.910293423528866e-23	9.409863038390462e-22	0.31345381526104416	0.22295755362848016
USP36	9.905811	1.0366706	3.9276944301127744e-23	1.2621382250795229e-21	0.31746987951807226	0.2374486535828389
PPP3CC	9.894265	0.75508624	4.408348628949733e-23	1.4141101504661627e-21	0.47630522088353416	0.4155636695572798
RPL36AL	9.882692	-0.5314743	4.948495385164995e-23	1.5859884377620314e-21	0.743574297188755	0.8363760839799178
CCDC167	9.865469	0.8659839	5.875915178861272e-23	1.8782914538122395e-21	0.38393574297188754	0.3063669557279781
UNC5B-AS1	9.853868	2.8577003	6.595611902444376e-23	2.104672983795698e-21	0.12570281124497992	0.026814240073026015
GPR132	9.850003	0.9748725	6.854185755060268e-23	2.1833773091467435e-21	0.3329317269076305	0.2539936102236422
MT-CO1	9.823763	0.15880804	8.895959244555596e-23	2.8239462646138714e-21	0.9977911646586345	0.9973756275673209
MT1F	9.803205	1.3646013	1.0906900495318112e-22	3.4473528931704504e-21	0.21586345381526104	0.12186216339570972
LINC01967	9.788848	3.2274513	1.2571994619192886e-22	3.966789440147231e-21	0.11907630522088354	0.020310360565951622
RNF38	9.753307	0.90285397	1.7855460045495412e-22	5.619326682073753e-21	0.36686746987951807	0.2975810132359653
INPP4B	9.73376	0.8938706	2.1644116537467173e-22	6.794136444149537e-21	0.44417670682730925	0.36136467366499314
CASK	9.715022	0.81483746	2.60191758263733e-22	8.146517146459273e-21	0.45903614457831327	0.38738019169329074
N4BP2L2	9.698803	0.3988043	3.050569015403429e-22	9.526781274128063e-21	0.6283132530120482	0.6127339114559562
ZSWIM6	9.69768	0.9323532	3.0843126293959255e-22	9.623949407375981e-21	0.36626506024096384	0.29313099041533547
BANP	9.650491	1.2315729	4.89210960498045e-22	1.522585915407223e-20	0.24417670682730924	0.15837517115472388
MT-ND6	9.636986	0.5393255	5.580240721560222e-22	1.7294021223524613e-20	0.6654618473895583	0.6268827019625741
SIT1	9.633527	0.8707787	5.771411819729207e-22	1.7856250550626266e-20	0.3889558232931727	0.3076220903696942
PRR5L	9.603341	1.5316478	7.739394059584519e-22	2.3804681514405826e-20	0.1897590361445783	0.0956184390689183
LINC01695	9.603339	3.7497933	7.739562034409697e-22	2.3804681514405826e-20	0.1106425702811245	0.01312186216339571
N4BP1	9.596756	0.8592237	8.250049101549879e-22	2.535348842702159e-20	0.3642570281124498	0.29974897307165677
IFNG	9.582573	1.5072833	9.465670716042775e-22	2.9064850157540404e-20	0.19377510040160642	0.09926973984481972
FBXW11	9.577799	1.1282989	9.91352010295635e-22	3.038900747808253e-20	0.2680722891566265	0.18815609310816978
WDR70	9.5740595	0.9341958	1.027883093784981e-21	3.148246787918334e-20	0.3405622489959839	0.27053856686444544
NUP98	9.570148	0.81524503	1.0675221107887215e-21	3.2669211351988296e-20	0.38353413654618473	0.32279780921953444
PCED1B-AS1	9.555313	0.65293527	1.2321071352485745e-21	3.76116374122044e-20	0.5901606425702811	0.532405294386125
CHD1	9.546491	0.68288714	1.3416347069036861e-21	4.085288844208138e-20	0.46887550200803213	0.41727521679598356
HLA-DQA2	9.524166	1.4622809	1.663715694765449e-21	5.049225385083765e-20	0.19518072289156627	0.1063441350981287
CCDC18-AS1	9.521644	0.92075133	1.7046066188229663e-21	5.169039507501192e-20	0.344578313253012	0.26745778183477864
LINC01550	9.486812	1.2885408	2.3820786494280458e-21	7.187671941279134e-20	0.22228915662650603	0.1306481058877225
ERBIN	9.4826975	0.8050164	2.4779342972164704e-21	7.470747381583199e-20	0.39959839357429716	0.3356914650844363
PHYKPL	9.463016	0.8045746	2.9918664192745196e-21	9.005370297028511e-20	0.3917670682730924	0.32633500684618894
PDE4D	9.429841	0.79892397	4.107108462060499e-21	1.2321662034416091e-19	0.4963855421686747	0.4220675490643542
LINC00342	9.405897	1.1978747	5.158807010981689e-21	1.5438879428368014e-19	0.2429718875502008	0.15871748060246463
CLPTM1L	9.394627	0.93098605	5.742109496785006e-21	1.7170502425802941e-19	0.3144578313253012	0.2393884071200365
TAP2	9.388998	0.7392453	6.0573746591209595e-21	1.8098446522325407e-19	0.415863453815261	0.35429027841168415
ATP9A	9.374768	1.8303665	6.93276264642866e-21	2.0663358764001255e-19	0.1566265060240964	0.0629849383842994
GMDS	9.351346	0.9333717	8.653925202038388e-21	2.5709603597386933e-19	0.33192771084337347	0.26277955271565495
ITPRIP	9.340852	1.4359783	9.556262643183677e-21	2.836729675613672e-19	0.19759036144578312	0.10885440438156094
ARL6IP1	9.337472	0.5073607	9.866129181743948e-21	2.926338688662968e-19	0.5738955823293173	0.535371976266545
ANXA6	9.315277	0.62282014	1.2163423861784682e-20	3.5960700869562286e-19	0.5403614457831325	0.48607941579187586
BTF3	9.305937	-0.66272694	1.3281655780887365e-20	3.920337768034342e-19	0.7514056224899598	0.856001825650388
DDX17	9.296195	0.47960803	1.4556116746563227e-20	4.293057445938442e-19	0.591566265060241	0.5628708352350524
CCNG1	9.280443	0.9691605	1.6877504600327825e-20	4.973700047315609e-19	0.2931726907630522	0.21702418986764035
NBDY	9.268499	0.8078688	1.8878320239295784e-20	5.554384236965152e-19	0.36927710843373496	0.30009128251939754
CHD2	9.258995	0.62225354	2.063649592911935e-20	6.061929273689384e-19	0.5020080321285141	0.45686900958466453
LINC01578	9.244231	0.40014428	2.369373289071384e-20	6.948832672540203e-19	0.6184738955823293	0.5991556366955728
CASP4	9.229733	0.7146146	2.713054163749263e-20	7.944039635790941e-19	0.3977911646586345	0.34105431309904155
CAMKMT	9.223327	1.0356963	2.8802217774492426e-20	8.426778359426037e-19	0.29156626506024097	0.21303057964399819
GCC2	9.220259	0.6637965	2.9638421242046354e-20	8.664503641215164e-19	0.46947791164658637	0.416704701049749
TRPC4AP	9.215545	0.8888035	3.0970188544495354e-20	9.0249989722697e-19	0.33273092369477913	0.2654039251483341
STIM2	9.2136345	0.78968674	3.152640455484182e-20	9.179776715288506e-19	0.3881526104417671	0.326220903696942
CHST11	9.188139	0.5088558	3.99695024278605e-20	1.161972802511614e-18	0.5943775100401606	0.5732542218165222
ACAP1	9.182902	0.7131594	4.196272183522907e-20	1.2189504618184278e-18	0.5048192771084338	0.44009584664536744
CEP97	9.182495	1.7272528	4.212166979782203e-20	1.2225973324901539e-18	0.16305220883534136	0.07405294386125057
NAB1	9.182267	1.2195921	4.2211010618989345e-20	1.2242196510821147e-18	0.23052208835341365	0.14821999087174806
DZIP3	9.177121	1.5525075	4.4276959055528246e-20	1.2821052044235674e-18	0.17751004016064256	0.0884299406663624
HACD4	9.156205	0.8338203	5.375423249567154e-20	1.5528481954017947e-18	0.3572289156626506	0.285371976266545
PRKCB	9.15318	0.32678783	5.528183922019126e-20	1.5957181366705206e-18	0.6763052208835342	0.6710406207211319
RIF1	9.15182	0.9460801	5.598220186487792e-20	1.614660812022377e-18	0.3092369477911647	0.23722044728434505
GTDC1	9.126729	0.9707899	7.059993328997645e-20	2.0282795591416233e-18	0.30562248995983937	0.234481971702419
CHST12	9.119491	1.0196759	7.547826888977755e-20	2.163336037302074e-18	0.2785140562248996	0.19728434504792333
FAM169A	9.113994	2.2282014	7.940380292481225e-20	2.2705145241023852e-18	0.13433734939759037	0.04358740301232314
AL050309.1	9.069125	1.4285673	1.1997600643045632e-19	3.409349232423239e-18	0.19337349397590362	0.10657234139662254
OCIAD2	9.050652	0.7437383	1.4211748106808583e-19	4.026038641310379e-18	0.42329317269076305	0.3550890004564126
PPWD1	9.023074	1.0213501	1.8288359667416238e-19	5.164909353295538e-18	0.2740963855421687	0.1964856230031949
TTC16	9.016388	2.1574826	1.9439334976072764e-19	5.4857293713125615e-18	0.13313253012048193	0.04210406207211319
TECR	8.972412	0.6745771	2.9009174690971004e-19	8.148617059587335e-18	0.46265060240963857	0.40038795070743954
TNFSF9	8.959343	2.6038125	3.266185813183405e-19	9.160587505618835e-18	0.11927710843373494	0.028868096759470562
TMEM181	8.940131	0.961343	3.887082095656554e-19	1.0885316892358496e-17	0.3034136546184739	0.23003194888178913
BCAS1	8.933743	2.8790781	4.1183592864801934e-19	1.151536044648293e-17	0.11365461847389559	0.02350524874486536
LMNB1	8.903209	0.97864294	5.425517269509142e-19	1.5089616837485116e-17	0.28313253012048195	0.20629849383842994
TNIK	8.892155	0.78798395	5.993523768755403e-19	1.6656717043296623e-17	0.4006024096385542	0.3368324965769055
AC009313.1	8.890482	1.1988842	6.084447176526286e-19	1.6896574439153156e-17	0.22429718875502008	0.13909173893199453
ANKRD36B	8.888843	0.8657826	6.174868675000955e-19	1.7134675388454126e-17	0.33554216867469877	0.2648334094020995
TRIM22	8.868197	0.5855981	7.433938385543955e-19	2.0612846882522294e-17	0.5026104417670683	0.4572113190324053
DENND1B	8.849894	0.9269811	8.760267582548031e-19	2.4217111313356533e-17	0.3060240963855422	0.2352806937471474
XRN1	8.808809	0.533458	1.264823212115026e-18	3.4807364200467716e-17	0.5214859437751004	0.48482428115015974
SLAMF7	8.793404	1.0594434	1.4509616771648388e-18	3.9869856115548245e-17	0.2508032128514056	0.17058420812414424
COX7C	8.789473	-0.7843958	1.5026422200672451e-18	4.125897066517722e-17	0.7504016064257029	0.8680967594705614
ATRX	8.781761	0.4846373	1.6093395796845338e-18	4.4155500716666884e-17	0.5606425702811245	0.5276129621177544
DLEU7	8.780344	2.5891902	1.6297572832816567e-18	4.4682206985312296e-17	0.11686746987951807	0.028297581013235967
EPB41	8.774303	0.63020587	1.719646433233467e-18	4.70761249833793e-17	0.5453815261044177	0.4924691921497033
LINC02328	8.774097	1.2668056	1.7227928968814344e-18	4.712701257007278e-17	0.20722891566265061	0.12482884527612963
TMEM171	8.7657995	2.6813974	1.8545639530623967e-18	5.069372311130454e-17	0.11485943775100402	0.026928343222272933
ZC3H7A	8.760278	0.7779643	1.9476973770643088e-18	5.312047071380832e-17	0.36224899598393573	0.30009128251939754
FAM13B	8.752456	0.83564806	2.087600705582458e-18	5.689372555846876e-17	0.33112449799196786	0.26711547238703787
SPATS2L	8.725607	1.2160903	2.6475701490089025e-18	7.194039719664056e-17	0.21285140562248997	0.1306481058877225
NINJ2	8.686068	1.3220987	3.7520196914196365e-18	1.0150264358549385e-16	0.1929718875502008	0.11159287996348699
LMAN2	8.628178	0.58315825	6.233731948989294e-18	1.676420448677128e-16	0.45943775100401607	0.4107713372889092
ERICH1	8.622068	0.6917753	6.5755650544442446e-18	1.7670503418334346e-16	0.39759036144578314	0.3437927886809676
EPC1	8.585758	0.5008416	9.023959304418273e-18	2.4161370482883194e-16	0.6807228915662651	0.6422866271109082
CENPC	8.57946	0.66100997	9.531914330687683e-18	2.5484119533783777e-16	0.41285140562248995	0.36307622090369696
LINC00861	8.567302	0.7430422	1.0593784062749559e-17	2.8240574689052923e-16	0.43132530120481927	0.36455956184390687
NT5C3A	8.561848	0.90247	1.1107285148935841e-17	2.958789983524023e-16	0.29036144578313255	0.2232998630762209
SCAMP2	8.555446	0.7317488	1.1741459420466713e-17	3.120908905217881e-16	0.36285140562248996	0.3035143769968051
GPR137B	8.553489	1.1313088	1.194231240650474e-17	3.1719925717741653e-16	0.2248995983935743	0.14582382473756275
CXCR3	8.537962	0.85880315	1.366095742088078e-17	3.625849909801722e-16	0.3321285140562249	0.2554769511638521
DUSP10	8.534613	1.1285009	1.4062618969746604e-17	3.7297530210992426e-16	0.22751004016064258	0.1507302601551803
ITGAL	8.534382	0.53004986	1.4090660836286175e-17	3.7344842669725585e-16	0.5293172690763053	0.4905294386125057
SIK3	8.526177	0.4418649	1.5126359266257525e-17	4.0060772467749037e-16	0.5779116465863454	0.5652670013692378
DCTN4	8.501341	0.78771234	1.8741260396391513e-17	4.945557835388074e-16	0.3461847389558233	0.28400273847558194
BTN3A1	8.500424	0.86154646	1.8889888278862188e-17	4.981187326330223e-16	0.32108433734939756	0.24897307165677773
ZAP70	8.450498	0.6967571	2.9006389442704066e-17	7.610486451558506e-16	0.48493975903614456	0.41727521679598356
REL	8.434094	0.6755287	3.337765864884295e-17	8.744850996466005e-16	0.39457831325301207	0.34721588315837515
UBE2B	8.4201765	0.5452441	3.759187070616219e-17	9.820842681771894e-16	0.4751004016064257	0.43450479233226835
LDHB	8.401126	0.2656173	4.4221972208033516e-17	1.150368446898532e-15	0.6622489959839357	0.6555225924235509
PRRC2C	8.372993	0.3665879	5.617281193713917e-17	1.456077259002288e-15	0.6714859437751004	0.6499315381104519
STAT5B	8.365004	0.76751274	6.011333680416572e-17	1.5571183583646636e-15	0.36566265060240966	0.30362848014605204
MTURN	8.363456	1.558849	6.090744241361991e-17	1.5765723477941318e-15	0.1566265060240964	0.0742811501597444
CTDP1	8.345089	1.2255807	7.116014401911118e-17	1.838060995937536e-15	0.20321285140562248	0.1264262893655865
SERINC1	8.331848	0.6074376	7.958987896856673e-17	2.0514571550200782e-15	0.4367469879518072	0.3896622546782291
IL6ST	8.325978	0.78158844	8.363524244067196e-17	2.1526958569416557e-15	0.5228915662650603	0.4416932907348243
BATF	8.319387	0.811661	8.841875514641793e-17	2.2742198574237824e-15	0.3779116465863454	0.2987220447284345
TMEM161B	8.312107	1.2433454	9.401790067339603e-17	2.4148415316119072e-15	0.1965863453815261	0.11935189411227749
KIF3B	8.297566	1.3206204	1.0626566886766566e-16	2.72178428707168e-15	0.18313253012048192	0.10440438156093108
MRPL1	8.286866	1.053184	1.1627156678215822e-16	2.9739032954533705e-15	0.23734939759036144	0.16362391602008217
LINC00649	8.278323	1.1466948	1.249215618877001e-16	3.1906867317876562e-15	0.21004016064257028	0.1300775901414879
LINC00612	8.273933	2.3074248	1.2961031399519914e-16	3.3081360547686773e-15	0.11646586345381527	0.03274760383386582
BBX	8.266648	0.6870538	1.3777810042608033e-16	3.5117104830744887e-15	0.39196787148594375	0.3411684162482885
TMEM161B-AS1	8.242351	1.4839469	1.6885942643948952e-16	4.280071930132794e-15	0.16325301204819276	0.08340940209949795
ADAT1	8.238802	1.6295114	1.739435387496145e-16	4.405887516799059e-15	0.1504016064257028	0.07028753993610223
KIF13B	8.2313795	0.74283653	1.8506910593912129e-16	4.684449755517135e-15	0.3680722891566265	0.3116157005933364
PCED1B	8.21605	0.74717677	2.1031531608133551e-16	5.305134999237051e-15	0.371285140562249	0.3113874942948425
SMC5	8.213897	0.69682354	2.1412370466736483e-16	5.397480519648911e-15	0.3714859437751004	0.31937471474212686
SPTBN1	8.207866	0.81798416	2.251551086577691e-16	5.671646339974539e-15	0.3261044176706827	0.25912825193975353
PPP2CA	8.195376	0.60577303	2.498109364219597e-16	6.2754496115169155e-15	0.4106425702811245	0.3631903240529439
GPR155	8.193373	1.0767062	2.5400681195933627e-16	6.376476902965478e-15	0.22771084337349398	0.1532405294386125
TBCA	8.185467	0.29602143	2.712493137547984e-16	6.804658075900875e-15	0.5441767068273092	0.535371976266545
FHIT	8.183318	1.1070839	2.7613290269055895e-16	6.922424911902157e-15	0.22730923694779118	0.1531264262893656
RSBN1	8.153779	0.81267095	3.5272412293376448e-16	8.818344005122073e-15	0.3112449799196787	0.24714742126882702
TOX2	8.150691	1.009933	3.6185036860412457e-16	9.040331290975812e-15	0.24417670682730924	0.16875855773619353
PLCL1	8.14381	0.9341794	3.8302974710912354e-16	9.562941182770145e-15	0.2893574297188755	0.21211775445002282
RALGDS	8.124532	0.9137732	4.490943791008774e-16	1.1166646310782076e-14	0.27269076305220885	0.20230488361478777
SLC7A1	8.11187	1.0754231	4.984677618973966e-16	1.2369097324207873e-14	0.22751004016064258	0.15826106800547696
MBNL1	8.110606	0.22053434	5.036787789210579e-16	1.2489936983258566e-14	0.8026104417670683	0.8019169329073482
CYP4V2	8.08828	1.1391523	6.05135187582177e-16	1.4945042510590595e-14	0.20622489959839357	0.13053400273847557
CTSC	8.071181	0.6261638	6.962150442556519e-16	1.710212539248397e-14	0.5355421686746988	0.47546782291191236
FTX	8.039394	0.7397369	9.028337704762636e-16	2.2073893676153455e-14	0.36265060240963853	0.3105887722501141
SYNRG	8.022652	0.6573867	1.03486428123992e-15	2.5217754698843084e-14	0.3827309236947791	0.33158375171154725
TERF1	8.017213	0.97965544	1.0817130044407434e-15	2.632432026298913e-14	0.2433734939759036	0.17434961204929256
MRPS36	8.012081	0.6541354	1.127835859352783e-15	2.7428518463901136e-14	0.351004016064257	0.3015746234596075
BLVRA	7.990812	0.82372516	1.3405298298744086e-15	3.2493200200816705e-14	0.2897590361445783	0.2227293473299863
MICAL2	7.9817414	1.5331241	1.4428282751062609e-15	3.4949674187401886e-14	0.15220883534136545	0.07439525330899133
TNRC6C	7.969746	1.0249566	1.5900043429632781e-15	3.8438407501188205e-14	0.23313253012048193	0.16111364673664993
YARS	7.9471445	0.7789738	1.908598655694825e-15	4.607956424609913e-14	0.3196787148594378	0.2595846645367412
COG5	7.9355426	0.6136473	2.0957687260988753e-15	5.0498506348877506e-14	0.4106425702811245	0.36900958466453676
RBL2	7.9352856	0.5718485	2.1001160851663288e-15	5.0569966337613685e-14	0.478714859437751	0.4319945230488361
MVB12B	7.931748	1.5643907	2.1608297678153046e-15	5.1997718824331335e-14	0.1495983935742972	0.07188498402555911
ESR1	7.91583	1.9498756	2.4560889997560667e-15	5.894774654430937e-14	0.12690763052208837	0.04895025102692834
AC013652.1	7.8956814	2.576254	2.887334958420746e-15	6.907146850533184e-14	0.10481927710843374	0.024988589685075308
HAVCR2	7.8916025	0.9412979	2.9833085817196468e-15	7.132075597617295e-14	0.2552208835341365	0.18370607028753994
TNRC6B	7.832509	0.45407468	4.782280721653528e-15	1.1321879475630063e-13	0.5259036144578313	0.5030807850296668
USP47	7.821084	0.64246446	5.2370308929608944e-15	1.238246561455179e-13	0.3779116465863454	0.3348927430397079
RFX3	7.8075347	0.903239	5.831743573075674e-15	1.374421419949406e-13	0.26947791164658635	0.20435874030123233
TMEM50A	7.8072147	0.39547786	5.84655396708941e-15	1.3770252364828798e-13	0.5528112449799196	0.5259014148790506
ARID1B	7.8031135	0.52230877	6.039814094890428e-15	1.4207148823077416e-13	0.4789156626506024	0.4500228206298494
MLLT3	7.7959466	0.91229767	6.392753475292106e-15	1.500841372348726e-13	0.26827309236947794	0.2012779552715655
ATF7IP	7.7953134	0.52642626	6.424876069162482e-15	1.5074159551757436e-13	0.49497991967871485	0.45641259698767683
KIF1B	7.7671432	1.0158592	8.027598528633986e-15	1.8726458492449493e-13	0.22791164658634538	0.1603149246919215
METRNL	7.757597	0.85605913	8.655385203341363e-15	2.0165229397039927e-13	0.2887550200803213	0.21691008671839343
MED10	7.7473726	0.570377	9.381341018752114e-15	2.181489597378311e-13	0.4078313253012048	0.36421725239616615
HMGN3	7.7378283	0.5408405	1.0112937335617037e-14	2.348627026782482e-13	0.4540160642570281	0.41065723413966226
KATNAL1	7.732412	1.2491771	1.0552778777085163e-14	2.4476695565278457e-13	0.18112449799196786	0.1098813327247832
ERP29	7.7090764	0.21779136	1.2673134018850439e-14	2.9283420342420767e-13	0.5837349397590361	0.5820401643085349
GIMAP4	7.6982822	0.5492925	1.3790758292974557e-14	3.176561008692019e-13	0.47409638554216865	0.4269739844819717
DDX24	7.6954937	0.4382136	1.4094904432907278e-14	3.2445760826971025e-13	0.5991967871485944	0.56777727065267
HIVEP1	7.674967	1.0375721	1.6546135481772556e-14	3.8016641856142957e-13	0.22028112449799198	0.15438156093108168
DHRS7	7.6570187	0.613521	1.9029895509405562e-14	4.358655854441508e-13	0.38694779116465866	0.33637608397991786
AP3B1	7.65069	0.57162124	1.999036238961127e-14	4.567211322235718e-13	0.4110441767068273	0.3731172980374258
HIVEP3	7.645133	0.7630722	2.0872953014868613e-14	4.762911180157146e-13	0.3329317269076305	0.2744180739388407
RAPGEF2	7.643778	0.8890066	2.1093932579562627e-14	4.807341384461841e-13	0.27389558232931727	0.21725239616613418
PARD6G	7.6379523	1.7732978	2.20703542260633e-14	5.026739483684772e-13	0.12690763052208837	0.05009128251939753
ANKRD11	7.6142325	0.43406978	2.6526331972727598e-14	6.030374388408713e-13	0.571285140562249	0.5488361478776814
AC008875.3	7.5987864	1.0718175	2.9892055093044353e-14	6.77029151275072e-13	0.20180722891566266	0.12962117754450023
EPS15	7.598572	0.33147997	2.99416764309353e-14	6.777336419595936e-13	0.594578313253012	0.581926061159288
UBLCP1	7.5589294	0.80362725	4.063998043374572e-14	9.170554401082165e-13	0.2783132530120482	0.21713829301688728
CREBRF	7.5512323	0.7282255	4.311587461160339e-14	9.711286933287972e-13	0.3236947791164659	0.2666590597900502
TPK1	7.54862	0.85305446	4.398928414254853e-14	9.901917520918934e-13	0.2753012048192771	0.21633957097215883
SEMA4A	7.5290623	1.467192	5.1106077467823675e-14	1.1475665898158369e-12	0.14698795180722893	0.07393884071200366
NR4A2	7.5233173	0.74888235	5.3403672617608795e-14	1.196955187677342e-12	0.3192771084337349	0.2633500684618896
CCR2	7.5207386	2.1131244	5.446759807414408e-14	1.218562687721117e-12	0.11024096385542169	0.03411684162482884
TBC1D32	7.484668	1.433639	7.172830863265994e-14	1.6017863479340977e-12	0.1495983935742972	0.07633500684618895
SOX5	7.453935	1.6499289	9.059669928427028e-14	2.013314991198286e-12	0.13192771084337349	0.056937471474212686
UHRF2	7.4195366	0.6351225	1.1753067582743884e-13	2.600810317992799e-12	0.38714859437751004	0.33934276586033774
CD200R1	7.4086795	1.7909777	1.2756296181525743e-13	2.8177018499699685e-12	0.12228915662650602	0.048379735280693746
MIAT	7.4011683	0.906214	1.3499169680844254e-13	2.974612338883688e-12	0.25060240963855424	0.18153811045184848
NBEA	7.394654	2.4597163	1.4177707270024358e-13	3.1203744064351264e-12	0.10100401606425703	0.026586033774532176
PDE4B	7.3929005	0.54423076	1.4365980530756906e-13	3.1599113786432306e-12	0.4716867469879518	0.43256503879507074
LCK	7.3906355	0.6965461	1.4612888494874017e-13	3.2122902810863897e-12	0.5829317269076305	0.505705157462346
KLHDC4	7.3802166	0.902172	1.5803223061619705e-13	3.4697886459408688e-12	0.24397590361445784	0.18267914194431767
JAK1	7.378622	0.25246444	1.5993602996083786e-13	3.5094835926838288e-12	0.6686746987951807	0.663852122318576
CD80	7.3343086	2.4621134	2.2286935480076987e-13	4.875816649768666e-12	0.1	0.026357827476038338
KRAS	7.3307686	0.6081747	2.28836833250924e-13	5.003379291408046e-12	0.3706827309236948	0.3241670470104975
HBS1L	7.292468	0.7147524	3.0432794426850457e-13	6.614434137869083e-12	0.3136546184738956	0.25798722044728434
IRF1	7.291665	0.2645511	3.061473064775816e-13	6.650028228122235e-12	0.6174698795180723	0.6128480146052031
C12orf57	7.281222	0.1592833	3.308102368021135e-13	7.1772290914013965e-12	0.6403614457831325	0.6478776814240073
ARIH1	7.2731624	0.48518044	3.5116790333750283e-13	7.614393619701387e-12	0.43795180722891563	0.41259698767685987
LUC7L3	7.2711296	0.52867126	3.564937954626636e-13	7.716161684050237e-12	0.42931726907630524	0.391259698767686
AC022706.1	7.2550488	1.166314	4.015175867255283e-13	8.665062023432229e-12	0.1710843373493976	0.10018256503879507
BRAF	7.249024	0.672642	4.197850978484033e-13	9.043292740641205e-12	0.3377510040160643	0.2924463715198539
LRMP	7.1670876	0.75789946	7.661004525843597e-13	1.6273965562994864e-11	0.2895582329317269	0.2327704244637152
PPIB	7.1660633	0.0108529795	7.718507360302616e-13	1.6377106544604987e-11	0.7453815261044177	0.7652898219990871
RALGAPA2	7.1606517	0.85672176	8.029448546682062e-13	1.70269899337839e-11	0.2516064257028112	0.19226380648105887
CD2AP	7.129353	0.88336587	1.0084189398139271e-12	2.1285548798229266e-11	0.2391566265060241	0.17914194431766317
BDP1	7.1003757	0.62813497	1.2441844376938577e-12	2.6126445555956908e-11	0.3473895582329317	0.2998630762209037
ANKRD36C	7.0941944	0.8450845	1.301071377216307e-12	2.7287295069704073e-11	0.2536144578313253	0.19397535371976266
ENTPD1	7.094127	0.7733545	1.301702608991648e-12	2.7287295069704073e-11	0.2833333333333333	0.22295755362848016
ZBED4	7.090963	0.9735428	1.3318195108365366e-12	2.7870740946899988e-11	0.21365461847389558	0.15130077590141489
CRADD	7.085784	1.0875305	1.3825949428572147e-12	2.8867288935263503e-11	0.19076305220883535	0.1259698767685988
PIM2	7.084735	0.60986626	1.3931060661467621e-12	2.9037058728381345e-11	0.41767068273092367	0.3634185303514377
UTRN	7.076208	0.30811152	1.4815227796892068e-12	3.0862387740127865e-11	0.6568273092369478	0.6461661341853036
SF3B1	7.072697	0.2868554	1.519507926483899e-12	3.1635670999566094e-11	0.6028112449799197	0.5899132816065723
ERVMER61-1	7.0663953	2.137804	1.5900987811873721e-12	3.304895257821636e-11	0.10562248995983936	0.035257873117298034
ZNF644	7.0639043	0.50002295	1.6188831775227085e-12	3.362811758258153e-11	0.4299196787148594	0.3985623003194888
DIRAS3	7.0556593	3.389093	1.7178443369255372e-12	3.5643322321888654e-11	0.08333333333333333	0.01175262437243268
LINC00513	7.0458913	1.2699362	1.842782450201911e-12	3.821398326336552e-11	0.15622489959839359	0.08865814696485623
GAS5	7.026948	0.3100482	2.1110028448591547e-12	4.3652437923553626e-11	0.5271084337349398	0.514034687357371
LINC01184	7.022218	1.0525157	2.1837326888440574e-12	4.5079977520801664e-11	0.19176706827309237	0.12722501141031492
EXOC4	6.966757	0.44551477	3.2433102987012667e-12	6.646606956481807e-11	0.45883534136546184	0.4370150616157006
DNAJB6	6.9605937	0.53176904	3.38842220809247e-12	6.932344395661962e-11	0.39959839357429716	0.3628480146052031
UGP2	6.9585943	0.73769814	3.4368473802262648e-12	7.023565101265299e-11	0.2757028112449799	0.22158831583751712
DKK3	6.934369	3.5229712	4.080387260171942e-12	8.301626131715022e-11	0.08032128514056225	0.009584664536741214
SURF4	6.9321055	0.6439733	4.146217786000278e-12	8.426191959211337e-11	0.3204819277108434	0.2720219078046554
MAD1L1	6.9292054	0.6801803	4.232111621829042e-12	8.595977662073517e-11	0.31144578313253013	0.25912825193975353
RBM39	6.923749	0.13641912	4.3984540820909614e-12	8.928886181842001e-11	0.7403614457831326	0.7449794614331355
SLBP	6.9187016	0.68407565	4.5580175445796375e-12	9.242548484717967e-11	0.30883534136546187	0.2558192606115929
CSNK1A1	6.9064045	0.42820564	4.970915809878771e-12	1.0063080174633457e-10	0.4678714859437751	0.44009584664536744
NCOA2	6.8979826	0.5257097	5.274618202743273e-12	1.0671990096108708e-10	0.41686746987951806	0.384185303514377
AC133644.2	6.8946104	2.0238855	5.401263254045142e-12	1.0922189854215814e-10	0.10240963855421686	0.03240529438612506
PILRB	6.8907976	1.1129116	5.548044610429942e-12	1.1206621456200127e-10	0.17389558232931726	0.10885440438156094
VPS37B	6.877127	0.6244407	6.107153535459623e-12	1.2315588239744225e-10	0.3493975903614458	0.30168872660885443
CNN2	6.872657	0.30929953	6.301695781060978e-12	1.269391124285156e-10	0.5987951807228916	0.5821542674577819
CMC2	6.870188	0.56529135	6.411726794738191e-12	1.2901353073898435e-10	0.3576305220883534	0.31560931081697857
IDH2	6.843523	0.5596198	7.726890672386905e-12	1.5454203579236782e-10	0.40763052208835343	0.3572569602921041
SENP7	6.839697	0.7840989	7.936098434023372e-12	1.5855302335354227e-10	0.26224899598393575	0.20755362848014605
ZHX2	6.8181815	0.8669565	9.219998287714386e-12	1.8360237069022538e-10	0.23835341365461848	0.18382017343678686
DST	6.7991734	1.983335	1.052210453526759e-11	2.0896340102839343e-10	0.10542168674698796	0.03765403925148334
B3GNT2	6.7981896	0.92182523	1.0594202148645716e-11	2.1028112410118324e-10	0.20763052208835342	0.14650844363304427
RANBP2	6.7916174	0.5419864	1.1088347516014994e-11	2.1985081659461798e-10	0.37248995983935745	0.3366042902784117
RNF145	6.756389	0.6539155	1.4147292571756106e-11	2.7914019160045567e-10	0.3132530120481928	0.2633500684618896
DIP2A	6.7481866	0.7146179	1.497041868534357e-11	2.9474572044231307e-10	0.2893574297188755	0.23733455043359197
WDR36	6.7357464	0.99228275	1.6309049027655827e-11	3.2058405126811543e-10	0.1927710843373494	0.1316750342309448
SLU7	6.7224765	0.7562668	1.7866160531888975e-11	3.502513881240859e-10	0.2570281124497992	0.20287539936102236
MT-CO2	6.705425	0.11606155	2.008210488348262e-11	3.922225831592035e-10	0.9971887550200803	0.9968051118210862
CDC73	6.7045574	0.659437	2.020178627754076e-11	3.9434964242361033e-10	0.3072289156626506	0.26004107713372887
HAUS3	6.690981	0.8349949	2.2167949388928722e-11	4.313960255594344e-10	0.23112449799196788	0.17240985851209492
VGLL4	6.6885724	1.1428108	2.2535796857391905e-11	4.3827454876588797e-10	0.1634538152610442	0.10006846188954815
PCDH9	6.664669	3.0628312	2.652622738666948e-11	5.147860278788387e-10	0.0819277108433735	0.01437699680511182
OGA	6.6567817	0.46599555	2.7988815615450806e-11	5.420204446249286e-10	0.4323293172690763	0.40164308534915566
RBM27	6.6352353	0.59913486	3.239849172605298e-11	6.251960962902639e-10	0.33313253012048194	0.28868096759470563
YIPF5	6.6340904	0.7514831	3.265094598187736e-11	6.296402918243905e-10	0.2504016064257028	0.19785486079415793
DDX6	6.6334085	0.38109294	3.280224772360555e-11	6.322248914858803e-10	0.5002008032128514	0.47786398904609767
NIN	6.605149	0.46506715	3.97118217546929e-11	7.613894122805211e-10	0.4544176706827309	0.42126882701962576
PPHLN1	6.602329	0.55797887	4.047483132026994e-11	7.756121995566492e-10	0.35562248995983936	0.31503879507074395
RETREG1	6.5863285	1.4210205	4.5083591156051163e-11	8.603256099596603e-10	0.12951807228915663	0.06458238247375628
HLA-DRA	6.5763974	0.85493547	4.819839022420533e-11	9.188069169771558e-10	0.698995983935743	0.6033774532177089
CMTM7	6.5755386	0.48064607	4.8477399992164404e-11	9.236446210896457e-10	0.42369477911646586	0.38498402555910544
BCAS4	6.573584	1.1088681	4.9118341920050506e-11	9.35369631954094e-10	0.16204819277108434	0.09904153354632587
GLCCI1	6.552051	0.52695566	5.6752133353384393e-11	1.0768195090032258e-09	0.5002008032128514	0.45333181195801003
ALCAM	6.5259986	0.96711266	6.754994516313382e-11	1.2782196108949564e-09	0.1961847389558233	0.13886353263350068
SFI1	6.5232143	0.8277895	6.881635152593311e-11	1.300334167372575e-09	0.2283132530120482	0.17309447740757644
AGO2	6.5228252	0.63810354	6.899518243481096e-11	1.3030405945802457e-09	0.3180722891566265	0.27704244637151987
SLAIN1	6.5024376	1.4044526	7.902892696921285e-11	1.488696734946042e-09	0.13072289156626507	0.06732085805568233
SLC4A4	6.479162	1.8862756	9.223320671396618e-11	1.7294198765050594e-09	0.10220883534136546	0.037083523505248746
LRCH3	6.4682493	0.7558718	9.914475545842897e-11	1.8571121773459358e-09	0.2528112449799197	0.20344591510725696
GPATCH8	6.462661	0.36786538	1.0287758949743926e-10	1.926047392939015e-09	0.48895582329317266	0.4701049748973072
ATG12	6.4304814	0.62221867	1.2720059937098309e-10	2.370503634204354e-09	0.3032128514056225	0.2554769511638521
LMBRD1	6.4216795	0.5119135	1.347791416846758e-10	2.5028165219689596e-09	0.3815261044176707	0.3467594705613875
SGPP2	6.4112406	1.0325563	1.4434034955224313e-10	2.6790066602239606e-09	0.17248995983935744	0.11068005476951163
HMGN4	6.4066696	0.55277467	1.4873272941809775e-10	2.759131591197058e-09	0.3429718875502008	0.2998630762209037
ARRDC3	6.3801365	0.9223529	1.769304605655818e-10	3.2673217896876183e-09	0.19236947791164657	0.1324737562756732
TTC37	6.3706656	0.8298438	1.882094547350611e-10	3.4668617276084403e-09	0.22208835341365463	0.16727521679598356
CASZ1	6.3658957	1.6497332	1.9415324277997672e-10	3.5727515530366654e-09	0.1106425702811245	0.04701049748973072
LINC01684	6.3618593	1.7219112	1.9932596047691397e-10	3.6660952157866974e-09	0.10722891566265061	0.04381560931081698
SUCLG2	6.2970076	0.61294496	3.034460753375855e-10	5.5393664855017285e-09	0.31907630522088354	0.28012323140118667
AC233976.1	6.2839165	2.127384	3.301476507716308e-10	6.0177958993488335e-09	0.09176706827309238	0.028411684162482884
BCAS2	6.2834983	0.6289918	3.3103736274137333e-10	6.031009713139375e-09	0.29056224899598393	0.24577818347786398
TENM1	6.282828	1.891595	3.324696008280505e-10	6.051078995478606e-09	0.09859437751004016	0.03537197626654496
IRF2	6.274967	0.5316828	3.497080383024613e-10	6.361661983055858e-09	0.35401606425702814	0.31321314468279327
AL096854.1	6.269287	3.2969034	3.627048720609397e-10	6.594814218729485e-09	0.0746987951807229	0.010953902327704245
TRANK1	6.2545905	0.7037355	3.9856059807287514e-10	7.221641806963021e-09	0.26465863453815264	0.21303057964399819
LINC01138	6.250476	0.76581496	4.0920450287778935e-10	7.407168155207699e-09	0.23694779116465864	0.1816522136010954
KIF21A	6.2493577	1.2104557	4.121444912499291e-10	7.456698232446196e-09	0.14196787148594378	0.08146964856230032
MAT2B	6.2441134	0.4576346	4.2621043052558883e-10	7.703569366749175e-09	0.385140562248996	0.3514376996805112
AC044849.1	6.2367854	0.9078842	4.4665441225341835e-10	8.065119952090462e-09	0.19036144578313252	0.1330442720219078
SREK1	6.234761	0.5875114	4.5246702951721443e-10	8.16604819889525e-09	0.30903614457831324	0.2707667731629393
PLAAT3	6.211916	0.76513404	5.234246716469288e-10	9.418813376081239e-09	0.2281124497991968	0.17058420812414424
PSPC1	6.2041807	0.5799099	5.498261865914278e-10	9.884178907383522e-09	0.3200803212851406	0.2818347786398905
APBB1	6.2001777	1.1255628	5.639944873690625e-10	1.0123963821576782e-08	0.14779116465863454	0.08706070287539937
CREM	6.187384	0.6434581	6.117081247622945e-10	1.0953585652849678e-08	0.29457831325301204	0.24783204016430854
FOXO1	6.167434	0.41962603	6.940690825527088e-10	1.2398058804544507e-08	0.4807228915662651	0.45892286627110906
PPM1K	6.163174	0.7720949	7.130095514099108e-10	1.273017687373373e-08	0.2281124497991968	0.17526243724326793
AC010175.1	6.1567874	2.6186678	7.423533727417857e-10	1.3215406515429036e-08	0.07971887550200803	0.01711547238703788
PIAS1	6.13315	0.29340288	8.615570551199012e-10	1.5307694065263838e-08	0.49337349397590363	0.4851665905979005
KSR1	6.131274	1.0089601	8.717809485952774e-10	1.547432322964876e-08	0.16967871485943775	0.11261980830670927
AC010609.1	6.1295743	1.0609622	8.811442352157749e-10	1.562668602443424e-08	0.15602409638554218	0.09584664536741214
KMT2E	6.129561	0.2556867	8.812185446963819e-10	1.562668602443424e-08	0.5674698795180723	0.5593336376083979
BACE2	6.127676	2.2577848	8.917200065178301e-10	1.5797601141606533e-08	0.08734939759036145	0.025901414879050663
BBS9	6.1212935	1.0374908	9.281869559100993e-10	1.642774215341661e-08	0.1650602409638554	0.10759926973984482
BEX3	6.098694	0.9911988	1.0693859132273803e-09	1.8862936775920648e-08	0.163855421686747	0.1033774532177088
RAB30	6.0873694	1.206317	1.1478084527008457e-09	2.022673913206724e-08	0.13995983935742973	0.08158375171154723
YES1	6.0655036	1.1252692	1.3154101139056933e-09	2.3102363521622973e-08	0.1502008032128514	0.09242355089000456
TENT2	6.059526	0.54356986	1.3652339012791908e-09	2.3920022030023773e-08	0.33795180722891566	0.30260155180282977
TBX20	6.0549283	3.165961	1.4048040117855999e-09	2.4589780791661758e-08	0.07269076305220884	0.011068005476951163
ITSN2	6.052211	0.31977764	1.4287112757575718e-09	2.4996300862334075e-08	0.4670682730923695	0.45538566864445457
GSTM2	6.047705	1.4302983	1.4692368375868236e-09	2.5668514316236433e-08	0.11566265060240964	0.054997717937015064
HKDC1	6.0420384	2.602083	1.5217933841018517e-09	2.6561354149504947e-08	0.0783132530120482	0.016887266088544045
KRTCAP2	6.0329747	0.012862645	1.609686002946127e-09	2.8028600092212745e-08	0.6277108433734939	0.6489046097672295
TRERF1	6.032485	0.59815377	1.6145735062772659e-09	2.8100335189374324e-08	0.32751004016064256	0.28160657234139663
ZRANB2	6.017712	0.46255687	1.7689928932496152e-09	3.07002887083116e-08	0.39879518072289155	0.365814696485623
HEXB	6.0108714	0.7240809	1.8452860118801498e-09	3.196370720341948e-08	0.2325301204819277	0.18256503879507074
CCDC91	5.9967027	0.44545275	2.0136437069227743e-09	3.4814063919263325e-08	0.4134538152610442	0.3879507074395253
NMRAL1	5.996309	0.721843	2.0185277220744683e-09	3.488202698566932e-08	0.2323293172690763	0.1803970789593793
TRA2A	5.992769	0.4487495	2.0629779762004236e-09	3.561653627684515e-08	0.386144578313253	0.35988133272478323
NMRK1	5.985054	0.80364275	2.1631821749909616e-09	3.731132459323478e-08	0.20702811244979918	0.15392514833409401
NCOR1	5.968975	0.32306468	2.387484167770003e-09	4.112202730567053e-08	0.48012048192771084	0.46405750798722045
SORL1	5.9676895	0.53555167	2.4063698053302375e-09	4.142781808320415e-08	0.3680722891566265	0.32644910999543586
SEPTIN1	5.957398	0.47631124	2.5628546753507448e-09	4.401832190169527e-08	0.5251004016064257	0.47900502053856686
NELFCD	5.9546857	0.77152085	2.605724575675787e-09	4.46917175231066e-08	0.21244979919678714	0.16259698767685987
PPP2R5E	5.9378395	0.5640466	2.8880215601870032e-09	4.944082185425842e-08	0.31746987951807226	0.2784116841624829
TBC1D10C	5.932012	0.41260657	2.9924468458868847e-09	5.118062944219901e-08	0.443574297188755	0.4122546782291191
MSI2	5.9263453	0.5485315	3.097508183602854e-09	5.290335838919648e-08	0.34919678714859437	0.31378366042902783
BEX2	5.907657	1.2816595	3.4700773585094308e-09	5.9101117449420047e-08	0.12289156626506025	0.063555454130534
RERE	5.902639	0.5507083	3.5773302578766625e-09	6.084287396307794e-08	0.3253012048192771	0.29267457781834777
PIK3CD	5.8949885	0.6282866	3.747074654684395e-09	6.367069611703971e-08	0.27670682730923696	0.2323140118667275
CDK17	5.8894134	0.46868202	3.875685825361333e-09	6.579498000651676e-08	0.38775100401606427	0.3597672295755363
CREB1	5.883029	0.5388853	4.0282534999242215e-09	6.835331773329923e-08	0.3265060240963855	0.28788224554997716
ACYP2	5.8816	0.72840226	4.063193057984175e-09	6.89142396270986e-08	0.2355421686746988	0.18450479233226838
PIK3R5	5.8708167	0.31021446	4.336533554679783e-09	7.338024254962309e-08	0.5738955823293173	0.5601323596531265
CD53	5.859168	-0.07918799	4.651916689208212e-09	7.857166716276408e-08	0.7548192771084338	0.7840027384755819
SLC38A9	5.854854	0.85058516	4.7742827374144075e-09	8.052696888115425e-08	0.19096385542168676	0.1377225011410315
TNFRSF14	5.8371453	0.2771734	5.3102755462001194e-09	8.940266571594782e-08	0.4943775100401606	0.48242811501597443
NNT	5.8353543	0.6770476	5.3676433917195715e-09	9.032694978405887e-08	0.2457831325301205	0.20059333637608398
HERC4	5.8316665	0.5632956	5.487649880680225e-09	9.221922556601327e-08	0.31285140562249	0.2760155180282976
UIMC1	5.831018	0.6867401	5.50902289896872e-09	9.253590964899225e-08	0.24738955823293174	0.2007074395253309
SLC25A26	5.824157	0.67465395	5.7401531453748755e-09	9.628567611084593e-08	0.25502008032128515	0.21006389776357828
MAN1A1	5.811225	0.5797545	6.2017382635418474e-09	1.0383797904112313e-07	0.3112449799196787	0.2676859881332725
PRKAA1	5.8089213	0.6543257	6.287654272898033e-09	1.0522836490276219e-07	0.2568273092369478	0.21063441350981288
HLA-DMA	5.7948065	0.5253967	6.840009222061998e-09	1.1415922368294171e-07	0.38353413654618473	0.3331811958010041
TTC14	5.7884417	0.62088984	7.104232444707214e-09	1.1840710915698029e-07	0.2688755020080321	0.22843450479233227
ZNF131	5.781874	0.620807	7.387304212411732e-09	1.2301306709667052e-07	0.2761044176706827	0.2315152898219991
HMGXB3	5.756526	0.7909011	8.586258239576476e-09	1.425887648941645e-07	0.20321285140562248	0.1538110451848471
SNHG7	5.7513514	0.5532365	8.853295513297765e-09	1.4669056997836646e-07	0.30140562248995983	0.26004107713372887
GPRIN3	5.750629	0.4645438	8.891206226249246e-09	1.47185454132496e-07	0.44096385542168676	0.4019853947968964
KIAA0232	5.728474	0.6848302	1.0133789596258307e-08	1.6677465513158736e-07	0.242570281124498	0.19876768598813327
TXNDC15	5.72459	0.7347397	1.036838773024127e-08	1.7048219196521147e-07	0.21987951807228914	0.17115472387037883
GRK5	5.7227607	0.6268573	1.048068635324382e-08	1.7217396822938828e-07	0.2855421686746988	0.24475125513464172
ZFR	5.7187176	0.47258136	1.0733106409200561e-08	1.7600467190105276e-07	0.34759036144578315	0.3189183021451392
ZBP1	5.7022295	0.7205615	1.1825043206626056e-08	1.9313181901192338e-07	0.22690763052208834	0.17115472387037883
LRRC8C	5.6677756	0.44622138	1.4466334477006747e-08	2.3449172196320812e-07	0.40963855421686746	0.37905066179826563
SMS	5.657397	0.5775146	1.5368598625017186e-08	2.4845674835435247e-07	0.2757028112449799	0.2321999087174806
TBC1D1	5.6505585	0.52385783	1.5992734898420654e-08	2.5820471549055773e-07	0.3180722891566265	0.2837745321770881
PARP3	5.634652	1.5971515	1.754121892290677e-08	2.8258193388966137e-07	0.09799196787148594	0.04153354632587859
TAFA1	5.633042	1.526903	1.7705842761584785e-08	2.849830918719282e-07	0.10381526104417671	0.04780921953445915
PFKP	5.6230974	0.64673895	1.875637493078578e-08	3.007718470412021e-07	0.24879518072289156	0.20356001825650388
CARNMT1	5.620604	0.9662306	1.9029120729291728e-08	3.049408265380063e-07	0.15843373493975904	0.10577361935189411
BUB3	5.610044	0.4901643	2.022749606567334e-08	3.2343669003919174e-07	0.36987951807228914	0.32633500684618894
NF1	5.6015687	0.617245	2.1242049186585945e-08	3.3921476539189886e-07	0.26987951807228916	0.22809219534459152
PRKACB	5.591103	0.5051995	2.2563160034876072e-08	3.5968389391833585e-07	0.3485943775100402	0.30876312186216337
HENMT1	5.5804496	0.9610968	2.3989777694090412e-08	3.8126350559331447e-07	0.15502008032128514	0.10292104062072113
TTC1	5.5570292	0.5722771	2.744049340061821e-08	4.3478333288139696e-07	0.27751004016064257	0.2369922409858512
ENTPD1-AS1	5.556311	0.795397	2.755352573943321e-08	4.361966243897037e-07	0.19518072289156627	0.14616613418530353
PTPRK	5.5529523	1.9872493	2.8088449071990575e-08	4.4389694494124655e-07	0.08453815261044177	0.02898219990871748
FCHSD1	5.5527782	1.0510689	2.8116501549087966e-08	4.4414849943813925e-07	0.1395582329317269	0.08569146508443633
NDUFS4	5.5448103	0.51147896	2.942731488172746e-08	4.6460849651596e-07	0.30562248995983937	0.27110908261068006
CMSS1	5.539832	0.7437711	3.02761406421443e-08	4.776452688116911e-07	0.22409638554216868	0.1827932450935646
CXCL13	5.5377502	1.2759196	3.063815510917405e-08	4.827322923593971e-07	0.10662650602409639	0.04963486992240986
CD82	5.53678	0.5235029	3.080834548011056e-08	4.852049281056482e-07	0.3301204819277108	0.28548607941579185
DLG1	5.534557	0.53250194	3.1201599306509366e-08	4.909758109275792e-07	0.31385542168674696	0.2779552715654952
TMEM87A	5.5332108	0.4342029	3.1442130227665694e-08	4.945480913033056e-07	0.3748995983935743	0.34721588315837515
TCOF1	5.5229597	0.8365018	3.3333615669586816e-08	5.236238914689043e-07	0.17991967871485945	0.131332724783204
CDKAL1	5.5129724	0.49133757	3.528231966473518e-08	5.539975040965132e-07	0.3369477911646586	0.30967594705613877
MT-ND1	5.5080104	0.096208125	3.629121195133541e-08	5.693504709090559e-07	0.942570281124498	0.9442035600182564
LTBP4	5.506	1.0125146	3.6707867350355373e-08	5.756403825579935e-07	0.14377510040160643	0.09002738475581926
MAP3K8	5.4963593	0.4995227	3.877119202511278e-08	6.074761983352537e-07	0.36586345381526103	0.3312414422638065
AC068633.1	5.494311	2.7800686	3.922387463602856e-08	6.140432145223614e-07	0.06927710843373494	0.013350068461889549
TRIM59	5.4722548	0.8047593	4.4434543279148294e-08	6.900079416886325e-07	0.18734939759036146	0.13852122318575993
PCSK7	5.47009	0.48894596	4.498069578240616e-08	6.973055681202236e-07	0.34317269076305223	0.3086490187129165
SPATA6L	5.4686365	2.3242505	4.5351076658258756e-08	7.024522880951877e-07	0.07550200803212852	0.0201962574167047
LEPROTL1	5.464582	0.41963875	4.639984688347517e-08	7.174823809810202e-07	0.6943775100401607	0.6568918302145139
EIF3G	5.442933	0.0038561658	5.241039007104357e-08	8.083744993637866e-07	0.5734939759036145	0.5963030579643999
AL139383.1	5.441938	1.8645054	5.2704087036626186e-08	8.125620428085742e-07	0.08694779116465863	0.03263350068461889
GON4L	5.4227014	0.52662396	5.870499218954804e-08	8.997744636221306e-07	0.30622489959839355	0.2689411227749886
ORMDL1	5.406502	0.3729363	6.426751362247089e-08	9.817425985375864e-07	0.3923694779116466	0.370036513007759
COMMD10	5.4021235	0.49444613	6.585662108969296e-08	1.0051785606771695e-06	0.3261044176706827	0.29586946599726155
BSDC1	5.397908	0.7132789	6.742240730730156e-08	1.0286484076092305e-06	0.21204819277108433	0.16773162939297126
HSPA5	5.3880663	0.3323944	7.121979812299345e-08	1.0838735264447747e-06	0.4686746987951807	0.4485394796896394
CFLAR	5.373441	0.13232666	7.724804012777647e-08	1.1722037797333112e-06	0.6224899598393574	0.627110908261068
NAALADL2	5.3616986	2.3088484	8.244305630510416e-08	1.2494816993056386e-06	0.07550200803212852	0.02156549520766773
HIGD2A	5.3574696	-0.26305363	8.439549600375647e-08	1.2780138805268888e-06	0.6038152610441767	0.6647649475125513
SPG11	5.356135	0.50746155	8.502113807825153e-08	1.2869556140620696e-06	0.31285140562249	0.28000912825193974
CAPZA1	5.3527846	0.20305754	8.661084324385161e-08	1.3083134434866746e-06	0.5389558232931727	0.5363989046097672
AL590006.1	5.3494864	2.7990892	8.820424155759505e-08	1.3312838949482624e-06	0.06807228915662651	0.013920584208124144
NDUFS6	5.344155	0.31100556	9.083978937265561e-08	1.3704975807207619e-06	0.4429718875502008	0.4226380648105888
CANX	5.3409123	0.32017952	9.24799044683508e-08	1.394667071877259e-06	0.44819277108433736	0.4292560474669101
MRPL22	5.323295	0.6250682	1.0190416597934709e-07	1.5330022108549455e-06	0.23072289156626505	0.18678685531720676
CFH	5.308943	2.8872132	1.1026287434578388e-07	1.6533107185293058e-06	0.06566265060240964	0.01163852122318576
MIR3142HG	5.308113	1.4391147	1.107658249803501e-07	1.6601719738352963e-06	0.09979919678714859	0.04678229119123688
PLEKHA5	5.30195	1.5105882	1.1457216111788464e-07	1.7151147930779938e-06	0.09819277108433735	0.045641259698767686
YBX3	5.289105	0.64247787	1.2291630477015119e-07	1.834771480788052e-06	0.2353413654618474	0.1899817434961205
EDARADD	5.286218	1.6534345	1.248710670688623e-07	1.8609144648971618e-06	0.09096385542168675	0.03822455499771794
KANSL1	5.27728	0.4284675	1.3111570068253588e-07	1.9484229641418985e-06	0.36325301204819277	0.3402555910543131
SHFL	5.2534704	0.5563097	1.4925982778176515e-07	2.2055143143481576e-06	0.27710843373493976	0.2350524874486536
NUTM2B-AS1	5.240017	0.5863668	1.6056192195900005e-07	2.3677384792995004e-06	0.2572289156626506	0.21805111821086262
YTHDC2	5.2360115	0.67742556	1.6408353519429407e-07	2.416749083157488e-06	0.21666666666666667	0.17446371519853948
VPS13B	5.2314835	0.33551776	1.681552328497815e-07	2.4727399266913833e-06	0.43393574297188753	0.42115472387037883
MYCBP2	5.2306695	0.2314307	1.6889741838481648e-07	2.481659739182123e-06	0.5238955823293173	0.5190552259242355
PLEKHG1	5.227024	1.5324992	1.7225996877580555e-07	2.530051010097616e-06	0.09377510040160643	0.04130534002738476
DYNLT1	5.2254276	0.2149559	1.7375319114406737e-07	2.5509589045583677e-06	0.5156626506024097	0.5132359653126426
ZC3HAV1	5.224542	0.34560406	1.7458675196278783e-07	2.561142167771542e-06	0.45180722891566266	0.43267914194431767
EHBP1	5.218354	0.85610384	1.8051998855500493e-07	2.645000841113585e-06	0.16686746987951806	0.11958010041077134
BTG3	5.2165337	0.5272822	1.8230222991196077e-07	2.66897756680307e-06	0.29397590361445786	0.2563897763578275
ZMYM2	5.213667	0.43087745	1.8514369059579712e-07	2.7084109590314828e-06	0.35401606425702814	0.32918758557736194
EPN2	5.2062607	2.0892484	1.9268408938767476e-07	2.8175910330316755e-06	0.07690763052208835	0.02453217708808763
APOBEC3C	5.1972127	0.557618	2.022989538666921e-07	2.9522902753089304e-06	0.2544176706827309	0.21508443633044272
ADAM29	5.192275	3.223366	2.0773991852942577e-07	3.0280719864976154e-06	0.061646586345381525	0.00867183934276586
CYTH1	5.186311	0.15492778	2.1450068736317964e-07	3.1216459873478086e-06	0.6072289156626506	0.615814696485623
EOGT	5.1797338	1.06174	2.2220253216407064e-07	3.2298788243594715e-06	0.12991967871485943	0.08055682336832497
MT-CO3	5.175648	0.11117986	2.2712088945771962e-07	3.297442155907178e-06	0.9893574297188755	0.9868781378366043
TULP4	5.171688	0.61330247	2.3198879850177383e-07	3.3641133177351124e-06	0.24417670682730924	0.2032177088087631
LINC02084	5.1636086	1.3763531	2.422343036848487e-07	3.5043548415688324e-06	0.09919678714859438	0.04735280693747147
NDUFAF2	5.15202	0.7414762	2.5769552638392177e-07	3.7221444203543487e-06	0.19236947791164657	0.1490187129164765
GPX7	5.1366143	0.8065848	2.797320711634088e-07	4.0293087511420404e-06	0.1680722891566265	0.12140575079872204
ZNF711	5.1231165	2.9291632	3.0052678010472146e-07	4.316946891135365e-06	0.06385542168674699	0.011866727521679598
MT-ATP8	5.11348	0.15220468	3.1627675467557146e-07	4.537846137938295e-06	0.6853413654618474	0.6851894112277499
RADX	5.1081514	1.6184042	3.253261247223699e-07	4.662201053627041e-06	0.0891566265060241	0.03822455499771794
GIPC1	5.096695	0.90510464	3.4563464639487244e-07	4.933921096996383e-06	0.14518072289156628	0.09573254221816523
CYBA	5.0938234	-0.2557332	3.509133452877126e-07	5.005369973061407e-06	0.8835341365461847	0.9244637151985394
CARD11	5.0916452	0.5305715	3.549694084037479e-07	5.061252558233571e-06	0.29759036144578316	0.257074395253309
XPO4	5.0895634	0.52733845	3.5888868000970073e-07	5.113150866887916e-06	0.27991967871485945	0.24623459607485165
STAMBPL1	5.083917	0.88772184	3.6972968145516705e-07	5.263506834282601e-06	0.1538152610441767	0.10668644454586947
UBR1	5.0789075	0.5099739	3.796110447399859e-07	5.397880283033499e-06	0.29096385542168673	0.2567320858055682
SCLT1	5.074234	0.4429687	3.890601989988786e-07	5.525802228776854e-06	0.3337349397590361	0.3075079872204473
ITPR1	5.0711613	0.64689606	3.953954513110891e-07	5.613603147182767e-06	0.2246987951807229	0.183591967138293
CEP85L	5.0694036	0.486658	3.9906418617666404e-07	5.661829903248675e-06	0.3080321285140562	0.27658603377453217
ATP11B	5.0592666	0.3252217	4.2087200718394036e-07	5.963738418482153e-06	0.4108433734939759	0.39685075308078505
SPAG16	5.052263	1.446223	4.366067021564443e-07	6.177132549527645e-06	0.09738955823293173	0.04780921953445915
TRAPPC10	5.0431924	0.35082105	4.578284996137802e-07	6.467379743096862e-06	0.3895582329317269	0.3746006389776358
ASB2	5.0413857	1.3349509	4.6217336800528983e-07	6.526237439182721e-06	0.10100401606425703	0.0516887266088544
AL359220.1	5.0333014	1.2031941	4.821042015201276e-07	6.784119907665585e-06	0.10903614457831326	0.058877225011410315
PARK7	5.027919	0.010914678	4.958319045659263e-07	6.955900168270398e-06	0.5821285140562249	0.6010953902327705
LYSMD3	5.0231442	0.961266	5.083231794428111e-07	7.128404862370242e-06	0.13674698795180723	0.08877225011410315
RB1CC1	5.0191975	0.40885767	5.188783145416433e-07	7.270851910619712e-06	0.35	0.3259926973984482
LINC01727	5.013589	2.2321806	5.342410062881719e-07	7.483258733698193e-06	0.07028112449799197	0.019511638521223187
ATR	5.0069494	0.5180223	5.529947944258462e-07	7.737065164671406e-06	0.2823293172690763	0.24771793701506162
TUBA4A	5.0046215	0.27985224	5.597193647086714e-07	7.825167481933569e-06	0.5122489959839357	0.50148334094021
KTN1	5.0015354	0.28095347	5.68755402689051e-07	7.945426142680136e-06	0.43755020080321283	0.4249201277955272
ASCC3	4.986465	0.47966838	6.149398489345856e-07	8.574252727944672e-06	0.3008032128514056	0.27304883614787767
SBDS	4.985499	0.5034583	6.180206404540339e-07	8.613927441453958e-06	0.28052208835341363	0.2470333181195801
LAG3	4.9806194	0.62776834	6.338102099391384e-07	8.827278346264234e-06	0.22951807228915663	0.18222272934733
MAN1A2	4.9785867	0.4299146	6.405020850966366e-07	8.913694607080607e-06	0.33875502008032127	0.31230031948881787
IGF2R	4.9720035	0.38872385	6.626458495121358e-07	9.207859050111497e-06	0.3855421686746988	0.35828388863532634
CCL28	4.958042	1.2691754	7.120706101213985e-07	9.864684481852122e-06	0.10220883534136546	0.05294386125057052
CLK4	4.9545603	0.7113928	7.249397915305032e-07	1.0035371145918286e-05	0.18995983935742972	0.14673664993153812
ELF1	4.953724	0.05991038	7.280642553477742e-07	1.0071005219192699e-05	0.66285140562249	0.6757188498402555
YPEL5	4.9469686	0.20913547	7.537823049794355e-07	1.0411013639453705e-05	0.471285140562249	0.4725011410314925
TTC17	4.9316745	0.36045247	8.152766747737778e-07	1.1234917761067409e-05	0.3809236947791165	0.3621633957097216
FAM214A	4.926417	0.6184997	8.375111822356853e-07	1.1532636110236387e-05	0.2289156626506024	0.1894112277498859
AC011997.1	4.9205894	1.3454846	8.62839713284145e-07	1.1850205007847277e-05	0.09518072289156626	0.04541305340027385
BX284613.2	4.9204865	2.2191339	8.632933599775754e-07	1.1851988097726646e-05	0.07048192771084337	0.020880876312186217
SLC7A11	4.916808	2.5645344	8.796679787823781e-07	1.2067739014772796e-05	0.06546184738955824	0.01586033774532177
ABCD2	4.907767	1.0576147	9.211934421641623e-07	1.260905055222532e-05	0.11947791164658635	0.07097215883158375
DHX36	4.903804	0.4255994	9.399826599985543e-07	1.2851813723797941e-05	0.3269076305220884	0.3019169329073482
HSD17B11	4.8955946	0.4723676	9.80088660306701e-07	1.3365210527528153e-05	0.2933734939759036	0.2589000456412597
WDR63	4.8937297	2.5971336	9.89427169882093e-07	1.3487532158232582e-05	0.06285140562248996	0.012893655864901871
MCPH1	4.893108	0.64322954	9.925589966840095e-07	1.3525186834561218e-05	0.21586345381526104	0.1776586033774532
MTRR	4.8842278	0.75298333	1.0383496729607891e-06	1.4133371654904367e-05	0.1755020080321285	0.13224554997717938
MLF1	4.8840375	1.7125459	1.039351718859093e-06	1.414175177024597e-05	0.07971887550200803	0.03035143769968051
ZNF10	4.8737354	1.0529876	1.095077072914408e-06	1.488337019893808e-05	0.1210843373493976	0.07393884071200366
C21orf91	4.87329	0.7363203	1.097547795453857e-06	1.4911413088866597e-05	0.178714859437751	0.13566864445458696
ANKRD36	4.870251	0.5772233	1.1145646986413983e-06	1.5136987953608097e-05	0.243574297188755	0.20801004107713372
SLC16A7	4.869097	0.5804576	1.1210921296979023e-06	1.5219989999656128e-05	0.24056224899598394	0.20458694659972615
TAX1BP1	4.865848	0.18403423	1.1396709032836121e-06	1.5460746749845622e-05	0.5263052208835342	0.5235052487448654
TMEM170A	4.8653226	0.6033741	1.142703426320714e-06	1.5496142314473677e-05	0.21907630522088353	0.1776586033774532
TBC1D2B	4.864341	0.5246841	1.1483892501197335e-06	1.556171601023042e-05	0.2708835341365462	0.2374486535828389
NSD1	4.856972	0.40242064	1.1919427806419164e-06	1.6128021336145946e-05	0.34196787148594376	0.3176631675034231
BTN3A2	4.8489327	0.49363384	1.2412738728800147e-06	1.677690731952785e-05	0.2853413654618474	0.2501141031492469
LRCH1	4.8486085	0.6931548	1.2433042341994262e-06	1.6798146281259947e-05	0.19919678714859437	0.15894568690095848
KIFAP3	4.8474836	0.66349566	1.2503722810939299e-06	1.6887408066538347e-05	0.20040160642570282	0.15780465540848929
ISG15	4.8460994	0.34245837	1.2591233967217181e-06	1.6993058791818437e-05	0.37610441767068276	0.35349155636695573
NR4A3	4.83783	1.205055	1.3126441318454867e-06	1.7689281248040007e-05	0.10642570281124498	0.059219534459151076
USP7	4.830893	0.46857458	1.3592203894942331e-06	1.828328756923132e-05	0.2869477911646586	0.25855773619351896
BAZ2B	4.8300743	0.5706845	1.3648195475884534e-06	1.834511944960888e-05	0.24457831325301205	0.206184390689183
ELOVL4	4.8299694	1.9541305	1.3655401703120983e-06	1.8348067464608337e-05	0.07369477911646587	0.025216795983569146
PLK2	4.825647	1.7166432	1.3954967626986647e-06	1.8736822087870073e-05	0.08012048192771085	0.03194888178913738
RBM22	4.820557	0.5882703	1.4315794075191595e-06	1.9193127433922624e-05	0.22349397590361444	0.18507530807850298
GOLGA8B	4.818949	0.75452757	1.443163385344481e-06	1.9334269058196687e-05	0.17369477911646586	0.13053400273847557
AC016831.5	4.8120346	1.4834461	1.4940146812580492e-06	1.998626876780916e-05	0.0895582329317269	0.04187585577361935
COA1	4.809769	0.49116042	1.5110460428855867e-06	2.020672130641409e-05	0.28012048192771083	0.2481743496120493
TBC1D19	4.791875	0.8784373	1.6523006470035615e-06	2.199922007310926e-05	0.14377510040160643	0.09801460520310361
MCTP2	4.770223	0.55051017	1.8402185065592238e-06	2.4403564332816724e-05	0.2497991967871486	0.211889548151529
FAM83D	4.763986	1.6373696	1.8980537631689951e-06	2.5125014750722746e-05	0.08373493975903615	0.03662711090826107
EPHA6	4.7555375	2.6617818	1.9791889043110276e-06	2.6180084238051288e-05	0.06224899598393574	0.014148790506617983
R3HCC1L	4.7527313	0.50994766	2.00687055114832e-06	2.6517497849306736e-05	0.2664658634538153	0.2364217252396166
ISCU	4.75007	0.2800534	2.0334617392759514e-06	2.6839788358903388e-05	0.40441767068273093	0.3900045641259699
KDM5A	4.743634	0.36938107	2.099178542037063e-06	2.7677245611346737e-05	0.3674698795180723	0.3439068918302145
LINC01473	4.7169867	1.2507912	2.393631733459314e-06	3.1345014338584735e-05	0.10220883534136546	0.05602464628023734
CASP1	4.7053003	0.39522275	2.53492739418731e-06	3.313602769808919e-05	0.3716867469879518	0.3388863532633501
ZNF208	4.6933923	2.1675627	2.687118149064063e-06	3.5012891197541385e-05	0.06606425702811244	0.018370607028753993
PRORP	4.673838	0.47287536	2.956222775204572e-06	3.83418532229846e-05	0.28674698795180725	0.25502053856686446
SOX4	4.6599197	0.8008099	3.163327636341731e-06	4.0911998168814024e-05	0.15461847389558234	0.11159287996348699
AASS	4.646442	2.4235597	3.37709417922431e-06	4.356891929989037e-05	0.06285140562248996	0.01586033774532177
AC015849.1	4.6303763	1.5554944	3.6500149840385336e-06	4.700710711850611e-05	0.07991967871485944	0.03297581013235965
ICE1	4.6263757	0.5666866	3.7211985445702245e-06	4.783968666308915e-05	0.2283132530120482	0.1923779096303058
AC083837.1	4.620866	2.0538406	3.821421956337051e-06	4.9076443868032426e-05	0.06807228915662651	0.021337288909173892
STAG2	4.6129203	0.31903657	3.9705074401927985e-06	5.0901766311207225e-05	0.39036144578313253	0.37437243267914194
STXBP5	4.6120524	0.6925241	3.987121672024765e-06	5.109686285636499e-05	0.18433734939759036	0.14536741214057508
UXS1	4.610798	0.66913825	4.011261659539103e-06	5.137025472385959e-05	0.18714859437751005	0.1478776814240073
FAM49B	4.6058445	0.19372736	4.107949200955329e-06	5.257169535110699e-05	0.5628514056224899	0.5597900502053856
MPZL3	4.6025505	0.84829587	4.173479748137224e-06	5.33543598538493e-05	0.1391566265060241	0.09459151072569603
EXOC2	4.590338	0.54870117	4.4252784448651425e-06	5.6474761631976666e-05	0.24176706827309236	0.20801004107713372
SMARCA5	4.583815	0.408894	4.565676044230394e-06	5.822589160100231e-05	0.31265060240963854	0.28753993610223644
MXD4	4.578095	0.41675726	4.692297551791915e-06	5.979354067329177e-05	0.31867469879518073	0.28868096759470563
MT-ND2	4.5697737	0.13615862	4.8825090116826594e-06	6.2071800047446e-05	0.9200803212851406	0.9147649475125513
BBS7	4.56525	1.0239302	4.988997898195877e-06	6.333760390977014e-05	0.11686746987951807	0.0735965312642629
NEPRO	4.5490704	0.81296027	5.388338940517796e-06	6.824172787608715e-05	0.14759036144578314	0.10588772250114104
PNN	4.548002	0.31302235	5.4157731463326736e-06	6.856544895500595e-05	0.3931726907630522	0.37517115472387036
CADM1	4.5398726	0.7194699	5.628818481751175e-06	7.116420906755604e-05	0.17329317269076305	0.13224554997717938
INSIG1	4.531395	0.4817895	5.859543161144125e-06	7.40556420031202e-05	0.26465863453815264	0.2323140118667275
CRELD2	4.5294967	0.5595864	5.91244094813536e-06	7.469839528571015e-05	0.21987951807228914	0.18267914194431767
TMEM259	4.524031	0.43382832	6.067280479855576e-06	7.657535615282548e-05	0.2967871485943775	0.26985394796896395
SGTB	4.5010223	0.72939515	6.762743830883645e-06	8.512965879767518e-05	0.16666666666666666	0.12722501141031492
BCKDHB	4.498435	0.8485824	6.84555654934854e-06	8.61011049012735e-05	0.14236947791164659	0.10086718393427659
SRP19	4.496257	0.3789793	6.916022138046574e-06	8.692765325365475e-05	0.3164658634538153	0.29187585577361935
KCND2	4.4871464	2.8663332	7.218353859976455e-06	9.06032131786688e-05	0.05582329317269076	0.010155180282975811
FAM174B	4.48563	1.1601063	7.2698794680659535e-06	9.121866932145422e-05	0.10040160642570281	0.056138749429484255
POLR2A	4.473668	0.41979215	7.68889974828463e-06	9.614670983497293e-05	0.30120481927710846	0.2756732085805568
PEX14	4.469397	0.6320961	7.844041599714816e-06	9.791942926028717e-05	0.19718875502008032	0.16077133728890916
RAB27B	4.461454	1.5589983	8.140549191491398e-06	0.00010132826985471433	0.07650602409638554	0.031150159744408944
ANKIB1	4.4590096	0.46921852	8.233924017361824e-06	0.00010226326873412288	0.27630522088353415	0.24794614331355547
MMADHC	4.4526987	0.4037763	8.479764529352303e-06	0.00010520944458943175	0.2973895582329317	0.26905522592423553
SLC2A13	4.451923	0.9659272	8.510473604802904e-06	0.00010551891748285606	0.1214859437751004	0.07941579187585578
MYH9	4.4457774	0.11098079	8.757450042087748e-06	0.00010850759275235399	0.7855421686746988	0.7875399361022364
SEPTIN7	4.438604	0.11618905	9.0544354985494e-06	0.00011184657228565864	0.613855421686747	0.6160429027841169
FABP5	4.432405	0.54913163	9.318785577851264e-06	0.0001150731683316242	0.22449799196787149	0.179370150616157
TMEM59	4.4163036	0.06820046	1.0040298761795141e-05	0.00012364904945506863	0.5301204819277109	0.5414194431766317
UBXN4	4.414924	0.19571169	1.010455101164423e-05	0.00012435664814296923	0.5012048192771085	0.4948653582838886
IFI6	4.4094787	0.4167838	1.0361977374115986e-05	0.00012731075322927802	0.3076305220883534	0.2759014148790507
STK17B	4.409255	-0.021635747	1.0372682056730258e-05	0.00012739950871086718	0.6568273092369478	0.6821086261980831
VNN2	4.4078393	0.9205006	1.0440688098105555e-05	0.00012819175614852782	0.12048192771084337	0.07736193518941123
PIGB	4.4064016	0.7407093	1.051020429000768e-05	0.00012891554531453456	0.15582329317269075	0.11558649018712916
ATP2A3	4.4045568	0.46135873	1.0600044437820765e-05	0.00012997394521563745	0.27349397590361446	0.24246919214970333
SMC6	4.4029512	0.5784879	1.0678828969428082e-05	0.00013085229966857624	0.21004016064257028	0.17434961204929256
BTN3A3	4.3938694	0.55498296	1.1135064906525558e-05	0.0001362147428622132	0.21666666666666667	0.1782291191236878
RPS23	4.3865056	-1.0846549	1.1518623047952276e-05	0.00014071866561351845	0.8580321285140562	0.9580100410771337
EMC7	4.381371	0.34666672	1.1793481207218965e-05	0.0001437885428599005	0.32871485943775103	0.3063669557279781
DMXL1	4.3810134	0.57118434	1.1812866611136762e-05	0.00014397693334472747	0.21465863453815262	0.18096759470561388
AC099063.1	4.3733764	1.7055252	1.2233948958955715e-05	0.0001488118198227777	0.07108433734939759	0.026814240073026015
ZNF831	4.3716345	0.39800516	1.2331989437650363e-05	0.00014990473112170077	0.3899598393574297	0.3561159287996349
CASTOR3	4.3634944	1.3001984	1.2800120538800745e-05	0.00015523433129246059	0.08995983935742972	0.04712460063897764
TRMT11	4.3595767	0.9692812	1.3031439608797987e-05	0.0001578827279449239	0.11706827309236947	0.07542218165221361
STAT3	4.355972	0.20319128	1.3247792805207426e-05	0.00016029172378955275	0.4887550200803213	0.48893199452304886
ERAP1	4.3529797	0.496827	1.3429969693183238e-05	0.0001624422738731658	0.2427710843373494	0.21097672295755363
SERTAD1	4.3499517	0.6999537	1.3616756512243788e-05	0.00016448412709723923	0.1602409638554217	0.12003651300775901
NFKBIB	4.349397	0.5557464	1.3651235999255135e-05	0.00016484621867658768	0.21385542168674698	0.18142400730260155
GOLGA8A	4.343585	0.7844421	1.4017620794501156e-05	0.0001689917452897025	0.14377510040160643	0.10314924691921497
MACO1	4.343033	0.5446706	1.4052924637177817e-05	0.00016936157215849369	0.2251004016064257	0.1936330442720219
NEK1	4.3304024	0.6519121	1.4883721285139102e-05	0.00017890281863953245	0.1825301204819277	0.14536741214057508
CARD17	4.325666	1.1725895	1.5207180738688425e-05	0.00018267083105242372	0.09257028112449799	0.049178457325422184
COPB1	4.3199835	0.3634221	1.5604086630592096e-05	0.00018719278097879428	0.3236947791164659	0.30317206754906434
SNX25	4.3174767	0.7252893	1.578230958082249e-05	0.0001892687788229633	0.1608433734939759	0.12209036969420356
ALG13	4.309556	0.506771	1.6358276758735614e-05	0.00019587894638426276	0.2393574297188755	0.2078959379278868
AC058791.1	4.309529	1.2819799	1.636026171680258e-05	0.00019587894638426276	0.08775100401606425	0.04495664080328617
BCR	4.309015	0.6954831	1.639835114288772e-05	0.00019627078161570748	0.1682730923694779	0.13030579643998175
EIF4A2	4.307702	0.15443294	1.6495945477749725e-05	0.00019737433815989464	0.51285140562249	0.5139205842081241
IL32	4.302903	1.0275164	1.6857470820894216e-05	0.0002014365946834963	0.8359437751004016	0.7347101780009129
AFF4	4.2919297	0.3235456	1.771271013697257e-05	0.00021089879756777262	0.36606425702811246	0.3497261524418074
LINC00987	4.283497	1.8882382	1.8397884944021396e-05	0.000218488315001988	0.06546184738955824	0.022136010953902326
CNOT8	4.281151	0.46592683	1.859292738878988e-05	0.0002206613927876454	0.25502008032128515	0.22375627567320858
HDAC1	4.278901	0.36638448	1.878182378976147e-05	0.00022275875973073864	0.33072289156626505	0.3029438612505705
KAT6A	4.2761908	0.22662278	1.901182892243892e-05	0.00022541365415943858	0.428714859437751	0.4273162939297125
CDS2	4.2732477	0.48600638	1.9264607664264218e-05	0.000228115142387491	0.2397590361445783	0.21052031036056595
STK33	4.27285	1.7860458	1.929904286619586e-05	0.0002284489870458068	0.07008032128514056	0.02738475581926061
ATP13A1	4.2714095	0.658631	1.9424119029201445e-05	0.00022985521519165925	0.1716867469879518	0.1347558192606116
TRAF5	4.26827	0.64745986	1.969948212103361e-05	0.00023281263968742368	0.1748995983935743	0.13692377909630304
ARFGEF1	4.2600965	0.35870224	2.043387120005347e-05	0.0002412581031590829	0.3337349397590361	0.31560931081697857
S100PBP	4.2494006	0.58341485	2.1434347705917147e-05	0.0002522567718277407	0.19919678714859437	0.16259698767685987
USP25	4.2452254	0.34684935	2.1837387878882165e-05	0.0002565875549775172	0.3429718875502008	0.3243952533089913
WAKMAR2	4.242343	0.63402706	2.211985026255845e-05	0.00025935214929369174	0.18313253012048192	0.14616613418530353
ADAM22	4.2382617	1.6723657	2.252572100283966e-05	0.000263828452615979	0.07228915662650602	0.029895025102692836
TBRG1	4.2335854	0.3245203	2.299946060748724e-05	0.00026903268063107716	0.36265060240963853	0.34459151072569605
SHISA5	4.2330356	0.24264817	2.305581396264265e-05	0.00026960570186795006	0.4226907630522088	0.4111136467366499
DENND4C	4.2321296	0.4366519	2.3148877164263478e-05	0.0002706074906065818	0.28795180722891567	0.2586718393427659
SMPD1	4.218788	0.8073807	2.4561882350659345e-05	0.0002865761733874666	0.13112449799196788	0.09036969420356002
CD47	4.2165365	0.15299372	2.4808334010215326e-05	0.0002890830414224423	0.5132530120481927	0.5118667275216796
JMY	4.200923	0.4636433	2.6582928590938793e-05	0.0003092694753200734	0.26586345381526105	0.23356914650844363
CCDC6	4.192512	0.40346825	2.7588226664183873e-05	0.0003196444077669496	0.2993975903614458	0.278297581013236
PPP1R12A	4.190144	0.14018725	2.7877750514453337e-05	0.0003227945417840894	0.4943775100401606	0.49908717480602466
TBL1X	4.18946	0.5414645	2.7961945446204377e-05	0.0003235647060627652	0.22228915662650603	0.1899817434961205
DEF6	4.187552	0.27633992	2.8197923813323966e-05	0.00032619222803143824	0.40080321285140563	0.3853263350068462
RNF19A	4.1705008	0.2970127	3.0393116656485614e-05	0.00035058886314025527	0.6449799196787148	0.6225467822911912
LINC01505	4.164116	1.3825755	3.125609901025748e-05	0.0003599762365872983	0.07911646586345382	0.037083523505248746
BTG2	4.1572776	0.33815765	3.220624706084052e-05	0.00037033642748156574	0.33755020080321285	0.31926061159287994
FAF2	4.1559987	0.56201357	3.2386992386493366e-05	0.0003722978355333052	0.20040160642570282	0.16784573254221816
HERC2	4.1502914	0.47551876	3.3205200556933126e-05	0.00038110490610984926	0.2508032128514056	0.22056138749429485
NDUFB8	4.147429	0.065262586	3.36229445077863e-05	0.00038565759696944097	0.5526104417670683	0.5615015974440895
NECTIN3	4.1414337	1.6237092	3.451415647628688e-05	0.0003953842382436858	0.07028112449799197	0.028639890460976723
LINC02273	4.1306214	0.7369204	3.617839297092309e-05	0.0004128984599715485	0.14116465863453814	0.10235052487448654
MCCC2	4.1298456	0.66038674	3.630071779967959e-05	0.00041403632663947415	0.16666666666666666	0.13156093108169786
CCDC7	4.12945	0.54064476	3.636326518439869e-05	0.00041462051994211105	0.21726907630522088	0.18518941122774987
SRSF11	4.125959	0.14205042	3.691933171696977e-05	0.00042030620845188516	0.5014056224899598	0.5029666818804199
DGLUCY	4.124436	0.50951004	3.7164441480732185e-05	0.00042283360977192377	0.22630522088353414	0.1964856230031949
ADORA2A	4.115408	1.0952086	3.864948823463317e-05	0.0004390471504890778	0.09497991967871486	0.05442720219078047
PHTF1	4.114706	0.644632	3.876732673043441e-05	0.0004401125699939919	0.171285140562249	0.13532633500684618
PNMA3	4.110334	3.4502401	3.950870922223938e-05	0.0004483901600754058	0.04738955823293173	0.005362848014605203
SECISBP2	4.1068587	0.3381744	4.0107601596313924e-05	0.000454764041520039	0.32630522088353414	0.3113874942948425
TMEM267	4.1025696	0.8320163	4.0858657008311987e-05	0.0004629930975731353	0.12811244979919678	0.08957097215883159
LANCL1	4.1015387	0.7245488	4.104115568217768e-05	0.00046491715850305955	0.14819277108433734	0.11068005476951163
VWDE	4.1007295	2.106877	4.118500454438943e-05	0.0004664023364261131	0.060040160642570284	0.018712916476494753
AKTIP	4.100206	0.80364436	4.127824415419028e-05	0.000467313645000779	0.12871485943775102	0.08934276586033775
PDCD6	4.0956016	0.2576027	4.210735245088778e-05	0.0004759639305296305	0.3751004016064257	0.3621633957097216
CAPS2	4.08383	1.2543685	4.4299460163007515e-05	0.0004992009056115265	0.08514056224899598	0.04461433135554541
SLC18B1	4.081073	1.4228482	4.482834743092549e-05	0.000504694661433191	0.0751004016064257	0.034002738475581926
AC007262.2	4.075918	1.6909786	4.583316394414163e-05	0.0005147406055598428	0.06767068273092369	0.026700136923779098
NAA50	4.072973	0.38227934	4.641683261238805e-05	0.00052097592469979	0.30622489959839355	0.2821770880876312
SLC30A9	4.063198	0.51097715	4.84048995784444e-05	0.0005419601497310014	0.21726907630522088	0.18701506161570058
LINC02320	4.0607877	1.2362823	4.890747343699728e-05	0.000547419704974782	0.08514056224899598	0.04484253765403925
HELB	4.0606465	0.47423497	4.893699710563199e-05	0.0005475827059196688	0.24056224899598394	0.20823824737562757
LETMD1	4.0556464	0.50623953	4.9995861808636415e-05	0.0005582362837272426	0.22108433734939759	0.18929712460063897
C1GALT1	4.0532403	0.47899863	5.0513110381661265e-05	0.0005638396929183239	0.2317269076305221	0.2031036056595162
PSMA1	4.0440645	0.13859013	5.2532404866938435e-05	0.0005856651082957093	0.510441767068273	0.5102692834322228
PSMA5	4.028883	0.20746253	5.604255695222921e-05	0.000622901192532202	0.42730923694779116	0.4175034230944774
EFR3A	4.0265837	0.33366463	5.659305584090841e-05	0.0006288289122140525	0.32429718875502006	0.309333637608398
C12orf40	4.025763	1.7377014	5.679082384019208e-05	0.0006308348841805373	0.06445783132530121	0.023619351894112278
FOXN3	4.021541	0.12383441	5.781861299901233e-05	0.0006414728870496666	0.5477911646586345	0.5575079872204473
MED30	4.0176096	0.5263088	5.8791450890726774e-05	0.0006518709161016331	0.20261044176706827	0.1704701049748973
ZNF184	4.0174932	1.1673731	5.882046122677876e-05	0.0006519950640100937	0.08835341365461848	0.04860794157918759
SAMD9L	4.0043488	0.46636567	6.218856559459099e-05	0.000686406292266438	0.23835341365461848	0.2073254221816522
PAIP2	4.0042815	0.109236695	6.220621489707317e-05	0.000686406292266438	0.5114457831325301	0.515632131446828
LMTK2	3.9980514	0.59030795	6.386607492481168e-05	0.0007034493554989564	0.18674698795180722	0.1542674577818348
GPD1L	3.9980514	1.1853974	6.386607492481168e-05	0.0007034493554989564	0.08734939759036145	0.04780921953445915
TMED9	3.9956565	0.25661305	6.45152484297276e-05	0.0007099586914541371	0.3759036144578313	0.3620492925604747
BTBD9	3.9943683	0.34361213	6.486696154191858e-05	0.0007136145654931656	0.33273092369477913	0.31914650844363307
MRPS27	3.9883528	0.5742028	6.653367417671517e-05	0.0007310714525793911	0.18514056224899597	0.15084436330442721
TRIM37	3.9872437	0.78571755	6.684538581334884e-05	0.0007342761002864289	0.1321285140562249	0.09539023277042447
PARP15	3.9807875	0.5732817	6.868733211884274e-05	0.0007529275360532384	0.186144578313253	0.15061615700593337
CLUH	3.9748883	1.2100967	7.041231039483481e-05	0.000770451710840463	0.08493975903614458	0.04552715654952077
DYRK1B	3.967598	0.95856816	7.260064947105585e-05	0.0007934477071633667	0.10321285140562249	0.0641259698767686
BCAS3	3.9566114	0.35601905	7.602047994507543e-05	0.0008288428914118873	0.3273092369477912	0.3128708352350525
TSC22D1	3.9483037	0.90259445	7.87069546697423e-05	0.0008568570041246989	0.11124497991967872	0.0730260155180283
RABAC1	3.9463358	0.16460389	7.935634055717246e-05	0.0008631564400395451	0.49136546184738955	0.48722044728434505
CCDC14	3.9415479	0.6826213	8.095748333799317e-05	0.0008788030385226963	0.1536144578313253	0.11935189411227749
C1orf61	3.9414763	1.8432302	8.098164449446004e-05	0.0008788030385226963	0.060240963855421686	0.020082154267457783
MPP6	3.9370708	1.0950196	8.248226121771936e-05	0.000893968979221127	0.09337349397590361	0.05476951163852122
DDX46	3.9324462	0.22329447	8.408578154790467e-05	0.0009105395533830944	0.41887550200803214	0.4088315837517115
ABTB2	3.9323232	2.2759755	8.412882788861193e-05	0.0009107362406243967	0.055220883534136546	0.015403925148334094
ZNF292	3.9245076	0.19670719	8.690733930812226e-05	0.0009385941357381479	0.4644578313253012	0.461889548151529
BCLAF1	3.910191	0.13658029	9.222317010738266e-05	0.0009942445505450113	0.5198795180722892	0.52110908261068
PAFAH1B1	3.9082432	0.20640056	9.296969132994458e-05	0.0010014077905730729	0.4255020080321285	0.4228662711090826
CXXC4	3.9019415	2.7009697	9.542424997537327e-05	0.001026638146193015	0.05	0.010383386581469648
VPS13D	3.8977327	0.44890374	9.709746975684671e-05	0.0010440259960547433	0.2469879518072289	0.22136010953902327
SCAMP1	3.8929963	0.6709818	9.901362720811144e-05	0.0010633796271842977	0.1532128514056225	0.1187813783660429
PJA2	3.8880498	0.3354317	0.00010105290466383997	0.0010836909943162047	0.31586345381526104	0.298037425832953
PHF11	3.8848095	0.4049083	0.00010241018273367376	0.0010969608130626848	0.2718875502008032	0.24338201734367867
TMBIM4	3.880641	0.117590174	0.0001041815048792593	0.0011143036996159466	0.5098393574297189	0.5124372432679142
CLINT1	3.878861	0.30871257	0.00010494670397703564	0.0011218324510115308	0.3337349397590361	0.3175490643541762
PSMB8	3.8649514	-0.043271024	0.00011111130132366918	0.0011840450127999292	0.5706827309236948	0.5943633044272022
PPP6R3	3.8649268	0.21873932	0.00011112249990349325	0.0011840450127999292	0.4002008032128514	0.39764947512551346
STAG1	3.8605034	0.18494426	0.00011315360957271172	0.0012049855292321273	0.4363453815261044	0.4383842994066636
JMJD1C	3.8577037	0.16133897	0.00011445726921146347	0.0012170977659525782	0.4811244979919679	0.48722044728434505
C12orf29	3.857214	0.9132218	0.00011468675622872155	0.00121918384104776	0.10843373493975904	0.07165677772706527
ORAI1	3.854329	0.3460158	0.00011604736023510423	0.001231858883980583	0.334136546184739	0.3094477407576449
TBC1D5	3.853457	0.24900775	0.00011646169324362907	0.0012358986472629943	0.40923694779116465	0.402555910543131
PIK3R3	3.846064	1.5167291	0.00012003042902804307	0.0012700878094407068	0.06867469879518072	0.030123231401186674
SNRK	3.845089	0.3251921	0.00012050870242949794	0.0012747800628965474	0.3349397590361446	0.31926061159287994
LUC7L	3.8333015	0.49743244	0.00012643475488561046	0.0013353103369093786	0.21184738955823293	0.18382017343678686
ZFPM1	3.8332727	0.5438392	0.0001264497043175844	0.0013353103369093786	0.19457831325301206	0.163852122318576
TNFRSF9	3.8294263	1.4343475	0.00012844238862524357	0.0013547895867644206	0.07088353413654619	0.032519397535371974
BRWD1	3.8241575	0.3273576	0.000131219973880963	0.0013813006223805369	0.32068273092369476	0.30317206754906434
AREG	3.81994	0.5484234	0.0001334841451388555	0.0014039233322492098	0.1720883534136546	0.13270196257416705
BICD1	3.8107646	0.73118746	0.0001385376314282089	0.0014558185035612615	0.13694779116465863	0.10200821542674578
GOLPH3	3.8068378	0.2894414	0.00014075502614833426	0.0014774232039160258	0.32751004016064256	0.31811958010041075
MYL6B	3.798785	0.5442968	0.00014540717787366159	0.0015236324412693637	0.17730923694779116	0.14445458694659974
TMEM232	3.7851863	2.0793364	0.0001535934921805238	0.001602073356312155	0.05461847389558233	0.01620264719306253
CATSPERB	3.7823217	1.359122	0.00015537243207205208	0.0016201670616151505	0.07088353413654619	0.032519397535371974
AGTPBP1	3.7743561	0.33814475	0.00016042150218074084	0.0016699622870640772	0.3329317269076305	0.3144682793245094
XPO6	3.7677927	0.39037263	0.00016469742232645853	0.0017130123201394454	0.2755020080321285	0.25741670470104977
DAB2IP	3.7605517	2.4307365	0.0001695390827104072	0.0017603687847613089	0.050200803212851405	0.011980830670926517
AGPAT5	3.7489588	0.59772146	0.0001775702177048626	0.001840104059517462	0.1686746987951807	0.13760839799178456
FAM162A	3.7485452	0.4610128	0.00017786332952059045	0.0018420983938265793	0.21546184738955823	0.18758557736193518
CCNT1	3.7477715	0.47718775	0.00017841274936981286	0.001846743506698111	0.21666666666666667	0.18564582382473757
CLK1	3.7459757	0.25585985	0.00017969400369623125	0.001859479849953565	0.372289156626506	0.3622774988589685
ABHD3	3.7327526	0.48242986	0.00018939855216594948	0.001952725748683357	0.21164658634538153	0.18450479233226838
MDFIC	3.7307804	0.3427895	0.0001908876453753107	0.0019675242772125446	0.307429718875502	0.28833865814696485
VOPP1	3.7142432	0.19194211	0.0002038127674668804	0.0020936713730157984	0.45481927710843373	0.44831127339114557
CCDC88C	3.7094464	0.2327015	0.00020771295671024944	0.0021319410904520023	0.4363453815261044	0.4256047466910087
CELF2	3.703053	-0.0014236831	0.00021302044897512714	0.0021833552094479495	0.8586345381526105	0.875627567320858
AC068587.4	3.6964157	0.6502672	0.00021866484803419653	0.0022380738542784194	0.1495983935742972	0.11706983112733911
C12orf75	3.6956866	0.38581425	0.0002192933062670485	0.0022438787538943926	0.38032128514056224	0.3392286627110908
DOCK9	3.694338	0.7363054	0.00022046023291143616	0.002253928766701529	0.12911646586345382	0.09436330442720219
C1orf21	3.6912522	0.4785148	0.0002231527849229357	0.002279546492035828	0.2176706827309237	0.18496120492925605
PRIM2	3.689888	0.54241484	0.00022435278290648415	0.002291165236372831	0.1927710843373494	0.16533546325878595
AC011247.1	3.6889892	1.9426512	0.0002251469097090035	0.0022979927613662123	0.05502008032128514	0.01757188498402556
AGA	3.685686	0.5964131	0.00022808734769848662	0.002325410867162203	0.1642570281124498	0.13281606572341398
ABCA5	3.674612	0.9030526	0.00023821101403210306	0.0024259213479657774	0.10321285140562249	0.06777727065267002
DHX29	3.6741717	0.49001604	0.00023862234372360106	0.0024287587326550395	0.19919678714859437	0.17126882701962573
MVD	3.6668255	0.48736495	0.0002455802873082989	0.0024954147961607576	0.20240963855421687	0.17263806481058877
DTX3	3.6578045	0.8435161	0.0002543850623162573	0.002581299602394603	0.10401606425702811	0.06743496120492926
SEC62	3.654837	0.13796249	0.00025734554993273615	0.002610616539104234	0.4686746987951807	0.46999087174806026
TXNDC11	3.6486962	0.3773345	0.00026357466592731544	0.0026701069326337317	0.278714859437751	0.25844363304427204
LMAN1	3.6418173	0.31713048	0.0002707201097873634	0.0027409755845995264	0.32228915662650603	0.30123231401186673
OSBPL7	3.6384227	0.8016684	0.00027431290883364275	0.002775816084108421	0.11044176706827309	0.07473756275673209
LANCL3	3.6365197	1.8851659	0.0002763465529960303	0.0027956219420142907	0.05602409638554217	0.01928343222272935
ATRNL1	3.6210492	3.055986	0.00029341068606981107	0.0029584365071187754	0.04417670682730924	0.00730260155180283
GPR89B	3.613229	0.8423267	0.00030240738345302555	0.003044117888273979	0.10742971887550201	0.07256960292104062
PDLIM1	3.6098008	0.69837123	0.0003064322086545453	0.003079551144691107	0.12650602409638553	0.09196713829301689
AC092683.1	3.6012695	1.0310855	0.00031666711589871415	0.003173694717691357	0.09076305220883533	0.05602464628023734
PCSK1N	3.5950794	1.9113966	0.00032429250392335834	0.003246561798714124	0.05301204819277108	0.016316750342309446
HERPUD2	3.5820622	0.30851376	0.00034089253249209016	0.0034043676894251	0.32429718875502006	0.3075079872204473
TMEM140	3.577695	0.74087447	0.0003466378193806445	0.003456085760596832	0.12088353413654618	0.08694659972615244
MAN2B2	3.5662026	0.63497496	0.0003621912810145544	0.0036042857739025844	0.1427710843373494	0.10942492012779553
LINC02614	3.5622065	2.0381787	0.0003677509458755568	0.003652322558617603	0.05120481927710843	0.014947512551346418
NUTM2A-AS1	3.5477893	0.38350263	0.00038847882532881575	0.0038356389225411344	0.2568273092369478	0.23413966225467822
CCL3	3.5372498	1.1809698	0.00040431702353515615	0.003982888169178431	0.07550200803212852	0.039821999087174806
CCNL1	3.537214	0.052013837	0.0004043718050508743	0.003982888169178431	0.5562248995983936	0.5693747147421269
MSL2	3.5348034	0.48069292	0.00040807872186517265	0.004013998736626494	0.20642570281124498	0.1810816978548608
ECHDC2	3.528117	0.60301965	0.00041852722119937227	0.0041134572564764296	0.14738955823293173	0.11455956184390689
AC096711.2	3.521189	2.793356	0.0004296162841135912	0.0042111370152226974	0.04457831325301205	0.00878594249201278
ZNF430	3.5199614	0.4458909	0.00043160977672425507	0.004228412590440166	0.21546184738955823	0.19146508443633045
RYR1	3.5169132	0.90633917	0.0004365964105100149	0.004276121279389097	0.09437751004016064	0.05990415335463259
KIF20B	3.5150595	0.50984436	0.00043965561684957566	0.004299181200190039	0.18413654618473896	0.1555225924235509
CTSW	3.513825	0.44260725	0.00044170371263546474	0.0043180549108361764	0.30843373493975906	0.25387950707439527
TSPOAP1	3.5089655	1.0091367	0.0004498530805434716	0.0043942013880361895	0.08654618473895583	0.051916932907348244
LIMD2	3.5051954	-0.23633891	0.000456272501739188	0.0044521540485619885	0.6799196787148595	0.7260383386581469
SKIL	3.5042136	0.3898648	0.000457957959316833	0.004466218829990782	0.24738955823293174	0.22535371976266544
ITFG1	3.5020645	0.22422425	0.0004616678365139915	0.004498803110822312	0.3825301204819277	0.3781378366042903
FUBP1	3.498719	0.24218443	0.00046749889075740225	0.004553200346091453	0.3568273092369478	0.34835691465084434
PTRH1	3.491885	0.82069063	0.00047962461880380475	0.00466633191728816	0.10522088353413654	0.07154267457781835
TBL1XR1	3.488933	0.28263876	0.0004849523575781299	0.004714406703776131	0.33152610441767066	0.32325422181652214
RAP1B	3.4878397	0.015722083	0.00048694001519828886	0.004731216218814062	0.7234939759036144	0.7360794157918759
MEG3	3.4877212	3.1036808	0.00048715590214905345	0.004732057636559848	0.04156626506024096	0.005933363760839799
ENO2	3.477555	1.1622072	0.0005060090623047022	0.004898290846182069	0.07751004016064257	0.043359196713829304
CARHSP1	3.4668791	0.36967692	0.0005265385056447113	0.005083575796650509	0.2688755020080321	0.2399589228662711
EXOC6B	3.4649024	0.6231231	0.0005304240893453234	0.00511434459803166	0.14718875502008033	0.11615700593336376
CLSTN1	3.4639988	0.43922746	0.0005322087351830309	0.005127499846389607	0.21706827309236948	0.1900958466453674
BMPR2	3.4620936	0.6847283	0.0005359907516060736	0.0051612200735421995	0.12811244979919678	0.09584664536741214
WWP1	3.4602442	0.41415632	0.0005396857308547812	0.005191337039425979	0.23353413654618474	0.2089228662711091
MNAT1	3.4528668	0.4861645	0.000554662874925025	0.005327004955426619	0.19839357429718876	0.1716111364673665
MACC1	3.4506998	1.6520529	0.0005591350571266071	0.005364325616223053	0.05903614457831325	0.02453217708808763
CAST	3.4487655	0.094105415	0.0005631556012067908	0.005400067634207428	0.5483935742971887	0.5521451392058421
ZNF407	3.4482222	0.4288	0.0005642899068253092	0.005408110730482625	0.2325301204819277	0.21040620721131903
RFFL	3.4326196	0.41247582	0.0005977800135521798	0.005700715548729372	0.2395582329317269	0.21485623003194887
ACSF3	3.4275255	0.5473629	0.0006091091696767796	0.005803855297249216	0.16686746987951806	0.13863532633500686
PRPF4B	3.4262822	0.18731424	0.0006119044933979138	0.005826304985134506	0.39799196787148594	0.39525330899132816
ADAT2	3.4228294	0.8856512	0.0006197297760696034	0.005894680232308615	0.09698795180722891	0.06389776357827476
PURA	3.419439	0.44999173	0.0006275036583044267	0.0059608776012458654	0.20381526104417672	0.17743039707895938
VPS54	3.4183211	0.470151	0.0006300874342090216	0.00598076508804056	0.20461847389558233	0.18085349155636696
ARGLU1	3.4094632	0.033537418	0.0006509086133127121	0.006157639223535429	0.5919678714859438	0.6044043815609311
HPRT1	3.4016542	0.39030212	0.0006697933799688534	0.006326479354900646	0.22730923694779118	0.20230488361478777
RHOF	3.4008536	0.29119474	0.000671757968870004	0.006343398714811924	0.3391566265060241	0.3183477863989046
GNB5	3.3994312	0.6337353	0.0006752613509365842	0.006374836395571296	0.13835341365461848	0.10759926973984482
TTC39B	3.3964682	0.62673444	0.0006826146854069687	0.0064376140429220465	0.1355421686746988	0.10326335006846189
AC026979.2	3.3883686	0.54890263	0.0007030972237749834	0.006618842975151278	0.15461847389558234	0.12209036969420356
MALT1	3.3816688	0.22683547	0.0007204697684809187	0.006777156000043718	0.4230923694779116	0.4149931538110452
NEDD4L	3.3765612	1.1409467	0.0007339807102908303	0.0068936176487951455	0.07690763052208835	0.04370150616157006
ATP2B4	3.3684502	0.2666862	0.0007559205944690764	0.007085134360605035	0.3897590361445783	0.3723185759926974
SEC31B	3.3680253	0.97057766	0.0007570865316037283	0.007092430034099836	0.08634538152610442	0.053400273847558195
MAPRE2	3.360791	0.3144887	0.000777196173325754	0.007271512561323089	0.2919678714859438	0.2786398904609767
RABGAP1	3.3540576	0.40255728	0.0007963578392895664	0.007446983463422948	0.22971887550200804	0.20812414422638065
CDK13	3.3427577	0.27531388	0.0008295027250674136	0.007735192163106345	0.31867469879518073	0.30727978092195346
AC079793.1	3.340857	0.35803428	0.0008352024240644737	0.00778635861517672	0.2688755020080321	0.24771793701506162
TRAPPC9	3.3291008	0.32159445	0.0008712682414236672	0.008095418007775352	0.2927710843373494	0.2818347786398905
TNKS2	3.327768	0.27206135	0.0008754470113651026	0.008125864409350477	0.33112449799196786	0.3184618895481515
GBP4	3.3277144	0.25874525	0.0008756156725356762	0.008125864409350477	0.3405622489959839	0.32633500684618894
IK	3.3273478	0.17115515	0.0008767689970636515	0.008134504958561902	0.4098393574297189	0.4059790050205386
STARD13	3.3256147	1.125378	0.0008822382365604139	0.008181099999074666	0.07550200803212852	0.042560474669100866
BTN2A2	3.3231323	0.8573257	0.0008901267056376054	0.008245894090873701	0.0965863453815261	0.06469648562300319
KDM4C	3.313456	0.24004404	0.000921505875825637	0.008500009213985419	0.3502008032128514	0.34573254221816524
AC104078.2	3.3104415	2.0228243	0.0009314889623118854	0.008579121164966612	0.048393574297188754	0.014833409402099498
CSNK1G1	3.3058527	0.4769822	0.0009468782828134033	0.008714280117991796	0.19056224899598392	0.16613418530351437
SLC66A2	3.3055038	0.45672286	0.0009480578117264383	0.008722942173705221	0.19216867469879517	0.16647649475125514
RNF149	3.3038156	0.13291936	0.0009537856872764078	0.008773438034683037	0.5811244979919679	0.5781606572341397
GTSF1	3.3017762	0.84576946	0.0009607473989706822	0.008833035807517192	0.0965863453815261	0.06526700136923778
CCNB1IP1	3.2944233	0.61015886	0.0009862387715483356	0.00905858824486981	0.13674698795180723	0.10725696029210406
SERINC3	3.2944143	0.2403956	0.000986270160809983	0.00905858824486981	0.33835341365461846	0.3278183477863989
ALG12	3.2930882	0.66436994	0.0009909338658687177	0.009096857392691482	0.12329317269076305	0.09219534459151073
URI1	3.2922473	0.25734878	0.0009939015224448222	0.009121812844283584	0.3337349397590361	0.3223413966225468
MPHOSPH8	3.2832105	0.17059484	0.0010263195148037655	0.009384042108751591	0.4307228915662651	0.4275445002282063
APOL6	3.2810862	0.26987845	0.001034081424970097	0.0094502906954633	0.3251004016064257	0.31230031948881787
CEP95	3.2799456	0.5094473	0.0010382707204171916	0.00948147371207326	0.1720883534136546	0.14593792788680968
B3GLCT	3.2772062	0.69375426	0.0010483974929255107	0.009559640418178032	0.11867469879518072	0.0884299406663624
GRAMD4	3.2750258	0.8270355	0.0010565228102870374	0.009628932116363509	0.09859437751004016	0.0670926517571885
PSMC1	3.2745495	0.3184221	0.0010583056163373562	0.009640379259224384	0.2664658634538153	0.24851665905979006
A1BG	3.273635	0.5857165	0.0010617367444084333	0.00966682253285897	0.13674698795180723	0.10554541305340027
AC092640.1	3.2703476	1.9091136	0.001074153815143217	0.00977258359136388	0.05080321285140562	0.01791419443176632
ASH1L	3.2699385	0.12678422	0.0010757089809710636	0.0097818694192601	0.47409638554216865	0.47934732998630764
DIRC3	3.2673018	1.3391074	0.001085778365506965	0.009868530905368867	0.06305220883534136	0.030123231401186674
SEC24C	3.2668412	0.5117136	0.0010875466533451057	0.009882148723705117	0.17008032128514056	0.14376996805111822
MFSD14C	3.2597008	0.3868366	0.0011152979219848915	0.010119241259932825	0.23313253012048193	0.21371519853947968
EXT1	3.2594883	0.51114506	0.0011161335365211954	0.010124313152468964	0.1823293172690763	0.15689183021451392
BLOC1S4	3.249148	0.48720333	0.0011575127458425538	0.010476291792923666	0.17248995983935744	0.14479689639434049
PKIA	3.2478912	0.8932383	0.0011626374697861416	0.010517472573317492	0.09337349397590361	0.06252852578731173
ATG10	3.2458851	0.52260274	0.0011708604260773977	0.010584011473168396	0.16686746987951806	0.1406891830214514
GALK2	3.2353816	0.56496596	0.0012148030348040084	0.01094608711887285	0.1534136546184739	0.12665449566408032
ZNRF2	3.2274585	0.31164673	0.0012489519240191842	0.011217886962215009	0.2849397590361446	0.27053856686444544
AL096794.1	3.2265685	1.3381335	0.0012528428932354445	0.011250074272647327	0.06325301204819277	0.031036056595162027
ATE1	3.2249582	0.45058998	0.0012599102843543126	0.01130798830741839	0.19598393574297188	0.17115472387037883
AC079781.5	3.2221563	0.38587597	0.0012722973400690046	0.011407975243475168	0.23273092369477913	0.2120036513007759
TAF1B	3.2200475	0.5714318	0.0012816938015420473	0.011489413379926641	0.14698795180722893	0.11946599726152442
NBAS	3.216682	0.37946174	0.0012968230635829587	0.01161081725787668	0.24176706827309236	0.22375627567320858
MEAK7	3.2103643	0.87117106	0.0013256677938599652	0.01185503409699268	0.0929718875502008	0.06230031948881789
TM2D1	3.2103534	0.3750824	0.001325719367202837	0.01185503409699268	0.2315261044176707	0.21097672295755363
ZC3H18	3.203602	0.4316773	0.001357199590960697	0.012109912781265839	0.20060240963855422	0.17674577818347786
BEND4	3.1983602	2.0224652	0.001382115299555247	0.01230822435012691	0.04738955823293173	0.015061615700593337
CDK5RAP1	3.1829815	0.5737983	0.0014576696180144684	0.012946412445752864	0.14518072289156628	0.11775445002282063
RCAN3	3.181179	0.4405579	0.0014667696818850642	0.013015909070263615	0.19558232931726907	0.16887266088544045
RAD51B	3.1694274	0.36467177	0.0015273958097584243	0.01350343334129664	0.2572289156626506	0.24338201734367867
DANCR	3.1692128	0.33254915	0.0015285245102046106	0.013510148659260797	0.2612449799196787	0.23824737562756731
SH2D2A	3.1648252	0.3378711	0.001551761279578231	0.013695687145850696	0.27429718875502007	0.2482884527612962
PRKX	3.1582127	0.3162058	0.0015873973977003353	0.013976505208859749	0.292570281124498	0.2762437243267914
ETNK1	3.156428	0.29323295	0.0015971427221842952	0.01405216845544889	0.2931726907630522	0.2789821999087175
MSC	3.1527941	0.58188957	0.0016171580045169567	0.014204367680183618	0.13132530120481928	0.10120949338201735
IP6K2	3.1511996	0.34503934	0.001626012752199365	0.01427529209480666	0.24819277108433735	0.22809219534459152
ARHGAP35	3.1491916	0.46608388	0.0016372285025509584	0.014363422919910745	0.18152610441767067	0.15495207667731628
NSUN2	3.1489813	0.4768304	0.0016384066412719219	0.014370314276825693	0.17369477911646586	0.14867640346873573
AC010275.1	3.1457634	1.8110055	0.0016565398491932399	0.014511971043638529	0.04959839357429719	0.017800091282519397
BIRC6	3.1452355	0.07509609	0.00165953131100288	0.014534698615462171	0.5056224899598394	0.5173436786855318
SLC30A5	3.1425385	0.48643506	0.001674895933953583	0.014658743682122211	0.17409638554216866	0.14970333181195802
APOBEC3D	3.1417358	0.9548908	0.0016794948612863893	0.014691967356104957	0.07971887550200803	0.04860794157918759
FBXO3	3.1405237	0.45366198	0.0016864601008217625	0.014749373034689924	0.18433734939759036	0.15894568690095848
MTMR12	3.1403315	0.57005095	0.0016875677259220313	0.014755534241871062	0.1463855421686747	0.11969420356001825
GML	3.1365097	1.4216412	0.0017097178011909432	0.014931372283796162	0.0570281124497992	0.025330899132816064
FAM53C	3.133596	0.74142855	0.001726785085867358	0.01506604551318979	0.10682730923694779	0.07770424463715199
FUS	3.1320438	0.012498133	0.001735939227228019	0.015131486462436944	0.5550200803212851	0.5726837060702875
IGSF8	3.1221864	0.62611103	0.0017951320892450376	0.015595449702933212	0.12329317269076305	0.09447740757644911
RNF34	3.119257	0.42084107	0.001813077730950127	0.0157401465916759	0.20441767068273092	0.1817663167503423
CD48	3.1188476	0.0441429	0.0018155977241354057	0.01575828605669433	0.5190763052208835	0.529666818804199
UBE4A	3.1163297	0.3673906	0.0018311742210643943	0.01588459112566302	0.22951807228915663	0.2114331355545413
POLR3E	3.109831	0.5967111	0.0018719434279406695	0.01620122993758724	0.13514056224899598	0.1074851665905979
SUCO	3.1089032	0.36484444	0.0018778331611252602	0.0162483620639115	0.2317269076305221	0.21588315837517116
LSM2	3.1067877	0.3175425	0.001891322594276151	0.016357348363209217	0.25261044176706826	0.23242811501597443
TXLNG	3.105788	0.63772976	0.001897727478433406	0.016404989002867524	0.12891566265060242	0.10200821542674578
CTPS1	3.1055532	0.60384244	0.0018992348678615425	0.016414142951263356	0.13493975903614458	0.10828388863532634
CD58	3.1013691	0.2592494	0.0019262801575873146	0.01662759408739859	0.31867469879518073	0.30488361478776815
STAG3	3.0950942	1.0768371	0.0019675042752615407	0.016948134614932372	0.07188755020080322	0.04119123687813784
TIMD4	3.0929294	0.7740636	0.001981912409803671	0.017068229673229216	0.09076305220883533	0.05956184390689183
RARS	3.0895326	0.48357582	0.002004717202762987	0.017248390770646	0.16887550200803214	0.14376996805111822
TRAPPC2	3.0886471	0.516069	0.00201070180763634	0.017287690124805657	0.15461847389558234	0.12665449566408032
AC078785.1	3.084416	1.4788417	0.002039521860565457	0.01751901892010239	0.05461847389558233	0.02339114559561844
MFSD8	3.083081	0.57074136	0.002048694078159535	0.01759367713625461	0.13875502008032128	0.11090826106800547
AC104170.1	3.077611	0.9480325	0.0020866705883665296	0.017903007549180346	0.0785140562248996	0.04792332268370607
AC068295.1	3.0771213	3.4723287	0.002090102076963794	0.017924045482416082	0.0357429718875502	0.00433591967138293
HMGCS1	3.0768037	0.5349655	0.0020923298256576702	0.017938946813983694	0.14839357429718875	0.12209036969420356
NDUFA9	3.0755	0.3043089	0.0021014989905058	0.018008823361013674	0.2568273092369478	0.23984481971702418
NCK1	3.0754352	0.4066457	0.0021019560503333355	0.018008823361013674	0.20763052208835342	0.18461889548151528
LY75	3.0746145	0.38816386	0.002107748104037377	0.01804577505400515	0.21506024096385543	0.19272021907804657
NME7	3.0736306	0.70733243	0.0021147115481317505	0.01809692713892219	0.1106425702811245	0.081926061159288
APC	3.0728612	0.414913	0.0021201703832893735	0.01813516153278204	0.20140562248995983	0.17834322227293473
SP4	3.0711124	0.46613124	0.0021326278209258674	0.018228937616466063	0.1746987951807229	0.14879050661798265
ESM1	3.0619438	2.39296	0.002199047136390513	0.01874413699092435	0.04096385542168675	0.009812870835235053
GLMN	3.0562994	0.52310956	0.002240872893053592	0.019078434230903586	0.15481927710843374	0.12905066179826563
CPA6	3.0502727	2.2678227	0.002286336021907538	0.01944288678853109	0.04236947791164659	0.011410314924691922
WDR44	3.0465271	0.5086838	0.0023150164796165063	0.01965937776576421	0.15883534136546185	0.13315837517115472
ATM	3.0453508	0.19571768	0.0023240907544681447	0.019727283326597532	0.39558232931726905	0.38931994523048835
GABPB1-AS1	3.0380964	0.48059207	0.0023807782193491483	0.020147714128646976	0.1642570281124498	0.13817891373801916
TLE4	3.037184	0.32294115	0.0023879967565641003	0.020204130671983966	0.27068273092369477	0.25502053856686446
TUBB4A	3.0243545	1.4970876	0.0024916426750740154	0.021017887428067306	0.05401606425702811	0.023733455043359195
E2F3	3.017657	0.41468558	0.0025473711152603795	0.021468185629667316	0.2002008032128514	0.1786855317206755
ANKRD13C	3.012576	0.4574073	0.0025904044196750956	0.02181076424304766	0.1757028112449799	0.1519853947968964
SERPINB9	3.0122967	0.23144875	0.0025927911897437	0.02182583954365436	0.35803212851405625	0.34721588315837515
HLA-DOA	3.0080478	1.1625519	0.002629318518668761	0.02211297957302282	0.06566265060240964	0.035942492012779555
FAM24B	3.0015268	0.8715534	0.0026862941030075115	0.022533339795955964	0.08514056224899598	0.05591054313099041
SLC30A7	2.9907413	0.40228352	0.0027830115888833606	0.023293846504379444	0.20502008032128513	0.1847329986307622
HNRNPUL1	2.9907324	0.116537996	0.0027830931057526106	0.023293846504379444	0.45843373493975903	0.46086261980830673
DPY19L2	2.9903052	2.2189636	0.002786988075431091	0.02332111352282884	0.04216867469879518	0.011866727521679598
SATB2	2.986112	1.691518	0.002825489211697051	0.02359211490888962	0.04879518072289157	0.018598813327247832
UNC119	2.9860764	0.39356822	0.002825819834446384	0.02359211490888962	0.19779116465863453	0.17240985851209492
CALU	2.9858036	0.48386073	0.002828341994784405	0.023602404320817144	0.16666666666666666	0.14456869009584664
WDR59	2.9857275	0.61272174	0.0028290452580882032	0.023602891609593418	0.12269076305220883	0.09539023277042447
G3BP1	2.9803135	0.2236328	0.002879534150047582	0.02399677354870026	0.3427710843373494	0.33078502966681883
SNHG14	2.9765925	0.5086549	0.0029147116478419775	0.02426230635038986	0.15200803212851405	0.1259698767685988
RSRC1	2.971845	0.31267864	0.002960161890245778	0.02462383757838312	0.26305220883534136	0.25102692834322227
EIF4G3	2.9707558	0.2408557	0.002970678598947945	0.024694482716351066	0.3417670682730924	0.3326106800547695
TRIM61	2.9701946	1.2523997	0.0029761122176890516	0.024722806009903987	0.05943775100401606	0.029552715654952075
AL137025.1	2.966876	1.557438	0.0030084233887285455	0.024957231289858	0.05040160642570281	0.020310360565951622
DENND1C	2.9666412	0.3578807	0.0030107216342783556	0.024966977412431625	0.2216867469879518	0.20025102692834323
SLA2	2.9626584	0.5256447	0.0030499490212029866	0.02527880075295528	0.14377510040160643	0.11718393427658604
BICRAL	2.9605138	0.3591464	0.003071264005583881	0.025449702030422378	0.23092369477911648	0.21348699224098586
SC5D	2.9507682	0.57821834	0.0031698477250673603	0.026201354242364604	0.1285140562248996	0.1015518028297581
ZNHIT3	2.9496455	0.34762192	0.0031813869725452085	0.026290798054217017	0.22068273092369478	0.20219078046554084
SEM1	2.9478118	-0.029027263	0.003200318312599828	0.02642934353778572	0.5451807228915663	0.5642400730260155
CDHR3	2.9460564	1.0474956	0.0032185377354437073	0.026567816791830207	0.06887550200803212	0.039479689639434046
CCDC146	2.9419372	0.7126317	0.0032616612291327426	0.026899518397360864	0.09979919678714859	0.07142857142857142
MAP4K4	2.933672	0.21926601	0.0033497807532890185	0.027582750360209532	0.33072289156626505	0.3243952533089913
C22orf34	2.9307559	0.4542098	0.003381384289412489	0.027830457921472117	0.17991967871485945	0.15837517115472388
CUTA	2.927348	0.020356499	0.0034186636135380604	0.02811199885848271	0.5311244979919679	0.5431309904153354
TUT4	2.9256103	0.23332068	0.003437813855763757	0.02823775245395181	0.34718875502008034	0.3377453217708809
ZNF107	2.9218912	0.43060485	0.0034791293379296527	0.028557885825871994	0.18052208835341366	0.1572341396622547
TRPV2	2.9156768	0.38227654	0.003549180240776633	0.029060735303415193	0.20461847389558233	0.18256503879507074
KLHL24	2.915612	0.29325965	0.0035499179678579636	0.029060735303415193	0.2708835341365462	0.25810132359653126
PWWP2A	2.9118617	0.57642424	0.003592816982144521	0.02939219811432088	0.12951807228915663	0.10360565951620265
HMGCR	2.9064364	0.5780172	0.0036557107911536217	0.029826721058184066	0.12730923694779117	0.10120949338201735
CWC27	2.9052067	0.392394	0.0036701079812838646	0.02993084274130364	0.20100401606425702	0.18188041989958922
TMEM99	2.901606	1.0428272	0.0037125493215121666	0.030250003944048712	0.06807228915662651	0.03925148334094021
AL109955.1	2.8995845	0.96272916	0.003736574863392899	0.03040992468422714	0.07228915662650602	0.043359196713829304
TSPAN5	2.8985357	0.29296777	0.0037490950439797977	0.030488002493503027	0.29056224899598393	0.2727065267001369
DGKZ	2.8915677	0.22866677	0.003833251013923878	0.031101933132482343	0.33835341365461846	0.3266773162939297
CHODL	2.883714	1.6486506	0.003930156778713705	0.03183879332839759	0.04779116465863454	0.018598813327247832
ZNF207	2.8825824	0.06885782	0.00394430062041014	0.03193217142393974	0.456425702811245	0.4642857142857143
CSNK1E	2.879161	0.625964	0.00398734922266836	0.032244300582548874	0.11706827309236947	0.09116841624828845
AC021188.1	2.8791296	1.3879162	0.003987745093439801	0.032244300582548874	0.052008032128514056	0.022706526700136925
GCLM	2.8741672	0.68145585	0.004050943563360344	0.03272314839164687	0.10441767068273092	0.0771337288909174
NEDD1	2.8705692	0.57037526	0.004097335990599198	0.033054131494803005	0.13072289156626507	0.10588772250114104
RAD21	2.869686	0.1654829	0.00410879852549319	0.03313199709882711	0.45502008032128516	0.44557279780921955
NR3C2	2.8669038	1.9043611	0.00414508864978462	0.03339519913510167	0.0429718875502008	0.013806481058877225
SLIT3	2.861123	3.8253562	0.004221430232801423	0.03395792702214613	0.032329317269076306	0.003080785029666819
NUP155	2.8544636	0.55843705	0.004310957451496714	0.03460205124610334	0.13273092369477912	0.10839799178457325
AC087280.2	2.8541303	2.1157675	0.004315481713350949	0.034630770925314205	0.04176706827309237	0.012893655864901871
SRFBP1	2.8497562	0.54800934	0.0043752745534501964	0.03504911882924724	0.13293172690763053	0.10782747603833866
MAPK8	2.8451092	0.307756	0.004439618610565328	0.03551791929296209	0.256425702811245	0.24372432679141945
LSM8	2.8424861	0.12354304	0.004476317365182802	0.03578023408671232	0.39558232931726905	0.39696485623003197
LINC02086	2.8418937	1.7861981	0.004484646187248992	0.0358311580658154	0.043775100401606426	0.014833409402099498
MARCH3	2.8417795	0.49797562	0.004486250702859475	0.035836154948790847	0.15923694779116465	0.13738019169329074
CISD1	2.840751	0.48842868	0.0045007463243397616	0.03591300878261491	0.1465863453815261	0.12209036969420356
TUBB2A	2.838358	0.64216036	0.0045346286885336404	0.03616734465657437	0.10722891566265061	0.08032861706983113
NIPAL3	2.8333778	0.51137245	0.004605890325649806	0.03667976323087654	0.1431726907630522	0.11866727521679599
LMBRD2	2.8282323	0.7111639	0.004680583737877779	0.03723408941318509	0.09919678714859438	0.07268370607028754
PRKD2	2.822579	0.46151328	0.004763908714312151	0.037847584730310184	0.15823293172690764	0.13464171611136466
EPB41L4A-AS1	2.8209643	0.35546926	0.004787951666067816	0.038005599420895285	0.21064257028112449	0.18895481515289822
AC016831.1	2.819095	1.3097222	0.004815928023026748	0.03821109507279471	0.05542168674698795	0.027156549520766772
PAQR3	2.8189406	0.82017314	0.004818243671446706	0.03822118262215451	0.0859437751004016	0.05899132816065723
EPHB6	2.8146694	0.8521662	0.00488274478198811	0.03864907910154559	0.0748995983935743	0.0463258785942492
FAS	2.8102975	0.30015963	0.004949573527916177	0.03913628395404442	0.25662650602409637	0.23710634413509812
ZC3H12C	2.810293	1.6313672	0.004949642316419541	0.03913628395404442	0.04738955823293173	0.01905522592423551
BEX4	2.8032377	0.4979906	0.005059238893731787	0.039902462353508805	0.1395582329317269	0.11421725239616613
CYTH3	2.803213	0.98055416	0.005059624813055227	0.039902462353508805	0.07108433734939759	0.04347329986307622
PRR5	2.7997289	0.46400616	0.005114554599988168	0.04030092850681742	0.1530120481927711	0.1282519397535372
SGO1-AS1	2.7993867	0.66145396	0.005119977820099553	0.04032629829857193	0.10602409638554217	0.07952989502510269
FOXB1	2.7933667	2.5168746	0.005216252210595597	0.04104042286328664	0.03634538152610442	0.007873117298037425
NKTR	2.7918415	0.14250886	0.00524090093354691	0.04120777982142867	0.39819277108433737	0.40107256960292104
HCG18	2.787624	0.5010647	0.0053096131983825885	0.04173011652866676	0.14056224899598393	0.11547238703788225
SPNS3	2.7846565	0.77635306	0.005358446063151871	0.04207776965402738	0.08132530120481928	0.05328617069831127
NAA60	2.7833886	0.5082892	0.005379434735065597	0.042222107592799235	0.13694779116465863	0.11261980830670927
IRAK4	2.7808907	0.37913615	0.005421000089971477	0.04251425418749647	0.19819277108433736	0.17731629392971246
BTAF1	2.7805753	0.2922196	0.005426267484073796	0.042546447340313834	0.25863453815261045	0.2464628023733455
MICU2	2.77884	0.23043069	0.0054553396098818265	0.04276523560961335	0.31506024096385543	0.30796439981743495
PHF1	2.7776034	0.44223005	0.005476142968223474	0.04290993551272691	0.1568273092369478	0.13235965312642628
RASSF8	2.773851	2.3676484	0.005539706831474783	0.04338943071662926	0.03755020080321285	0.009356458238247376
YPEL1	2.7721648	0.73593545	0.005568485106935493	0.043605503508546424	0.09036144578313253	0.06332724783204016
ZNF483	2.7690003	0.992906	0.005622856461182375	0.04398422084542341	0.06626506024096386	0.03845276129621177
FGGY	2.7654335	0.73931384	0.005684718165596053	0.04441452773948175	0.09497991967871486	0.0689183021451392
ATP6V1H	2.7639062	0.3653089	0.0057113953695770514	0.04460055086876247	0.20582329317269077	0.18815609310816978
SPON2	2.7596617	0.29287276	0.005786122950498974	0.04513595185660975	0.3110441767068273	0.2785257873117298
MAGED1	2.7541583	0.45584172	0.0058843290706372415	0.045823899641360355	0.16164658634538154	0.1395481515289822
L3MBTL4	2.7477872	1.0595827	0.005999892840494868	0.04667419295535657	0.06546184738955824	0.038338658146964855
LMNA	2.7393677	0.8680261	0.006155748050542158	0.047785055015459925	0.08052208835341365	0.054313099041533544
COLGALT2	2.738225	2.00131	0.006177179960210429	0.04791077849621995	0.0393574297188755	0.011410314924691922
AP5M1	2.737961	0.4902807	0.006182138550952422	0.04793907904733254	0.14116465863453814	0.11684162482884528
DLG3	2.736729	0.88834214	0.006205340123207777	0.04808842977970101	0.07590361445783132	0.049178457325422184
AC114316.1	2.734202	1.3125327	0.00625316771690465	0.048428309692430616	0.05261044176706827	0.024988589685075308
SSR2	2.73335	-0.25695577	0.006269368309294633	0.048533238047481574	0.621285140562249	0.6701277955271565
AL137856.1	2.7306976	0.87944365	0.006320040641896536	0.04891516336097591	0.07289156626506024	0.045641259698767686
CKMT2-AS1	2.72646	1.0336878	0.006401770655409678	0.04947449488147163	0.06506024096385542	0.0379963486992241
ZNF529	2.719939	0.63543284	0.006529394249493876	0.0503544793353825	0.10502008032128514	0.07964399817434961
TRGC1	2.7112155	0.95925874	0.006703705448181098	0.051546706535478236	0.06445783132530121	0.0368553172067549
FRAS1	2.7036657	3.0520825	0.006857922065932828	0.05263300598347817	0.03273092369477912	0.005134641716111364
EZH2	2.6998775	0.3738949	0.0069364991552956935	0.05320146457999458	0.1929718875502008	0.17434961204929256
PPP1R13B	2.6964674	1.0687304	0.0070079278138002795	0.053649271263941437	0.06224899598393574	0.03537197626654496
FNDC3A	2.6946895	0.24875902	0.007045425725319742	0.05389558908883881	0.2887550200803213	0.2821770880876312
NINL	2.694685	2.0314157	0.0070455202864517985	0.05389558908883881	0.0391566265060241	0.01175262437243268
RDH14	2.6946626	0.6779565	0.007045993109207228	0.05389558908883881	0.09779116465863454	0.0724554997717937
ABHD18	2.6934774	0.4472523	0.007071093525478111	0.05406498728348117	0.1642570281124498	0.14354176175262437
LINC01697	2.6913195	4.0581517	0.0071170014796094055	0.05437056379778415	0.029919678714859437	0.0023961661341853034
ATP1A3	2.6905077	1.314491	0.007134339622475307	0.054491645351047314	0.05080321285140562	0.02350524874486536
MTMR1	2.6861806	0.4942338	0.007227403324372159	0.05516343452674838	0.1467871485943775	0.12505705157462346
AL365272.1	2.686138	2.0958989	0.00722832250458417	0.05516343452674838	0.03835341365461847	0.011068005476951163
CDC37L1	2.686024	0.58045745	0.007230790296566663	0.05517076415356189	0.11164658634538152	0.08603377453217709
G2E3	2.6834948	0.38177034	0.0072857118817013945	0.05553193264934459	0.1893574297188755	0.1710406207211319
PDLIM2	2.6766496	0.40101194	0.007436236906329227	0.05658497027204907	0.16566265060240964	0.14342765860337744
AC005083.1	2.6723335	2.1372194	0.007532572821676721	0.05724661500128523	0.03795180722891566	0.010839799178457326
SLC25A23	2.6701643	1.0802813	0.0075814116377813595	0.05756996833079576	0.05903614457831325	0.03217708808763122
MIATNB	2.6667676	0.53036606	0.007658462739698383	0.05808275895891017	0.12590361445783133	0.10166590597900502
MAP3K5	2.6612418	0.17188716	0.007785304377520039	0.0589714249837771	0.4186746987951807	0.4151072569602921
DIPK2A	2.659408	0.6960242	0.007827810781060448	0.0592566085620669	0.09578313253012048	0.07085805568233683
KDM6A	2.6583993	0.23377916	0.00785127781992028	0.05940967944736452	0.30160642570281126	0.2979233226837061
PFDN1	2.6570845	0.27551714	0.007881968066274591	0.059592628216012467	0.2606425702811245	0.24543587403012324
MARK3	2.652887	0.23278145	0.007980657060683388	0.060251656162968785	0.29096385542168673	0.2845732542218165
RUBCN	2.6508565	0.47030595	0.008028793869023169	0.06060257463396928	0.1465863453815261	0.12460063897763578
TMX4	2.6490653	0.21550982	0.008071473810838985	0.060887059552868446	0.33835341365461846	0.32633500684618894
PYROXD1	2.64415	0.40587962	0.008189635851666615	0.06166403246386541	0.1748995983935743	0.1544956640803286
GLIPR1	2.6438704	0.11442385	0.008196402003132264	0.061689596898343406	0.43413654618473896	0.43439068918302143
KIF3A	2.6410506	0.73095423	0.008264939247785659	0.06215431300764391	0.08654618473895583	0.060816978548607944
MOCS2	2.6392527	0.53610986	0.0083089051192636	0.06247211098401131	0.1210843373493976	0.09698767685988133
MAGI1	2.6348202	1.7696254	0.008418183623992161	0.06316398909834708	0.04257028112449799	0.01597444089456869
IRF9	2.6326644	0.18138224	0.008471797427995842	0.06352719886541197	0.33634538152610444	0.3343222272934733
GTF2A1	2.6323783	0.49755573	0.008478939189547166	0.06356772906116669	0.13714859437751004	0.11524418073938841
GSDMD	2.620694	0.19219781	0.008775102629143966	0.06554643496516292	0.3214859437751004	0.313555454130534
TMTC2	2.6185381	0.48962942	0.008830743177963696	0.06594858825885519	0.1395582329317269	0.11706983112733911
MS4A1	2.618122	1.3060338	0.008841515005052359	0.06601556317827854	0.046586345381526104	0.019625741670470105
DPYD	2.6121647	0.20715939	0.00899708857728181	0.06706770652079258	0.591566265060241	0.5714285714285714
PITPNB	2.6108766	0.29226646	0.009031045800028708	0.06730712835000015	0.2433734939759036	0.23048836147877683
RGS13	2.6095572	1.0189543	0.009065946970528859	0.06751225332010717	0.06044176706827309	0.03411684162482884
RABEP1	2.6073792	0.2321713	0.009123827031928445	0.06783286475637071	0.29136546184738954	0.285371976266545
AP003774.2	2.6047382	0.8691261	0.00919445042219999	0.06823137720746096	0.07048192771084337	0.04472843450479233
DDX43	2.6033652	1.2429931	0.00923135983984827	0.0684654511647997	0.05261044176706827	0.02647193062528526
ABAT	2.6018622	0.80992156	0.009271907319041641	0.06868267148031636	0.07690763052208835	0.05134641716111365
RTP4	2.5917923	0.75920916	0.009547736273120212	0.07055455185392144	0.07951807228915662	0.05408489274303971
RORB-AS1	2.5914168	2.329135	0.009558167152772155	0.07061737504211014	0.035140562248995984	0.00878594249201278
JADE2	2.5886347	0.46547607	0.009635722053640472	0.07109360687745454	0.13975903614457832	0.11649931538110452
DDX58	2.5886168	0.49470377	0.009636222609192426	0.07109360687745454	0.12771084337349398	0.1033774532177088
LRIF1	2.5883665	0.67731494	0.009643232821398331	0.07113098841112461	0.09397590361445783	0.06971702418986764
PPIP5K2	2.587159	0.3370548	0.009677095902600543	0.07136638870261584	0.20381526104417672	0.18849840255591055
LPCAT4	2.586432	0.49099323	0.00969752751981063	0.07148825876185072	0.13313253012048193	0.1104518484710178
POC5	2.5842853	0.538882	0.009758104096889951	0.07190070247908918	0.12449799196787148	0.10257873117298037
PSEN2	2.5842407	1.2355012	0.009759369687060874	0.07190070247908918	0.05240963855421687	0.02647193062528526
MAGED2	2.574864	0.34773183	0.010027953034740461	0.07376067303547741	0.19056224899598392	0.17081241442263806
IL26	2.5745127	2.3873703	0.010038136337851604	0.07380591163152	0.03353413654618474	0.00718849840255591
TCEAL3	2.5731533	1.0641272	0.010077659261716021	0.07403701458010199	0.05803212851405622	0.03217708808763122
SETBP1	2.5708632	0.63037425	0.010144537498732112	0.07446855535320779	0.10100401606425703	0.07690552259242354
METTL15	2.566234	0.3953762	0.010280938805403412	0.07540934693718844	0.1823293172690763	0.16487905066179825
SIRT2	2.5657623	0.31654572	0.010294933780483738	0.07549686862341921	0.21947791164658634	0.2036741214057508
SLC25A42	2.5652122	0.5429679	0.010311271603019805	0.07558639133629638	0.11606425702811245	0.09185303514376997
ABHD14A	2.5644698	0.46175623	0.010333357607445729	0.07570280660330686	0.13734939759036144	0.11421725239616613
CYCS	2.5643625	0.08849336	0.01033655424573919	0.07571107103227939	0.4315261044176707	0.4346188954815153
TRIM52-AS1	2.5641031	0.47711986	0.010344283088518568	0.075752522073403	0.13152610441767068	0.1074851665905979
UBR5	2.5627367	0.21763778	0.010385077716964198	0.0760360531143442	0.2997991967871486	0.2967822911912369
RBCK1	2.5624237	0.17975073	0.010394445230170432	0.07608941797389358	0.32550200803212853	0.31937471474212686
IL15	2.5590088	0.44240648	0.010497107322365341	0.07677950142004274	0.1431726907630522	0.1187813783660429
LINC00954	2.5585973	0.9563792	0.010509538564835665	0.07683971654245908	0.061646586345381525	0.03571428571428571
FYCO1	2.5555515	0.57865906	0.01060196475824373	0.07742268797216256	0.11204819277108434	0.08934276586033775
EML5	2.5543797	1.5468428	0.010637715853632516	0.07763729570464681	0.04477911646586345	0.01905522592423551
TPRG1	2.5513563	0.94765747	0.010730454788517606	0.07826731281676622	0.06325301204819277	0.03765403925148334
MRPS30	2.5478811	0.37734288	0.010837937074851688	0.07900962075870767	0.17690763052208835	0.15700593336376084
REV3L	2.5478566	0.30665228	0.010838701287655288	0.07900962075870767	0.22991967871485944	0.2167959835691465
MXI1	2.5370533	0.44736102	0.011178995490625404	0.0812797802845412	0.14337349397590363	0.12083523505248744
ANO9	2.5358613	0.61405885	0.011217115057882698	0.08150836375492647	0.09558232931726908	0.07085805568233683
PREPL	2.5337436	0.5462443	0.011285128280138381	0.0819863001550903	0.11526104417670682	0.09185303514376997
FAF1	2.5228956	0.172926	0.01163929951789518	0.08432502012163133	0.33594377510040163	0.3380876312186216
ABCA2	2.518168	0.630257	0.011796703517408701	0.08534713291968292	0.0929718875502008	0.06834778639890461
RNF167	2.516672	0.12635744	0.011846907612143236	0.08569341215653252	0.39457831325301207	0.3938840712003651
HOXA10	2.5032835	1.744771	0.012304695059202146	0.08867181410944236	0.040562248995983936	0.015289821999087174
RNPC3	2.5014586	0.29696122	0.012368287736314782	0.08905994480363119	0.2246987951807229	0.21097672295755363
SCAPER	2.4951322	0.29941648	0.012591017869029771	0.09046797114730244	0.2323293172690763	0.2190780465540849
AP002762.2	2.4925025	1.3818518	0.012684645618785096	0.09110492823649005	0.04618473895582329	0.020994979461433135
PRPF38B	2.4908252	0.13841853	0.012744678543672262	0.09148224737731879	0.38032128514056224	0.3812186216339571
MARCH7	2.489327	0.18531698	0.012798520467012898	0.09183270880477143	0.31947791164658634	0.31675034230944776
KANTR	2.4880345	0.70169026	0.012845130796720469	0.09211297654599646	0.08835341365461848	0.06481058877225011
WDR64	2.4826853	3.045731	0.0130396242016326	0.09337962931010658	0.02971887550200803	0.00433591967138293
PIBF1	2.4806726	0.30585843	0.013113474802869554	0.0938534007156489	0.22710843373493975	0.21348699224098586
AC105446.1	2.4671388	0.8186549	0.01361975595201943	0.09708610763892829	0.071285140562249	0.04712460063897764
ARRDC3-AS1	2.4671097	0.69924664	0.013620861799565497	0.09708610763892829	0.08453815261044177	0.0605887722501141
SLTM	2.459124	0.034519445	0.013927649437909816	0.09900289319808452	0.4315261044176707	0.4465997261524418
NR2C1	2.4551413	0.46739906	0.014082924313673847	0.09997073560992563	0.13755020080321284	0.11718393427658604
FOCAD	2.4494724	0.52835274	0.01430657045239126	0.10144029157845262	0.12309236947791165	0.10223642172523961
C5orf63	2.4461627	0.8985744	0.014438584472142833	0.10225735284844914	0.06626506024096386	0.04221816522136011
PHF20L1	2.443412	0.27001545	0.014549115040695653	0.10294068424598908	0.2461847389558233	0.23516659059790052
B4GALT3	2.4403505	0.3728943	0.014673013115110297	0.10377718899056076	0.16927710843373495	0.14993153811045185
TBCC	2.4334495	0.43382505	0.014955720837531144	0.10557267856788378	0.1395582329317269	0.1182108626198083
CRY1	2.4331677	0.3529025	0.014967364944227844	0.10563450141220272	0.1897590361445783	0.1733226837060703
MTR	2.4282591	0.3623096	0.015171498002214573	0.10685581406763996	0.18293172690763052	0.16613418530351437
SRPK1	2.4279976	0.25059676	0.015182447395637438	0.10688520552291188	0.2572289156626506	0.24566408032861706
PMPCB	2.4240952	0.2652764	0.015346580242315706	0.10787405097925815	0.235140562248996	0.22250114103149246
SFXN1	2.4208012	0.22402433	0.015486342750559105	0.10881467287640888	0.29839357429718877	0.2860565951620265
SLC12A2	2.418319	0.5473131	0.015592401662368208	0.10945483184586474	0.1106425702811245	0.0885440438156093
RO60	2.4140544	0.2909609	0.01577610550212955	0.11059590834771953	0.2246987951807229	0.2107485166590598
PJA1	2.408173	0.7310328	0.01603257892103084	0.11222192026939182	0.07771084337349397	0.054198995892286626
ARRDC5	2.4055388	1.7143266	0.016148639326080558	0.11290474650885854	0.03755020080321285	0.01300775901414879
FAT1	2.394722	2.2787335	0.01663297298233509	0.1158484194341478	0.03333333333333333	0.009014148790506618
IFRD1	2.3939974	0.3508431	0.01666586658498031	0.11605543814247798	0.1889558232931727	0.17183934276586033
NSA2	2.386365	-0.033153903	0.017015851113208417	0.11813299821596003	0.45562248995983934	0.47786398904609767
DNAJC18	2.382389	0.74500716	0.017200717686978215	0.11928068739315834	0.07429718875502007	0.05077590141487905
SART3	2.3799357	0.4066959	0.01731565446040457	0.12003224789872492	0.156425702811245	0.13852122318575993
RFX7	2.37723	0.33147	0.017443211362207105	0.12080207740172985	0.20321285140562248	0.19020994979461434
ACTR6	2.3735535	0.41519627	0.017617839885288148	0.1219191827644983	0.1467871485943775	0.12688270196257417
LINC00158	2.3718607	1.8120735	0.01769876369205115	0.12243289546262787	0.03634538152610442	0.012209036969420356
UFL1	2.36752	0.26652372	0.017907748108502573	0.12364487615908369	0.2315261044176707	0.21884984025559107
USP28	2.3638167	0.47836545	0.018087752823701515	0.12484062626820651	0.1210843373493976	0.09926973984481972
EMC3	2.349932	0.19335112	0.018776846380774675	0.12903705489724632	0.2937751004016064	0.28719762665449566
ABCC10	2.3487086	0.6624122	0.01883864060601407	0.12942011116901989	0.08413654618473895	0.06150159744408946
EIF3D	2.3457344	0.06135197	0.01898963234163425	0.13032805800415437	0.41044176706827307	0.4175034230944774
AK3	2.345343	0.34316728	0.01900957824305066	0.13044010059804403	0.18393574297188756	0.16853035143769968
LINC00461	2.345258	2.3913703	0.0190139117729412	0.13044010059804403	0.03152610441767068	0.007644910999543587
SLC41A3	2.343382	0.516759	0.019109811866117574	0.13093408051275657	0.11024096385542169	0.08888635326335007
DCTN2	2.3372009	0.22725181	0.019428742352056032	0.1329428676065812	0.2516064257028112	0.2421268827019626
KBTBD11	2.3369772	1.4550543	0.019440367739699545	0.13297269662506878	0.04176706827309237	0.018142400730260154
RAB11FIP4	2.335204	0.5974233	0.01953277245135821	0.1335548299069983	0.09397590361445783	0.07188498402555911
TMX3	2.3299935	0.3947595	0.019806500223573092	0.13519912619973867	0.15441767068273093	0.13623916020082155
UMAD1	2.3263147	0.3090805	0.02000176592089054	0.13632860977104555	0.20963855421686747	0.19819717024189867
GAB3	2.324689	0.3910083	0.020088596704929886	0.13684297205434626	0.1538152610441767	0.13407120036513007
AC021594.2	2.3198297	2.260954	0.02035009765498169	0.13829073974563402	0.03172690763052209	0.008101323596531264
VAMP2	2.3151827	-0.022044074	0.02060293882862825	0.13980129107649658	0.5236947791164659	0.5434732998630762
SNX24	2.3143597	0.66757137	0.020647999687337708	0.14008108184545828	0.0859437751004016	0.0641259698767686
EWSR1	2.3124366	-0.0005474777	0.020753640140471676	0.1406934585629568	0.4931726907630522	0.5076449109995436
DIMT1	2.3122823	0.41407648	0.020762136326094163	0.14072499105025416	0.14457831325301204	0.12505705157462346
TMEM71	2.3112378	0.5483467	0.02081971924156185	0.14101083344937182	0.09799196787148594	0.07565038795070744
UBASH3A	2.3106654	0.4406107	0.020851344068821453	0.1411466699210161	0.12730923694779117	0.10588772250114104
SLC30A6	2.3078947	0.49015903	0.02100499569148441	0.1420554041581709	0.11666666666666667	0.0956184390689183
MYO9A	2.3073199	0.38516095	0.021036990194673276	0.1422454975272929	0.1614457831325301	0.1442263806481059
KMT2C	2.3015392	0.046188887	0.021361171405507577	0.1442243561359496	0.4471887550200803	0.4639434048379735
USP9X	2.2999113	0.23104087	0.021453250411962017	0.1447125724895359	0.26224899598393575	0.2582154267457782
TTC13	2.2965457	0.43226686	0.021644702378378095	0.1457890599468194	0.13373493975903614	0.11376083979917846
STRAP	2.2955327	0.17685221	0.021702619217416383	0.14615226604906295	0.30542168674698794	0.2995207667731629
SEC11C	2.2952173	0.15501724	0.02172067381760162	0.14624694304599647	0.35903614457831323	0.3480146052031036
ANKRA2	2.2918248	0.47616634	0.021915749229161938	0.14734355942993313	0.1176706827309237	0.09710178000912825
GBP3	2.2902663	0.50620914	0.02200588838646308	0.14789524804130283	0.11024096385542169	0.08922866271109083
SIX3	2.2881014	1.8856442	0.022131609393157663	0.1486310156695346	0.035341365461847386	0.012209036969420356
HIST1H4C	2.2873232	0.15713511	0.02217695903366025	0.14890825125499887	0.37690763052208837	0.3538338658146965
MIR646HG	2.2855768	0.98055935	0.0222790294050049	0.14948391480340686	0.053413654618473895	0.030237334550433592
SH2D3A	2.2841568	0.72447515	0.022362319611808512	0.14996028950381154	0.0746987951807229	0.05237334550433592
RAB29	2.282844	0.2517436	0.022439554536869057	0.1504506568243166	0.24518072289156626	0.23071656777727065
TRIM69	2.2825131	0.34829593	0.022459064304107598	0.1505538850905938	0.16626506024096385	0.1478776814240073
ZER1	2.2801337	0.55463964	0.02259975827340799	0.15141382986729013	0.10200803212851406	0.08112733911455956
HARS	2.2794292	0.33279243	0.0226415577807165	0.15161062135601988	0.17590361445783131	0.1603149246919215
OPRM1	2.2775486	0.69976276	0.022753485132999053	0.1522486854392867	0.0746987951807229	0.05214513920584208
MIR4458HG	2.2741003	1.6369609	0.02295995673074059	0.15346190217345443	0.03714859437751004	0.014034687357371064
KIAA1109	2.2731745	0.18780513	0.023015667102607336	0.15375003314884672	0.3208835341365462	0.31549520766773165
NBPF15	2.2698781	0.71122646	0.0232149717729553	0.15491179249989734	0.0746987951807229	0.05248744865358284
AC243829.4	2.2652605	1.582099	0.023496706976162275	0.156563439292648	0.03714859437751004	0.014034687357371064
PVRIG	2.263449	1.2084576	0.02360802570052345	0.15727654689931903	0.04618473895582329	0.02339114559561844
SERP2	2.251306	1.429057	0.02436615701184415	0.16185584624147145	0.04116465863453815	0.018484710178000914
TRIM52	2.2509818	0.5672444	0.024386687744043248	0.1619040736658311	0.09417670682730923	0.07256960292104062
PCM1	2.249904	0.10758227	0.024455042517852892	0.162328438737021	0.38112449799196785	0.38578274760383385
BDH2	2.2447472	0.5445359	0.02478436973427631	0.16421663950837206	0.09799196787148594	0.0765632131446828
PSD3	2.244595	1.1467972	0.024794139057825546	0.1642516350507643	0.04799196787148594	0.025445002282062985
DUSP8	2.238271	1.1445385	0.025203392443269763	0.16666113221610057	0.04558232931726908	0.022820629849383843
AGL	2.237021	0.53406894	0.025284976500498386	0.16711004422079115	0.10220883534136546	0.08169785486079416
TDRD15	2.2351983	3.1440208	0.02540433234708149	0.16772394780365874	0.02650602409638554	0.003651300775901415
TMEM117	2.229194	0.58768165	0.025801002830715503	0.1699986506943327	0.09558232931726908	0.07496576905522592
UBB	2.2241132	-0.3392465	0.02614083120699089	0.17205189048859443	0.672289156626506	0.727293473299863
SLC35D1	2.2193522	0.52789134	0.02646277503154253	0.17388941273419894	0.10602409638554217	0.08591967138293016
OBSCN	2.2154746	1.1354922	0.026727513224265573	0.17537714441042385	0.04718875502008032	0.02487448653582839
AC104078.1	2.213178	1.2179397	0.02688538632988469	0.17634982527958953	0.04538152610441767	0.0231629392971246
AC096751.2	2.2104452	2.5138586	0.02707428373038897	0.17742987624278725	0.028714859437751004	0.006161570059333638
MKRN3	2.2021532	2.2151604	0.027654496469025767	0.18061781321606213	0.030522088353413655	0.008101323596531264
DNAJB14	2.199512	0.18874711	0.027841532192125623	0.18164490548377715	0.307429718875502	0.30123231401186673
THEM6	2.1967077	0.7405423	0.028041321841295524	0.18269202888099204	0.07068273092369477	0.04940666362391602
ZNF154	2.1843839	1.7963401	0.028934060356585536	0.18776871331762185	0.03333333333333333	0.011068005476951163
CTSO	2.1837957	0.68448085	0.02897726914473436	0.18798245798766788	0.07369477911646587	0.05237334550433592
FBXO7	2.1803696	0.1765404	0.029230070129295887	0.1894209980174148	0.29819277108433734	0.29347329986307624
RAB37	2.1793141	0.27446836	0.029308338023333616	0.18976021227525805	0.20642570281124498	0.19100867183934275
PRSS21	2.1786344	0.940245	0.029358843263669814	0.19001998625881147	0.05622489959839357	0.03468735737106344
ABCA7	2.1759531	0.4637783	0.029558770616453667	0.19100998646412795	0.1180722891566265	0.09926973984481972
MRFAP1L1	2.1721222	0.26257908	0.02984643587951169	0.19256291197356026	0.22550200803212853	0.20983569146508443
WDR33	2.1707067	0.14761549	0.02995334336400973	0.19315051452891474	0.30582329317269075	0.30842081241442265
MDM4	2.1598096	0.20058928	0.03078742025239141	0.19811012107204254	0.2833333333333333	0.2787539936102236
ZFYVE27	2.1582978	0.4371118	0.030904686952568122	0.19875987474098503	0.12369477911646587	0.10474669100867184
CTH	2.157345	2.3145223	0.0309787825763176	0.19909508696290604	0.02971887550200803	0.007759014148790507
PPP2R5A	2.1538365	0.23955862	0.03125300060360042	0.20075308443179696	0.25	0.24303970789593793
ATAD1	2.1534026	0.3235595	0.03128705071721091	0.20093654032297534	0.17991967871485945	0.16613418530351437
DROSHA	2.1476464	0.46861422	0.0317418504633143	0.2034290787616471	0.11927710843373494	0.10075308078502966
SLC16A1-AS1	2.1469085	0.65115523	0.03180056610369855	0.20372575209345448	0.07971887550200803	0.05899132816065723
TMEM135	2.1414967	0.3863151	0.032233999636152776	0.20622209765475052	0.15542168674698795	0.14034687357371065
ZNF622	2.1405218	0.3679215	0.032312625113633454	0.20665287293099738	0.14819277108433734	0.13087631218621634
DHRS1	2.1377175	0.5074595	0.032539680106422296	0.20788703640690565	0.10240963855421686	0.08283888635326335
AC006460.1	2.1375453	1.4832565	0.03255366650291381	0.2079400955799561	0.03855421686746988	0.017001369237790963
HDX	2.1344817	0.92459756	0.03280337754122004	0.2093524710350819	0.054819277108433734	0.03354632587859425
KPNA5	2.1340477	0.38565412	0.03283887031123287	0.20950592509350432	0.14036144578313253	0.1217480602464628
CLSTN3	2.1325853	0.5576327	0.032958763553722306	0.2100511413598799	0.08755020080321285	0.06663623916020082
WARS2	2.1310444	0.4712658	0.033085478243195854	0.21078530708080268	0.12088353413654618	0.10371976266544956
AL136987.1	2.1308677	2.1547637	0.03310003382467745	0.21084133971754604	0.029919678714859437	0.008215426745778184
SLMAP	2.1278377	0.19604294	0.03335054417602866	0.21203113902845666	0.286144578313253	0.2850296668188042
FBXO21	2.1263618	0.33293316	0.03347315033699533	0.21273672086896442	0.1708835341365462	0.15540848927430398
TRPC1	2.1219027	1.6740508	0.03384591443816237	0.2148023481673293	0.03413654618473896	0.012551346417161114
ZNF827	2.1215606	0.5810112	0.03387466275515655	0.21491532874007363	0.08795180722891566	0.06777727065267002
GTF2B	2.1163166	0.1699215	0.034317901367218615	0.21759584580598867	0.29538152610441765	0.29415791875855773
COG7	2.1162808	0.52007794	0.03432094253812663	0.21759584580598867	0.10180722891566266	0.08238247375627568
ANKRD44	2.115225	-0.1199319	0.03441076073901089	0.21805198300009307	0.6568273092369478	0.6907804655408489
TFPT	2.1112356	0.38919756	0.03475205939261385	0.2197961164384067	0.13132530120481928	0.11273391145595618
GALNS	2.1109428	0.6799316	0.03477723466435811	0.21987935152015392	0.07228915662650602	0.051460520310360566
NSMCE3	2.1082056	0.24103655	0.035013213643637055	0.221103973873492	0.23734939759036144	0.22432679141944317
TNIP2	2.1057837	0.32958576	0.035223147319810806	0.2223529518889954	0.1680722891566265	0.1526700136923779
DIAPH1	2.1037755	0.04858348	0.03539803357354431	0.22322595224419284	0.4863453815261044	0.49440894568690097
TIA1	2.1027513	0.3124307	0.035487514416583966	0.2237516821983445	0.1791164658634538	0.16430853491556366
TCERG1	2.1024249	0.19818793	0.03551607941319662	0.2238346209387135	0.25863453815261045	0.2539936102236422
MCF2L2	2.1023912	0.8076398	0.03551901528406459	0.2238346209387135	0.05963855421686747	0.0385668644454587
PIGA	2.101349	0.5325832	0.03561032619518166	0.2243327967417976	0.09417670682730923	0.07450935645823825
WSB2	2.094806	0.34472755	0.0361882527061478	0.22762093784116094	0.15542168674698795	0.13874942948425376
TOGARAM2	2.091816	0.7499467	0.03645497905363824	0.2289445244238526	0.06465863453815261	0.04404381560931082
CRIM1	2.0909932	1.0777305	0.036528686977591075	0.22936806863386702	0.045180722891566265	0.023961661341853034
C8orf88	2.0901835	1.1115816	0.03660131699685635	0.22978470041199645	0.04879518072289157	0.028297581013235967
SYNM	2.08839	1.9611795	0.036762664935248185	0.23063940680408276	0.03032128514056225	0.009014148790506618
ARHGEF9	2.0868158	0.5509921	0.03690479598623055	0.23137499846864876	0.08995983935742972	0.0700593336376084
RAB11FIP3	2.0862925	0.52423996	0.03695214191895042	0.231589956571148	0.09839357429718876	0.07918758557736194
SAMD9	2.0854807	0.25800955	0.037025691172052594	0.2320111834597324	0.21927710843373494	0.20641259698767686
ECPAS	2.08521	0.23133929	0.03705023527463958	0.23208551451088197	0.2433734939759036	0.23836147877681424
TENT4A	2.0846713	0.4535578	0.0370991619135985	0.2323490543018235	0.12771084337349398	0.11147877681424008
MR1	2.084537	0.37895262	0.03711135136877299	0.2323490543018235	0.13835341365461848	0.12026471930625285
ZNHIT6	2.0840628	0.49719295	0.037154448090692356	0.23253932191645538	0.10301204819277109	0.0837517115472387
MATR3-1	2.0753906	0.35879532	0.0379503430780689	0.23723107414273198	0.15100401606425704	0.13429940666362392
CDK7	2.069914	0.49784747	0.038460393194456585	0.24013798214095966	0.10421686746987951	0.08557736193518942
SMC4	2.0681295	0.2322964	0.038627845264627425	0.24097797247837538	0.2497991967871486	0.23722044728434505
FAM133B	2.0664613	0.15837641	0.0387849455817583	0.24183437704223776	0.30140562248995983	0.3018028297581013
SREK1IP1	2.0660498	0.24611457	0.03882377753808357	0.2419940534181534	0.22730923694779118	0.21782291191236877
EDEM1	2.0629525	0.37321475	0.03911713382165128	0.24357370108987045	0.1459839357429719	0.1300775901414879
FHL2	2.0561655	1.1865022	0.03976656371512608	0.24728100552791873	0.04417670682730924	0.023733455043359195
ZCCHC9	2.0541954	0.51319903	0.03995678508683252	0.24835611422116372	0.10080321285140562	0.08249657690552259
FBXO38	2.0541642	0.32851967	0.03995981412115607	0.24835611422116372	0.1676706827309237	0.1532405294386125
TRAPPC13	2.0532875	0.5336722	0.04004470620864065	0.24884147571179227	0.09859437751004016	0.08021451392058421
ARHGAP5	2.0516684	0.38734347	0.04020189893679922	0.24956406088632774	0.14859437751004015	0.13372889091738932
XKR6	2.0487502	0.42820406	0.0404865585676214	0.25116076781923913	0.12931726907630522	0.11273391145595618
BMPR1A	2.0472562	0.6633246	0.04063292944791005	0.25189800994630007	0.07228915662650602	0.052259242355089
AKAP9	2.0409904	0.083102666	0.041251794771464116	0.2551295945303072	0.38333333333333336	0.3908032861706983
SRSF2	2.0399482	-0.037831325	0.041355488556432354	0.2556413167799325	0.543574297188755	0.5618439068918302
SP140L	2.0366833	0.19876474	0.041681796448374026	0.2574308120284752	0.2640562248995984	0.25969876768598815
ZC4H2	2.0366294	0.98628604	0.04168717857142626	0.2574308120284752	0.051606425702811244	0.0314924691921497
ZNF148	2.032081	0.17130892	0.042145456254045914	0.25990999904875056	0.30120481927710846	0.2999771793701506
DCP1B	2.026459	0.56124383	0.04271776567779378	0.2627752842979714	0.0857429718875502	0.06640803286170699
UGT8	2.0253768	2.6668	0.04282869876116015	0.26339596361983814	0.025903614457831327	0.005248744865358284
MAP4	2.0249474	0.13764526	0.04287277269424642	0.26359589339528194	0.3285140562248996	0.32964399817434964
RAB11A	2.0239074	0.10310981	0.04297967315286588	0.26412004987710613	0.3600401606425703	0.3612505705157462
AL662844.4	2.0210361	0.5151884	0.043276027005027355	0.26576272892802116	0.09136546184738956	0.07211319032405294
ERO1B	2.0190794	0.42873606	0.043478969251683985	0.2668746861614767	0.1214859437751004	0.104518484710178
LINC00426	2.018896	0.24223463	0.043498028973533935	0.26694690785719577	0.2385542168674699	0.2227293473299863
PPP3CA	2.0168095	0.21607326	0.04371538887695231	0.2680661355644098	0.26285140562249	0.25684618895481515
RSRC2	2.016369	0.07900223	0.04376140083173433	0.26824837244051386	0.3755020080321285	0.38213144682793243
FAM117A	2.015231	0.31187266	0.0438804738926085	0.26884319131961226	0.1678714859437751	0.15118667275216796
AL359504.2	2.0121112	1.6815503	0.044208216715190644	0.2704889568693903	0.032329317269076306	0.011866727521679598
DTNB	2.0118496	0.34381026	0.04423579848783296	0.2706124787653642	0.1600401606425703	0.14593792788680968
HOXA7	2.0103042	1.8626955	0.04439899231862249	0.27135027203369694	0.03132530120481928	0.010953902327704245
MAX	2.0069656	0.15057917	0.044753330149218354	0.2732668128835825	0.3142570281124498	0.312186216339571
GMDS-DT	2.0067687	0.27741957	0.04477428966220998	0.2733128378796777	0.20180722891566266	0.1899817434961205
TUBGCP6	1.9995278	0.5766862	0.045551281578211464	0.27736191266746263	0.08453815261044177	0.0658375171154724
MON2	1.9987473	0.15425643	0.04563570207955937	0.27782972917730414	0.2995983935742972	0.3023733455043359
STX17-AS1	1.9982375	1.2882196	0.04569092474638974	0.2780438731113553	0.03855421686746988	0.018370607028753993
RNGTT	1.9980966	0.22318059	0.045706193565401204	0.2780438731113553	0.24738955823293174	0.24383842994066637
FAM174A	1.9980719	0.72523314	0.04570885999046542	0.2780438731113553	0.06526104417670683	0.045755362848014604
AC104035.1	1.9907773	2.3439112	0.046505379269495765	0.2824665427551966	0.026907630522088354	0.006617982656321315
MARCH9	1.9872552	0.5677104	0.04689412793885187	0.2844972611785045	0.0823293172690763	0.06321314468279325
AL355916.1	1.984811	1.0145245	0.047165511265084906	0.28595409604329514	0.04759036144578313	0.027727065267001368
LINC01204	1.984395	4.2751784	0.04721182487941317	0.28609271563102673	0.021686746987951807	0.0013692377909630307
LINC02100	1.9825389	0.8129729	0.047418959577075606	0.28720525227214033	0.05763052208835341	0.0379963486992241
TMC6	1.9791666	0.14308235	0.04779725137370967	0.2891137328588907	0.3232931726907631	0.32177088087631217
P2RY10	1.9758099	0.23131707	0.04817630282023791	0.29111785694626513	0.2321285140562249	0.2197626654495664
TNKS	1.9711608	0.25092357	0.04870548688739981	0.29402433210716156	0.21867469879518073	0.2113190324052944
COQ10B	1.9673368	0.29306886	0.0491443965963947	0.2962829945354377	0.18072289156626506	0.16795983569146508
HPS1	1.966988	0.19564942	0.049184602179199725	0.2964277333049381	0.25943775100401606	0.2511410314924692
ZNF484	1.9664133	0.3885854	0.049250898491169696	0.2967295696584859	0.13012048192771083	0.11319032405294387
RAC2	1.9638348	-0.5567764	0.04954925253378255	0.29833067807023766	0.7295180722891567	0.8111592879963487
TRAPPC2B	1.9632199	0.545703	0.049620635915459954	0.2987113314377878	0.0821285140562249	0.06309904153354633
ACSL5	1.9557775	0.2549839	0.05049136379267064	0.3034389478164916	0.20321285140562248	0.19260611592879964
TRAM1	1.955346	0.07299833	0.05054225005696457	0.3036600286170322	0.38353413654618473	0.39046097672295754
KDM7A	1.9549054	0.20897165	0.05059423526615549	0.30387259681269396	0.25502008032128515	0.24783204016430854
BCAP29	1.9547175	0.3362507	0.050616415167445264	0.3039559329850146	0.14859437751004015	0.13384299406663624
UNC80	1.9538231	3.0657208	0.0507221455315408	0.3043411882950696	0.023293172690763052	0.0033089913281606573
GATA3	1.9534049	0.26046285	0.05077163790419277	0.3045383020208718	0.20321285140562248	0.1869009584664537
FOXP2	1.949724	1.3887026	0.051209024207939255	0.30675965548850814	0.035140562248995984	0.015289821999087174
RELL2	1.9491605	0.67602545	0.0512762650164525	0.30711218718166877	0.06566265060240964	0.04643998174349612
FRMPD3	1.9442542	1.4609894	0.051864815983288036	0.3102818126519002	0.03453815261044177	0.014833409402099498
STX18-AS1	1.9390503	0.91564494	0.05249521018214917	0.31348950691415267	0.05281124497991968	0.033660429027841166
ATG2A	1.9378539	0.27212888	0.052641046123149064	0.314206609450975	0.1929718875502008	0.1800547695116385
MMP25-AS1	1.9311384	0.54159886	0.053465934595933004	0.31842141014484654	0.08052208835341365	0.06150159744408946
ORMDL2	1.9278243	0.24344943	0.05387698407267122	0.3205829783872096	0.20321285140562248	0.1936330442720219
CRYZ	1.9251586	0.41026196	0.05420950993406677	0.3224118090829993	0.11686746987951807	0.09995435874030123
MED13	1.9241368	0.23478998	0.0543374501194476	0.3231202293780506	0.23293172690763053	0.22615244180739388
NEIL3	1.9240137	0.749129	0.0543528647053082	0.323159389389049	0.06746987951807229	0.04952076677316294
GSK3B	1.922909	0.1680873	0.054491479326671845	0.3237206029598306	0.28112449799196787	0.281036056595162
MGA	1.9204044	0.3526735	0.054806839741175506	0.32543561670453675	0.14477911646586344	0.12973528069374715
MTMR8	1.9190962	0.592109	0.054972163409854224	0.326227430698539	0.08012048192771085	0.06218621633957097
DSCAML1	1.918555	1.8511823	0.0550406751866456	0.32655920773324937	0.02891566265060241	0.009356458238247376
CEP44	1.9162203	0.59159976	0.055337054870223945	0.3279986308186343	0.07991967871485944	0.06184390689183022
MTO1	1.912564	0.41911018	0.05580388457407281	0.3300707788131284	0.11385542168674699	0.09653126426289366
SIPA1	1.9113452	0.22166842	0.05596022163583938	0.33088093986029277	0.23052208835341365	0.22113190324052945
BBIP1	1.9057882	0.3461835	0.05667769193160995	0.3343207417226198	0.14738955823293173	0.13384299406663624
IWS1	1.9050122	0.27731982	0.05677848439683113	0.33486131282765325	0.1897590361445783	0.1810816978548608
ZFYVE16	1.9046209	0.42629766	0.05682937288289499	0.33505345955007076	0.10923694779116466	0.0920812414422638
POF1B	1.9035318	2.1597202	0.05697118805836568	0.3358243480503661	0.026706827309236948	0.00730260155180283
SLC25A4	1.9034759	0.9045063	0.05697847603597643	0.3358243480503661	0.05301204819277108	0.0344591510725696
ATAD3C	1.9031003	1.2712948	0.05702747136701817	0.3360590049113238	0.03775100401606426	0.018598813327247832
HEATR9	1.9003183	2.065876	0.057391361793307914	0.33809193683377914	0.02650602409638554	0.007074395253308992
STARD3NL	1.899426	0.31406555	0.05750848402466703	0.33867546641783397	0.1576305220883534	0.14376996805111822
DMTF1	1.8988714	0.23575248	0.05758138190348433	0.33905021863729573	0.22329317269076304	0.21371519853947968
AP2B1	1.8964652	0.15143633	0.0578985549593819	0.34069855467336607	0.30160642570281126	0.30020538566864446
MLLT10	1.8909931	0.21965547	0.05862526674078819	0.3437589535372619	0.23654618473895583	0.23014605203103605
DERL1	1.8907225	0.18830012	0.058661397070324355	0.34391571266553606	0.2497991967871486	0.24440894568690097
ABHD14B	1.8904608	0.1521807	0.058696350591231586	0.3440655233807923	0.29056224899598393	0.28514376996805113
ZFP57	1.8896804	0.87800694	0.058800716408895094	0.34456692623790736	0.05	0.031036056595162027
COQ8A	1.8864737	0.504965	0.05923116179086015	0.3467007440760071	0.09156626506024096	0.07416704701049749
LMF2	1.8858587	0.2479201	0.05931400696831828	0.34707465532332815	0.20883534136546184	0.19819717024189867
DOP1A	1.8826765	0.40480208	0.05974423067223281	0.34931287329622895	0.12028112449799197	0.10440438156093108
DLG2	1.8714147	1.3671975	0.06128763287026599	0.35739973165460004	0.035140562248995984	0.01620264719306253
TCTN3	1.8672127	0.37735397	0.06187189151277431	0.3604860078413009	0.13052208835341367	0.11535828388863532
SETDB2	1.8646835	0.47865054	0.062225783135346324	0.36218999716956257	0.09558232931726908	0.07861706983112735
TOX3	1.862483	3.8455758	0.06253503896326867	0.36359729326363727	0.020883534136546186	0.0018256503879507074
AC004687.1	1.8623332	0.3098874	0.06255614215699923	0.3636622234892517	0.157429718875502	0.14297124600638977
PLEKHB1	1.8558637	0.95694864	0.06347299210794143	0.36840707011461526	0.043775100401606426	0.024988589685075308
TOGARAM1	1.8544638	0.41778514	0.06367283830677072	0.36930943744761535	0.11646586345381527	0.10098128708352351
CDR2	1.8532249	0.21253024	0.06385013226889451	0.3700092924594376	0.24056224899598394	0.23539479689639434
IGF1	1.8492846	2.1791782	0.06441672912301653	0.3730161098834985	0.02570281124497992	0.006846188954815153
ATP2C1	1.8471848	0.25744432	0.06472036947240971	0.3746104928963728	0.20100401606425702	0.1929484253765404
POFUT2	1.8397156	0.56594783	0.06580999686228864	0.37992298030861615	0.07791164658634538	0.0605887722501141
PHAX	1.8373966	0.2607397	0.06615136351459688	0.3817130783537381	0.18855421686746987	0.17743039707895938
GTPBP8	1.8366005	0.43060774	0.06626888987102783	0.38215025022364735	0.10803212851405622	0.09242355089000456
CAPN12	1.8354734	1.0927643	0.06643556960313962	0.38287014376389755	0.0393574297188755	0.020766773162939296
HSPA4	1.8352207	0.235341	0.0664729876097875	0.3829709094186627	0.20642570281124498	0.19990871748060246
PHF10	1.835214	0.33306566	0.06647398124468631	0.3829709094186627	0.1429718875502008	0.12882245549977178
LAMP3	1.8348361	2.6606386	0.06652997576996826	0.38323318274419393	0.023092369477911646	0.00433591967138293
PAIP1	1.8345029	0.34308025	0.06657937594262543	0.3834573940009494	0.14196787148594378	0.12882245549977178
CASC19	1.8294177	2.512163	0.06733706469652008	0.3871511003703002	0.023493975903614458	0.004792332268370607
PRXL2C	1.8255131	0.42349124	0.0679236294346181	0.39009458040741524	0.10301204819277109	0.08637608397991785
ZNF217	1.8224987	0.26022866	0.06837935605626734	0.3925886762377162	0.19116465863453816	0.1816522136010954
PKIA-AS1	1.8180732	1.286247	0.0690529599173114	0.3958899982693552	0.03413654618473896	0.015632131446827933
EDEM3	1.8178786	0.302975	0.06908269726577601	0.395943595775864	0.16305220883534136	0.15027384755819262
CDKN2A	1.8153136	0.33990932	0.06947573626704587	0.3980093008467907	0.13313253012048193	0.11729803742583295
ULK3	1.8142827	0.3575888	0.06963422219117225	0.398730001004239	0.12751004016064257	0.11182108626198083
B3GNTL1	1.8131981	0.39098328	0.06980127929394042	0.3996240612290808	0.11927710843373494	0.10406207211319032
VTI1A	1.8129185	0.108309716	0.06984438853028413	0.39980833040302305	0.33112449799196786	0.3415107256960292
GALNT1	1.8123952	0.20252413	0.06992514776909559	0.4000203709747839	0.23815261044176708	0.23299863076220903
C1orf52	1.8106287	0.3336558	0.07019836282694032	0.40126976071042364	0.1465863453815261	0.13441350981287084
ZNF451	1.8068895	0.23117708	0.07077949959188717	0.40421289819982253	0.2142570281124498	0.2078959379278868
ZNF235	1.8034457	0.59379756	0.07131824192476988	0.4070355485246378	0.07188755020080322	0.05442720219078047
FBXW4	1.8030834	0.36923885	0.07137510967913657	0.4072965995269844	0.13353413654618473	0.12003651300775901
IST1	1.8006817	0.18245356	0.07175306240119383	0.409006982860317	0.2606425702811245	0.2567320858055682
RNF157	1.7989553	0.52930766	0.07202574956166094	0.41036962324196014	0.08373493975903615	0.06720675490643542
ERCC6	1.798347	0.457819	0.07212202784429929	0.4107902802877682	0.09377510040160643	0.07701962574167047
MIA2	1.7979065	0.24624582	0.07219182459815977	0.4111238481588993	0.20140562248995983	0.1929484253765404
ANAPC4	1.7972491	0.39143035	0.07229609114674891	0.4115120435486671	0.11726907630522089	0.10200821542674578
RBM48	1.7971932	0.4065324	0.07230496303547658	0.4115120435486671	0.10803212851405622	0.09162482884527613
AC090204.1	1.796643	1.050507	0.0723923099735886	0.41194510841780413	0.040562248995983936	0.022478320401643086
AC006460.2	1.791768	0.768692	0.07317014105717048	0.41585408894930076	0.05441767068273092	0.03662711090826107
TP53INP2	1.7912805	0.7931312	0.073248298811994	0.4162336570125435	0.05281124497991968	0.03514376996805112
NOCT	1.788333	0.5348561	0.07372228637592365	0.4186670913336201	0.08152610441767068	0.06481058877225011
IGBP1	1.7878993	0.092535704	0.07379226516549735	0.4189344962497857	0.34036144578313254	0.3427658603377453
ATG16L1	1.7872709	0.36515355	0.07389372249061632	0.41944543065742057	0.12831325301204818	0.11353263350068461
AC087854.1	1.7857838	0.54076445	0.07413428045241711	0.42068043392851456	0.07931726907630522	0.06230031948881789
AL121839.2	1.7808819	1.1060792	0.07493175315872544	0.42474478819304784	0.036947791164658635	0.01882701962574167
TMEM39A	1.7796832	0.38257366	0.07512781792514406	0.42565839998114513	0.12510040160642572	0.11136467366499316
CLTB	1.7779278	0.12613666	0.07541572081230576	0.42722346346559403	0.30261044176706825	0.3021451392058421
CERT1	1.7773865	0.1935234	0.07550465698582486	0.4275308489914493	0.24799196787148595	0.24372432679141945
PDE5A	1.7753226	0.848984	0.07584465017721845	0.42905564777996485	0.05060240963855422	0.03308991328160657
DTNBP1	1.774607	0.2900753	0.07596281552454795	0.42965770530273206	0.17309236947791165	0.16248288452761298
KDELR2	1.772639	0.16946116	0.07628854485903076	0.4310338114210227	0.25662650602409637	0.24977179370150615
AC006960.2	1.7711251	1.862288	0.07653990889568468	0.43218716530252316	0.026305220883534135	0.008215426745778184
CBR4	1.7693561	0.45186934	0.07683445514944368	0.43331554590520616	0.10200803212851406	0.08660429027841168
AC009126.1	1.7692287	0.589638	0.07685571599448607	0.43336867371964016	0.06947791164658634	0.052259242355089
ZBTB32	1.7659436	0.6049306	0.0774053053711405	0.4357292497522475	0.07168674698795181	0.0552259242355089
WBP1	1.7653443	0.21380812	0.07750591534519696	0.43616144027514664	0.21224899598393573	0.2026471930625285
LGR4	1.7648613	2.2106626	0.07758708148725824	0.43655107909533264	0.024497991967871485	0.006503879507074395
RAD17	1.7644833	0.47897393	0.07765063474372047	0.43684151279663586	0.09156626506024096	0.07565038795070744
PPIL2	1.7634368	0.3016526	0.07782684969008495	0.4376310532350283	0.1612449799196787	0.15061615700593337
ZNF611	1.7631662	0.32586798	0.07787246248126413	0.4378202763865973	0.1395582329317269	0.12482884527612963
AGBL4	1.7621084	3.1121938	0.07805097594589469	0.43868915396125485	0.020883534136546186	0.0028525787311729804
RPS6KB1	1.7604648	0.30415863	0.07832903100934693	0.44004925003424517	0.15963855421686746	0.14810588772250113
DAB1	1.7602255	0.9679928	0.07836957692352607	0.4402094666939806	0.043775100401606426	0.0261296211775445
AC092902.4	1.7586825	1.3727344	0.07863145166818894	0.441409472777206	0.032329317269076306	0.01449109995435874
CYP2R1	1.7557306	0.48161688	0.07913441337055975	0.44382449644128985	0.08895582329317268	0.07256960292104062
SLC9A3R1	1.7547556	0.13137616	0.07930111687590154	0.4446231891505625	0.398995983935743	0.3902327704244637
BPGM	1.7545499	0.42790088	0.0793363293059209	0.4447524871995728	0.09538152610441768	0.07850296668188042
PTK7	1.7540267	1.4241334	0.07942594865328098	0.44511853416915287	0.032329317269076306	0.01460520310360566
DCP1A	1.7538991	0.25673443	0.07944779146987319	0.4451727825457484	0.19236947791164657	0.1829073482428115
HEXA	1.7532529	0.17876545	0.07955861355165957	0.4455338242142438	0.25783132530120484	0.2534230944774076
ELP2	1.7492992	0.27030933	0.0802393229471272	0.4488521258119827	0.18112449799196786	0.17138293016887265
EVC2	1.7492052	0.7185059	0.08025555100521298	0.4488743004801039	0.0572289156626506	0.04005020538566864
SMIM15	1.7460767	0.29306832	0.0807976252961331	0.45156113658020575	0.1536144578313253	0.14205842081241443
MORC4	1.7417115	0.83318186	0.08155893616298172	0.45532925907585325	0.048594377510040164	0.031150159744408944
TARS	1.7395245	0.3433262	0.08194255456053162	0.4572616922503458	0.13453815261044177	0.12186216339570972
LINC02520	1.7383862	0.63208276	0.08214278702752412	0.4583091689015869	0.05963855421686747	0.04221816522136011
ZCCHC10	1.7359599	0.2858166	0.08257093309341364	0.4602069015002334	0.1636546184738956	0.15221360109539023
DIP2C	1.7318474	0.9352997	0.08330074109042486	0.46378010718750234	0.04257028112449799	0.02510269283432223
METTL14	1.7291303	0.3357144	0.08378577454351036	0.46596697751574684	0.13514056224899598	0.12094933820173437
AL645568.1	1.7286786	0.42547154	0.08386663509820169	0.4662923760032326	0.10020080321285141	0.08466453674121406
JHY	1.7282157	0.9109979	0.08394956268432494	0.46668255525652746	0.04477911646586345	0.027498858968507532
AL365295.1	1.7267822	0.64668804	0.08420677889203446	0.4680413537171379	0.0642570281124498	0.04746691008671839
BNIP3	1.7263954	0.41264126	0.08427630837439727	0.4683566903752375	0.09939759036144578	0.08352350524874487
C16orf74	1.7227838	0.62646204	0.08492762793490811	0.4714037170223797	0.05943775100401606	0.04221816522136011
TMEM64	1.7181659	0.44189364	0.08576635393438213	0.4751944172498214	0.08835341365461848	0.07165677772706527
ZNF266	1.7180004	0.46292618	0.08579653376642347	0.4752896825162503	0.09016064257028113	0.07439525330899133
RAD51-AS1	1.7145075	0.38208306	0.08643557773589268	0.4783953698338739	0.11024096385542169	0.09493382017343678
ENPP4	1.7139707	0.53493637	0.08653410614155074	0.47881179903792476	0.0751004016064257	0.05864901871291647
TOR1AIP1	1.7129443	0.20287468	0.0867227943071512	0.4797498352219696	0.2317269076305221	0.22649475125513463
PARM1	1.712819	1.6967769	0.08674583780495054	0.4797498352219696	0.0285140562248996	0.011182108626198083
SLC9A8	1.7119917	0.27953756	0.08689821374842917	0.48044735972904173	0.1718875502008032	0.16168416248288453
PUM1	1.7076309	0.06908108	0.08770484983114243	0.484394931140734	0.34879518072289156	0.3597672295755363
ERCC8	1.7044152	0.46207777	0.08830355290774276	0.48704013562029735	0.09176706827309238	0.07622090369694204
FAM149A	1.7038875	1.7641996	0.08840212416784013	0.4873634804439097	0.026907630522088354	0.009584664536741214
SCAMP1-AS1	1.7009288	0.4035792	0.08895635145396628	0.4896077322656571	0.09779116465863454	0.08181195801004108
USP30-AS1	1.7007768	0.48144755	0.08898491328637816	0.4896912962253386	0.07951807228915662	0.06309904153354633
LINC00402	1.700618	1.0074372	0.08901474308364357	0.489781811726464	0.03775100401606426	0.02042446371519854
AMBRA1	1.6991332	0.21113025	0.08929410484718056	0.49102366759490024	0.22971887550200804	0.22478320401643084
PGGT1B	1.6986412	0.301042	0.08938682005769948	0.4914596666564306	0.15542168674698795	0.1442263806481059
AC073115.2	1.6985674	1.6753616	0.08940073402381049	0.4914623409440504	0.026706827309236948	0.009356458238247376
SLC27A5	1.696501	0.57717067	0.08979103374368988	0.49338562168635236	0.07088353413654619	0.05488361478776814
SLC45A4	1.6890521	0.5339163	0.0912094548677021	0.499529740777011	0.07771084337349397	0.061958010041077136
WASHC3	1.6879048	0.16398352	0.09142949499286307	0.5003209252502746	0.2427710843373494	0.23961661341853036
SIMC1	1.6859146	0.37528905	0.09181225312666234	0.5019369049619096	0.1214859437751004	0.10851209493382018
DOCK8	1.6854069	-0.10004594	0.0919100837493704	0.5023146147992693	0.6379518072289156	0.6646508443633045
NDFIP2	1.6845572	0.5747143	0.0920740405120145	0.5030604503329217	0.0714859437751004	0.05568233683249658
SEL1L	1.6842575	0.2187806	0.09213191284768403	0.5031513193282726	0.21044176706827308	0.2031036056595162
ZNF782	1.6827704	0.8498995	0.09241954755717591	0.504270700676833	0.04618473895582329	0.029324509356458237
ME3	1.6740311	1.0250348	0.09412448888707824	0.5123513411296774	0.03835341365461847	0.021451392058420813
SYNPO2	1.6733916	1.313755	0.09425024580062137	0.5129595905648391	0.031927710843373494	0.014947512551346418
GNA12	1.673226	0.33508515	0.09428280622818085	0.5129842412305109	0.13975903614457832	0.12870835235052488
STARD4	1.671531	0.4202554	0.09461685012044252	0.5143429869684119	0.09919678714859438	0.0843222272934733
AC123512.1	1.6674118	1.6255376	0.09543255684839438	0.517940698393699	0.026706827309236948	0.009698767685988133
BCL2L1	1.6674029	0.35392365	0.09543433430690708	0.517940698393699	0.11646586345381527	0.10178000912825194
BTRC	1.6654819	0.3636546	0.09581665809767492	0.5193995117051244	0.12630522088353413	0.11353263350068461
ZMAT1	1.6643525	0.72646123	0.0960419952139178	0.5203127689201607	0.05281124497991968	0.03639890460976723
JAKMIP2-AS1	1.6616892	1.3446102	0.09657511365158596	0.5227367250460955	0.030923694779116467	0.014034687357371064
RSL24D1	1.6577533	-0.017983586	0.09736726035189124	0.526168477209445	0.42931726907630524	0.4459151072569603
IL12A	1.6571362	1.5876653	0.09749195314551815	0.5265313526750937	0.0285140562248996	0.01175262437243268
DCTN6	1.6569506	0.3699809	0.09752947629306556	0.526603017901508	0.12008032128514057	0.10725696029210406
SLF1	1.6569282	0.2271974	0.0975339979332347	0.526603017901508	0.19939759036144578	0.19214970333181197
SNX2	1.6560515	0.17201054	0.09771137827910699	0.5272109888611661	0.2397590361445783	0.2363076220903697
WDPCP	1.6551145	0.37401822	0.09790126108328324	0.5280406803579797	0.12369477911646587	0.11125057051574623
NAP1L1	1.6536677	0.027227156	0.09819504812227925	0.5291573846177183	0.6146586345381526	0.6182108626198083
SPTBN4	1.652999	2.6474044	0.09833105448675042	0.5298122957853013	0.020883534136546186	0.003993610223642172
MFSD11	1.6522857	0.19801451	0.09847632410297974	0.5302827627619776	0.21987951807228914	0.21291647649475126
VIRMA	1.6520845	0.23773956	0.0985173402429029	0.5304255913843027	0.1929718875502008	0.18541761752624372
ZNF33B	1.6514225	0.40506187	0.09865233398811858	0.5309961876910483	0.10301204819277109	0.0885440438156093
LINC01980	1.649676	1.581588	0.09900922580025939	0.5326038614807899	0.027710843373493974	0.010953902327704245
CIB2	1.6464893	1.2758784	0.09966305969364285	0.5357273678729655	0.033734939759036145	0.0172295755362848
ARHGEF7	1.6400131	0.22598432	0.10100244382250288	0.5420513850949308	0.20421686746987952	0.19956640803286171
FRYL	1.6398454	0.034749333	0.10103732048391131	0.5421590627520361	0.38393574297188754	0.3984481971702419
POP4	1.6385305	0.21978816	0.10131108608506907	0.5435483819700401	0.1891566265060241	0.17959835691465084
BNIP1	1.6333222	0.44670138	0.10240124896854368	0.5485931079475508	0.09036144578313253	0.07565038795070744
SLC38A5	1.6320878	0.49239382	0.10266099362593294	0.5497107372189267	0.08453815261044177	0.0700593336376084
MICAL3	1.6320453	0.6042641	0.10266994343402047	0.5497107372189267	0.06887550200803212	0.05362848014605203
ZMYND8	1.6319492	0.21010683	0.10269020055460353	0.5497387787771016	0.22108433734939759	0.21531264262893657
RBM25	1.6301199	-0.013653303	0.10307616277657201	0.5514823320838054	0.46224899598393576	0.47889091738931994
G3BP2	1.6289548	0.03601304	0.10332259029000315	0.5526392119252382	0.3746987951807229	0.38703788224554997
ZNF254	1.6278613	0.4412681	0.10355430801798397	0.5534741862976389	0.09076305220883533	0.07587859424920128
ZDHHC14	1.6271702	0.5858136	0.10370094371471758	0.5541769953135316	0.06927710843373494	0.053856686444545866
AOPEP	1.6217921	0.36384228	0.10484788206765602	0.5595709144879379	0.12590361445783133	0.11410314924691921
AL683807.1	1.6192628	0.6144007	0.10539072337757355	0.5620582640743944	0.058634538152610445	0.042560474669100866
EML4	1.6189342	-0.051528875	0.10546144181902144	0.5622715560113625	0.5588353413654619	0.5814696485623003
GNA13	1.6177064	0.14778101	0.10572588648807207	0.563353205903323	0.2757028112449799	0.2759014148790507
AGBL3	1.6167314	0.9643858	0.10593627535103964	0.5640636622233637	0.03955823293172691	0.02327704244637152
TOLLIP-AS1	1.6154791	1.058819	0.10620698654204296	0.5654228239164094	0.035542168674698796	0.019169329073482427
MYO5A	1.6141574	0.17544547	0.1064932781299505	0.5666996907290373	0.25140562248995985	0.24931538110451848
ZCCHC7	1.6102731	0.1165126	0.10733825602109176	0.5707812739543774	0.30783132530120483	0.31458238247375625
TMEM254	1.6071781	0.522284	0.10801530830230742	0.5736003638378917	0.07269076305220884	0.057393884071200364
MKLN1	1.6064267	0.0910013	0.10818018830419436	0.57425715331716	0.3269076305220884	0.3364901871291648
ADHFE1	1.6037253	0.6103891	0.10877461719132794	0.5772451448194569	0.05582329317269076	0.03970789593792789
TMEM62	1.6034971	0.3523281	0.10882492709819436	0.5774284077589174	0.12369477911646587	0.11136467366499316
ZDHHC17	1.6001115	0.33484384	0.10957385019877934	0.5807418568995376	0.13654618473895583	0.1259698767685988
OSTF1	1.6001003	0.07525722	0.10957633025732101	0.5807418568995376	0.3680722891566265	0.3718621633957097
RNF44	1.5980452	0.22786014	0.11003291908662796	0.5829928881716372	0.18393574297188756	0.17309447740757644
ATP8A2	1.5949726	1.3724517	0.11071836903860269	0.5861155662687152	0.02971887550200803	0.013578274760383386
B4GALNT3	1.5941161	1.3639288	0.1109100366997427	0.5870453005419064	0.029317269076305223	0.01312186216339571
CTC1	1.5936979	0.33613157	0.11100371368964222	0.5872863435609418	0.12449799196787148	0.11193518941122775
LGR6	1.5919402	0.950957	0.11139814082967175	0.5890325559819151	0.03654618473895582	0.020310360565951622
FAM126B	1.5918329	0.2645502	0.1114222637721334	0.5890750074135281	0.1684738955823293	0.15871748060246463
THUMPD3-AS1	1.5885813	0.1979426	0.1121549435426762	0.5925206536670744	0.21686746987951808	0.21211775445002282
APPBP2	1.5859984	0.26597062	0.11273965889126514	0.5949227588061123	0.1686746987951807	0.15997261524418074
LINC02245	1.5831718	0.427907	0.11338230599987525	0.5976246805733632	0.09859437751004016	0.08557736193518942
RASD1	1.5810854	1.5801828	0.11385851351544664	0.5996166119681816	0.025502008032128515	0.009356458238247376
LINC00174	1.5801708	0.4919142	0.114067764906685	0.6004594079317672	0.07710843373493977	0.06218621633957097
ADNP	1.5790124	0.23154998	0.1143332169695321	0.6016836914884032	0.19738955823293172	0.19203560018256505
SCD5	1.5785718	0.8869939	0.11443429827430529	0.602129061405671	0.0427710843373494	0.027042446371519854
MTERF1	1.5784175	0.3822406	0.11446971901274837	0.6022288609437405	0.10341365461847389	0.08922866271109083
VWA8	1.5782006	0.25338495	0.11451952797447859	0.602404317820335	0.18393574297188756	0.17651757188498401
AL353660.1	1.5773642	1.4833488	0.11471173457591742	0.6031553221107819	0.026706827309236948	0.010611592879963487
CDK5RAP2	1.5755507	0.2959487	0.11512939675375508	0.604743262138948	0.14919678714859438	0.1395481515289822
AL162457.1	1.5749714	2.3230207	0.11526303254189958	0.6053583375040991	0.02068273092369478	0.004564125969876769
EVA1B	1.5729454	0.47119588	0.11573145974083872	0.6074698347876721	0.0785140562248996	0.06389776357827476
SCMH1	1.5726905	0.4198461	0.11579050675811135	0.6076054964664708	0.11104417670682731	0.09995435874030123
PCNX4	1.5712749	0.2640742	0.11611880401169557	0.609139792416706	0.1644578313253012	0.15472387037882246
PRRC1	1.5706041	0.3314277	0.11627465039329522	0.6097089511525786	0.12409638554216867	0.11170698311273392
RGS2	1.5701903	0.2151481	0.11637083755406388	0.6101259168194086	0.18694779116465862	0.17503423094477408
TRAPPC6B	1.5698862	0.40771493	0.1164415879776032	0.6103220050935494	0.09477911646586346	0.08055682336832497
NOB1	1.568578	0.25685003	0.11674630421637887	0.6116563814233729	0.1604417670682731	0.1490187129164765
LINC01004	1.5662389	0.4426977	0.11729270792927951	0.6139039615214584	0.09257028112449799	0.07907348242811502
DGKQ	1.5629181	0.59740275	0.11807187974852873	0.6173641243822715	0.059839357429718874	0.044500228206298495
FARS2	1.5615338	0.20417696	0.11839786242236044	0.6184556521425585	0.22269076305220883	0.21953445915107256
LSM14A	1.5613906	-0.0064363573	0.11843160682928382	0.6185381337840493	0.43815261044176707	0.45390232770424466
NDUFC2	1.5610508	-0.08851232	0.11851178002292552	0.6188685490967466	0.49377510040160644	0.5175718849840255
MFSD14A	1.5598879	0.18851642	0.11878637861689649	0.6201529974052182	0.22771084337349398	0.22581013235965314
PSTPIP1	1.559794	0.18787792	0.11880857948704654	0.6201529974052182	0.21927710843373494	0.2107485166590598
RTL6	1.5591723	0.87141526	0.11895561013458422	0.6208069218235228	0.04036144578313253	0.02464628023733455
CNOT11	1.5589979	0.29192397	0.11899688894995332	0.6208702968577678	0.14417670682730924	0.1336147877681424
GOLGB1	1.5573945	0.11841702	0.11937686266718309	0.6226752957790463	0.2891566265060241	0.29119123687813786
PHLDB2	1.5567951	0.7622381	0.11951913294582421	0.6230843611287632	0.04919678714859438	0.03388863532633501
DDX60	1.5567772	0.35999867	0.11952338186074278	0.6230843611287632	0.10602409638554217	0.0920812414422638
TMEM175	1.5538902	0.35995457	0.12021060227744355	0.6261066298489985	0.11144578313253012	0.0985851209493382
SFT2D1	1.5537292	0.08133773	0.12024901994715038	0.6261537030993956	0.329718875502008	0.3324965769055226
TMEM35B	1.5525932	0.16617185	0.12052035118783497	0.6272988301800267	0.25	0.24189867640346874
PALM2-AKAP2	1.5514706	0.27917933	0.1207889482644487	0.6283394393728094	0.14578313253012049	0.13498402555910544
MAP2K4	1.5483153	0.21784359	0.12154641848411804	0.6316681306466668	0.20441767068273092	0.19876768598813327
MYEF2	1.5427984	0.4733597	0.12287970291076461	0.6374939767876535	0.07931726907630522	0.06492469192149704
INTS12	1.5408931	0.36077818	0.12334280907232288	0.6394374591236628	0.1108433734939759	0.09801460520310361
EXOC3	1.538867	0.3302904	0.12383676087967069	0.641458998720185	0.12369477911646587	0.11159287996348699
FEM1C	1.5347143	0.4083089	0.12485402236728002	0.6451417795241742	0.09799196787148594	0.08500684618895482
KAT2B	1.5325384	0.21608204	0.12538962533904616	0.6472497586643502	0.20522088353413653	0.19922409858512094
SUPT7L	1.5319458	0.32416335	0.1255358085370619	0.6475107283349778	0.1248995983935743	0.11307622090369694
NLK	1.5315254	0.3584956	0.12563959636667005	0.6479547508266156	0.1180722891566265	0.10611592879963487
USP45	1.5308723	0.60215497	0.12580093129609635	0.6486953911479885	0.06345381526104418	0.04895025102692834
RSF1	1.530121	0.035947442	0.12598677663492183	0.649136378447519	0.377710843373494	0.39205842081241443
NUP50-DT	1.5292197	0.45783237	0.12620996241904353	0.650071887770815	0.08473895582329317	0.07108626198083066
AC068196.1	1.5282023	1.8617265	0.12646231631328028	0.6511884129688199	0.023092369477911646	0.007530807850296669
CHORDC1	1.5265967	0.2209696	0.12686133523025578	0.6526921184653629	0.18755020080321286	0.1798265632131447
AL359232.1	1.523855	0.74867505	0.1275449327401857	0.6557482909430449	0.04738955823293173	0.03217708808763122
CH25H	1.5228643	0.70279413	0.1277926458284071	0.6568141267389307	0.04618473895582329	0.030807850296668188
AC098487.1	1.5205319	1.4115622	0.12837733936936202	0.6592870770672119	0.02710843373493976	0.01163852122318576
DDX50	1.5199885	0.17024651	0.12851386052571384	0.6598955961141487	0.23333333333333334	0.2292332268370607
CWF19L1	1.5192505	0.30532014	0.12869944026055619	0.6606631434749813	0.13875502008032128	0.12779552715654952
GKAP1	1.5177835	0.53260183	0.12906896865610423	0.6623742739458877	0.06987951807228916	0.05556823368324966
OTUD4	1.5169808	0.22260816	0.12927154398822047	0.6631349378434278	0.18514056224899597	0.17845732542218165
TRIM23	1.5166788	0.4724207	0.1293477852013237	0.6634330557950741	0.07730923694779117	0.0629849383842994
VPS36	1.5159744	0.13455117	0.12952581716984019	0.6641600496264108	0.27269076305220885	0.2736193518941123
MED27	1.5143777	0.25022495	0.12993006071212276	0.6661159816729835	0.1819277108433735	0.17560474669100867
SORBS1	1.5131433	1.2727382	0.13024325582560825	0.6674647726789537	0.029919678714859437	0.01460520310360566
ZNF75A	1.5095475	0.34727514	0.13115894633424297	0.6714053978712764	0.11044176706827309	0.09778639890460977
DGKB	1.5072643	2.918192	0.13174295029511734	0.673467679101676	0.01827309236947791	0.0028525787311729804
SUPT5H	1.5048759	0.17845353	0.1323559923620343	0.6763034589477617	0.23333333333333334	0.2292332268370607
SMAGP	1.5046567	0.6664426	0.13241235578348237	0.6764970175923002	0.05100401606425703	0.03617069831127339
CARD8-AS1	1.5040842	0.4019406	0.13255967855556805	0.6771551702459659	0.0891566265060241	0.07542218165221361
RALGAPB	1.5034692	0.22899553	0.13271807682806258	0.6777217662755953	0.18875502008032127	0.1827932450935646
USF3	1.5008551	0.25420588	0.1333930496590392	0.680462579870452	0.1612449799196787	0.15164308534915563
KANK1	1.4997839	1.5940685	0.13367038713297313	0.6815923431950335	0.025502008032128515	0.010269283432222729
C11orf58	1.4996452	-0.08527597	0.1337063172617039	0.6816805847744288	0.49979919678714857	0.5238475581926061
LETM2	1.49687	0.74875337	0.13442707198587403	0.6847829174328428	0.04538152610441767	0.03046554084892743
GFI1	1.4956602	0.34869614	0.13474221557273988	0.68600637532033	0.10040160642570281	0.08626198083067092
ZNF33A	1.4939271	0.23811847	0.13519466355789767	0.68792713483701	0.18052208835341366	0.17377909630305796
GOLGA4	1.4937505	0.07408365	0.1352408499113385	0.6880664925778288	0.3495983935742972	0.358740301232314
MTX3	1.4920777	0.4318143	0.13567876304135193	0.6898150307093377	0.08514056224899598	0.07142857142857142
AC068724.3	1.4916126	0.4415853	0.13580073007351992	0.6902433719512433	0.08313253012048193	0.0694888178913738
GDPD1	1.4899601	1.0145806	0.13623474974451455	0.6921610321209019	0.03393574297188755	0.01882701962574167
ERVK3-1	1.4896425	0.21352287	0.13631826981001866	0.6922970713634651	0.19176706827309237	0.183591967138293
APPL2	1.4879317	0.31467322	0.13676889962218033	0.6942966012581724	0.12188755020080322	0.10965312642628937
GTF3A	1.4875985	-0.013688494	0.13685680293490043	0.6946464906698503	0.48012048192771084	0.49201277955271566
USE1	1.4874911	0.29876202	0.13688513006141192	0.6946939330806625	0.13172690763052208	0.12072113190324053
OSBPL3	1.4873325	0.2024122	0.1369270388965213	0.6948102801402435	0.21907630522088353	0.2167959835691465
DNPH1	1.4841859	0.13706358	0.13775958539092079	0.6983811983326349	0.24738955823293174	0.2446371519853948
NIPAL2	1.484168	0.5252391	0.13776433026315194	0.6983811983326349	0.06626506024096386	0.05203103605659516
NUP88	1.4840518	0.3583311	0.13779517500366992	0.6984408254132839	0.1178714859437751	0.10725696029210406
NSMF	1.4816412	0.41662604	0.1384358100398332	0.700917011184348	0.08674698795180723	0.07348242811501597
GABPB1-IT1	1.4815651	0.20788795	0.13845605286366044	0.700917011184348	0.18835341365461847	0.1792560474669101
FRG1-DT	1.4812968	1.6542457	0.1385275163528642	0.7011818041807748	0.024096385542168676	0.009014148790506618
CDYL2	1.4805901	0.33152774	0.13871583948147964	0.7019408877176325	0.11666666666666667	0.10463258785942492
TARBP1	1.4782308	0.35647845	0.1393460049206896	0.7046425982456701	0.10200803212851406	0.08877225011410315
GALNT3	1.4750308	0.57662135	0.14020427923392825	0.7081022249539131	0.058634538152610445	0.04427202190780465
AC099063.4	1.4736241	0.9051677	0.1405828202278889	0.7093410536383429	0.03594377510040161	0.020994979461433135
EPC2	1.4727699	0.21213137	0.14081309647179846	0.7102949481758951	0.19779116465863453	0.19386125057051576
ZNF814	1.470594	0.56454724	0.14140094785154692	0.7126709022740938	0.06566265060240964	0.051916932907348244
ING3	1.4686462	0.28230533	0.14192877256373312	0.7146423173208414	0.1429718875502008	0.1330442720219078
AL137003.1	1.4650749	0.87498844	0.1429004817029193	0.7187440608504259	0.03855421686746988	0.023847558192606116
ANKRD33B	1.4646075	0.55683994	0.14302802655431895	0.719187910415528	0.06606425702811244	0.052259242355089
LINC02413	1.4605286	2.344279	0.14414485590137016	0.7237099960008299	0.019477911646586344	0.004564125969876769
ATP6V0E2	1.4588962	0.22654606	0.14459370120535625	0.7252732794756008	0.16526104417670684	0.1550661798265632
HMCES	1.4584981	0.2991307	0.14470330792326005	0.7257174257740807	0.13313253012048193	0.12243267914194432
DNAJC21	1.4579949	0.18061985	0.14484194682456836	0.7263132067031137	0.20963855421686747	0.20390232770424463
ARMCX3	1.4565436	0.35090923	0.14524241316121303	0.727822777123981	0.1106425702811245	0.09904153354632587
SNX13	1.4561499	0.24288885	0.14535116023262282	0.7281683295475264	0.1710843373493976	0.16339570972158832
HSPA9	1.4552599	0.08728669	0.1455973068261904	0.7292018373214826	0.29799196787148596	0.30431309904153353
AC073475.1	1.4542514	1.1579558	0.14587661732200177	0.7301011993166397	0.03112449799196787	0.016430853491556367
FXR1	1.4509552	0.07818362	0.1467923469366106	0.7333806565966264	0.3096385542168675	0.3165221360109539
PPP3CB	1.4482247	0.19383174	0.1475542231245669	0.7368852668279811	0.20662650602409638	0.20356001825650388
EPHA3	1.4445617	2.778574	0.14858104008093914	0.7411031136552813	0.018072289156626505	0.0033089913281606573
TET1	1.4443693	0.69602937	0.1486351014938816	0.7411770262450034	0.04618473895582329	0.03172067549064354
FAM227B	1.4442263	0.76595575	0.14867534299038138	0.741270430294367	0.0429718875502008	0.028525787311729802
LRATD2	1.4437499	1.4560186	0.14880933163960813	0.7417363948442459	0.02530120481927711	0.010611592879963487
DMGDH	1.4435107	0.6340603	0.14887667527160886	0.7418700056659163	0.05120481927710843	0.0368553172067549
OSBPL6	1.4433026	1.9115795	0.14893522648500543	0.7419754266540405	0.021887550200803213	0.00718849840255591
SPATA13	1.4432915	0.1319387	0.14893837489760486	0.7419754266540405	0.2656626506024096	0.26517571884984026
DGCR2	1.4388368	0.27530137	0.1501967493614896	0.7468212502893466	0.142570281124498	0.13235965312642628
NCBP3	1.436784	0.21933924	0.15077938492817639	0.7494128554801989	0.18132530120481927	0.17446371519853948
LYRM7	1.4350107	0.4626088	0.15128407097613186	0.7516150782947472	0.07971887550200803	0.0670926517571885
FAM135A	1.433472	0.41177994	0.15172297402115842	0.7531484682056124	0.08795180722891566	0.07519397535371976
MIF4GD	1.4334519	0.21698463	0.15172872190421577	0.7531484682056124	0.16907630522088354	0.16008671839342767
PKN2	1.4332798	0.1265147	0.15177790501583555	0.7531484682056124	0.2716867469879518	0.27647193062528524
AGGF1	1.4322131	0.21724115	0.15208285540982333	0.754354870694531	0.1789156626506024	0.17172523961661343
USP33	1.4310726	0.12582856	0.1524094187491316	0.7558722406012149	0.2761044176706827	0.2773847558192606
ANGEL2	1.4296414	0.2869091	0.1528199784934518	0.7576195388832692	0.13413654618473897	0.12368781378366044
GPR18	1.4296279	1.0344788	0.1528238314684073	0.7576195388832692	0.03152610441767068	0.017001369237790963
AP001347.1	1.4288095	0.65072984	0.15305900272989553	0.7586826325727122	0.05582329317269076	0.04233226837060703
TOR2A	1.4281632	0.27802926	0.15324489249198153	0.7595011929721077	0.13112449799196788	0.12015061615700594
PMM1	1.426723	0.2821918	0.1536597419097326	0.7613510509866148	0.13132530120481928	0.12094933820173437
ACOX3	1.4223332	0.4397756	0.1549295277170909	0.7668121222411418	0.08112449799196787	0.06834778639890461
IFI27L2	1.421611	0.024243448	0.15513922473704986	0.7674348918233224	0.39036144578313253	0.39913281606572343
[truncated: 34,602 more rows]
