# Supplementary material for: Case Report: An unclassified T cell lymphoma subtype with co-expression of TCR αβ and γ chains revealed by single cell sequencing
Source: Front Immunol. 2023 May 30;14:1184383. doi: 10.3389/fimmu.2023.1184383 (PMC10266344; doi:10.3389/fimmu.2023.1184383)
Supplement: Supplementary file 4 [file DataSheet_4.csv]

names	scores	logfoldchanges	pvals	pvals_adj	pct_nz_group	pct_nz_reference
STMN1	28.0969	8.235898	1.0688455240977547e-173	3.912081502750192e-169	0.8776470588235294	0.15293940986560553
PCLAF	27.331938	8.17188	1.7706622308821834e-164	3.2404004156259396e-160	0.8305882352941176	0.08003603874164728
TUBB	26.352232	6.359401	4.838939517328311e-153	5.90366750912445e-149	0.9105882352941177	0.33478489376079285
GAPDH	26.232916	2.52709	1.1198253889435145e-151	1.0246682265180394e-147	0.9858823529411764	0.8810721525640063
PTTG1	25.697996	6.6094236	1.2307455220118753e-145	9.00930337023133e-142	0.8658823529411764	0.19250694496583828
PPIA	25.106365	2.5044255	4.237767148115971e-139	2.5851085898032107e-135	0.9882352941176471	0.8535926120579623
H2AFZ	25.001915	5.2406545	5.827105113423656e-138	3.046826775091703e-134	0.9294117647058824	0.46872888354981607
DUT	24.904177	5.9083743	6.703946134104757e-137	3.0671391556796027e-133	0.8776470588235294	0.2793002477663488
TUBA1B	24.829023	5.77363	4.357696736066716e-136	1.772178424853087e-132	0.8941176470588236	0.4317140926495983
SUB1	24.70753	3.4349735	8.877153290250627e-135	3.2491268757646324e-131	0.9764705882352941	0.729258953374878
MKI67	24.628624	7.6540136	6.237022154533202e-134	2.0752840716188156e-130	0.7576470588235295	0.06261731361213305
FABP5	24.27578	6.2646165	3.533700854110174e-130	1.0778082080107205e-126	0.8329411764705882	0.17538854268338464
RPA3	24.070282	5.8151813	5.119994670145284e-128	1.441514807092212e-124	0.8588235294117647	0.22546737743073805
TYMS	23.994074	7.956185	3.206587030674296e-127	8.383163707836422e-124	0.72	0.04174487574142203
VIM	23.880774	3.0723526	4.852151975982964e-126	1.183957429819683e-122	0.9764705882352941	0.7941286883399654
HMGB1	23.876148	2.541674	5.4199106459522904e-126	1.2398384347031236e-122	0.9976470588235294	0.8643291538403785
HMGN2	23.866568	4.636073	6.815487949444517e-126	1.4673745555154045e-122	0.9341176470588235	0.52669119303251
SNRPG	23.861637	4.7580533	7.668048239752167e-126	1.559212409017606e-122	0.9341176470588235	0.45896839102034687
NPM1	23.420282	3.0025072	2.6558695023442312e-121	5.116183139752695e-118	0.9788235294117648	0.7710038291163
HMGB2	23.15744	4.901348	1.223321877638828e-118	2.2387402021729376e-115	0.9458823529411765	0.5084465800735791
RAN	22.960001	4.3787127	1.1706922071735406e-116	2.04040502260756e-113	0.9247058823529412	0.5023650424206021
NASP	22.719439	5.565514	2.878614558588655e-114	4.789098702677426e-111	0.8588235294117647	0.23500262782491177
RRM2	22.706535	8.023853	3.861089417018994e-114	6.1443362501005314e-111	0.6752941176470588	0.03558825737667993
TXN	22.686472	4.3947096	6.0932946202298035e-114	9.292528183126293e-111	0.9294117647058824	0.4995870560852917
SLC25A5	22.50452	4.089325	3.7483693032482797e-112	5.487762594727611e-109	0.9152941176470588	0.5311209550266537
HSPA8	22.440811	2.8870761	1.5734737906171214e-111	2.2150274696298947e-108	0.9858823529411764	0.777085366769277
COX5A	22.394184	4.1826477	4.484488733538336e-111	6.079139708749505e-108	0.9388235294117647	0.5184323147383437
SH2D1A	22.347178	5.5825486	1.2861971633775248e-110	1.6812893705993137e-107	0.8823529411764706	0.2516705458367745
EXOSC9	22.292603	5.5114875	4.359004746556039e-110	5.501514921679228e-107	0.8823529411764706	0.2509948194308882
MCM5	22.18291	6.0062866	5.022143934698383e-109	6.127183005129851e-106	0.7482352941176471	0.11832720174187251
HIST1H4C	22.085217	5.7375913	4.384349041548972e-108	5.1765019119269005e-105	0.8870588235294118	0.3454463548314438
ANXA2	21.982748	4.7529225	4.2118354323784266e-107	4.8174183956400874e-104	0.9317647058823529	0.4591936331556423
HINT1	21.917076	2.7195895	1.7856543321289197e-106	1.9805070972803207e-103	0.9670588235294117	0.784218034386966
TRGV9	21.899565	6.221664	2.622725626656621e-106	2.8233641370958525e-103	0.9529411764705882	0.3129364066371349
CEP128	21.870317	5.519576	4.9808982913099085e-106	5.208738810292399e-103	0.9529411764705882	0.3479990990314588
H2AFV	21.748358	4.3572593	7.15983081426787e-105	7.279360212028287e-102	0.9482352941176471	0.493655679855845
HSPB11	21.731766	5.228224	1.0277467374624494e-104	1.0166637388611653e-101	0.8776470588235294	0.270741046625122
MCM7	21.712578	6.285169	1.5605536893547716e-104	1.5031006732651052e-101	0.6964705882352941	0.08288910578872288
PCNA	21.709076	6.3448095	1.6841084286866935e-104	1.5805141691887608e-101	0.691764705882353	0.08386515504166979
CD70	21.624874	5.648968	1.0480210917683741e-103	9.355760970686405e-101	0.8188235294117647	0.16908176289511226
NUDT1	21.575087	5.4069233	3.079037842739703e-103	2.683234859097997e-100	0.8094117647058824	0.19010436218935356
TRAV27	21.055407	6.214787	2.0402926692379004e-98	1.6971989087903724e-95	0.9388235294117647	0.29949695923117353
CLSPN	20.912971	6.938219	4.080119789789199e-97	3.318588098357211e-94	0.6329411764705882	0.0396426158119979
LINC01943	20.862284	5.7290792	1.1790575460210308e-96	9.381453313459946e-94	0.7223529411764706	0.11945341241834972
CARHSP1	20.81355	5.1258454	3.2625960307684777e-96	2.5407293047267457e-93	0.8211764705882353	0.2322246414896013
HNRNPA2B1	20.772308	2.5933135	7.706572223185703e-96	5.8764218737670814e-93	0.9905882352941177	0.7992341767399955
MCM3	20.753891	5.749449	1.1306292907344555e-95	8.445339320443226e-93	0.6988235294117647	0.1021848487123658
PARK7	20.563799	3.6540253	5.791720952952793e-94	4.2396555719805036e-91	0.9435294117647058	0.5830768075681357
DHFR	20.534607	6.1153536	1.0566558062083299e-93	7.583266502555113e-91	0.6541176470588236	0.0701253847886478
PHF19	20.405523	5.3500476	1.4935376702958019e-92	1.0512494667403202e-89	0.731764705882353	0.14002552744200014
ANXA5	20.354712	3.8792508	4.217293605044808e-92	2.9123993063819817e-89	0.9741176470588235	0.5820256776034237
CCT5	20.348024	4.875326	4.8337545523388626e-92	3.2763009327806425e-89	0.8470588235294118	0.27787371424281104
ATP5F1B	20.2558	3.8730626	3.1578085561671437e-91	2.1014354720777023e-88	0.9505882352941176	0.5492154065620543
PSMA2	20.237774	4.4691143	4.5527782388200746e-91	2.975647077125956e-88	0.8917647058823529	0.3885426833846385
PRDX3	20.169195	5.085202	1.8258463884003872e-90	1.1724176081025012e-87	0.7694117647058824	0.18522411592461896
CORO1A	20.128473	2.4956794	4.156013295453665e-90	2.6226593556361996e-87	0.9858823529411764	0.80659208649298
CENPM	20.091576	5.608923	8.744115195472985e-90	5.42446373338147e-87	0.6752941176470588	0.09279975974172235
DNMT1	20.087584	4.931152	9.47627005399392e-90	5.780682670770524e-87	0.8376470588235294	0.26353329829566785
ANP32B	20.077213	4.0715904	1.1676251988151869e-89	7.005942606858141e-87	0.9317647058823529	0.5038666566559051
PSMB8	19.95942	3.7458289	1.2414641052772139e-88	7.328843180201823e-86	0.9529411764705882	0.574067122156318
ENO1	19.852299	3.5845814	1.0527278975288736e-87	6.116014885310207e-85	0.9317647058823529	0.5840528568210827
CCNA2	19.8481	6.6058435	1.144444188138185e-87	6.544969020319642e-85	0.6070588235294118	0.04362189353555072
ZWINT	19.772972	6.8388476	5.088777825463172e-87	2.865451649073501e-84	0.5929411764705882	0.028981154741346948
RPLP0	19.737883	1.996925	1.0196277854578453e-86	5.654454026597363e-84	0.9858823529411764	0.8748404534874991
SNRPF	19.730518	4.5650306	1.1795597230430673e-86	6.4437411079252695e-84	0.8847058823529412	0.36278999924919286
SLC1A4	19.668516	5.060702	4.0135777722659145e-86	2.1603082359221286e-83	0.8305882352941176	0.20947518582476163
LGALS3	19.600502	4.673984	1.5310341129662244e-85	8.121359357779243e-83	0.9129411764705883	0.4072377806141602
SKA2	19.583414	4.9889507	2.1417220957161113e-85	1.119845291790077e-82	0.7764705882352941	0.18049403108341466
HNRNPAB	19.544823	4.9019814	4.5658024181855225e-85	2.353703300112793e-82	0.76	0.2084991365718147
ATP5MC3	19.44786	3.6247015	3.0384696583543195e-84	1.523438739252417e-81	0.9176470588235294	0.553194684285607
NUSAP1	19.413776	6.135172	5.902523399673262e-84	2.919435931776231e-81	0.611764705882353	0.060064569412118025
ACTG1	19.328148	2.2773175	3.114016742119154e-83	1.5196816903773754e-80	0.9882352941176471	0.8567460019520985
AC069277.1	19.311724	5.192921	4.280514159195414e-83	2.0614618255356756e-80	0.7129411764705882	0.12072978451835724
ALYREF	19.278086	4.6775355	8.20570173876252e-83	3.9004790823434674e-80	0.8258823529411765	0.2759216157369172
HMGA1	19.220276	4.8779373	2.5043734831160172e-82	1.1751612032760172e-79	0.7576470588235295	0.18394774382461146
CENPW	19.156796	6.062376	8.494472879924588e-82	3.9355215427610105e-79	0.5976470588235294	0.04850213980028531
COX8A	19.151014	3.3769088	9.491966617584701e-82	4.3426933771277207e-79	0.9529411764705882	0.6274495082213379
LMNB1	19.110188	4.861261	2.0772391495143417e-81	9.38630001374993e-79	0.788235294117647	0.21645769201892034
TK1	19.098719	6.8345933	2.5876377332650347e-81	1.155001569210165e-78	0.571764705882353	0.029131316164877245
RRM1	19.092049	5.0738487	2.9400903433653263e-81	1.2965089958736663e-78	0.7011764705882353	0.13154140701253847
CHCHD2	19.07927	2.572838	3.7546892758413146e-81	1.6360164545841423e-78	0.9529411764705882	0.7347398453337337
TRBV10-2	19.037958	6.8184843	8.268966513370065e-81	3.5606169806571497e-78	0.9623529411764706	0.3353104587431489
CDT1	19.030294	6.6328773	9.571211532388951e-81	4.073440852290326e-78	0.571764705882353	0.028230347623695473
RAD21	18.980488	4.3202376	2.4728569057847258e-80	1.0403337426278937e-77	0.9223529411764706	0.4338914332907876
SNRPD1	18.95277	4.360863	4.1894487134639396e-80	1.7424774131987914e-77	0.8729411764705882	0.36496733989038216
GZMA	18.754929	5.046242	1.7645714048235262e-78	7.256750335724256e-76	0.9811764705882353	0.5507170207973572
RAD51C	18.71528	5.175779	3.7166304410792203e-78	1.5114710085993393e-75	0.6470588235294118	0.0957279075005631
SNRPE	18.633818	4.5637803	1.7088981250538763e-77	6.798628290771405e-75	0.8117647058823529	0.2720924994368947
TXNDC17	18.624477	4.6777706	2.034656587835476e-77	8.007576964663039e-75	0.7717647058823529	0.2136797056836099
SMC2	18.571474	5.7931347	5.4681285746642415e-77	2.1291380208647438e-74	0.5905882352941176	0.05563480741797432
CACYBP	18.5597	4.6131177	6.808312018576607e-77	2.6230634546518144e-74	0.7952941176470588	0.24378707110143405
LSM5	18.535372	4.623355	1.0704770639667467e-76	4.081305314400718e-74	0.8094117647058824	0.2500187701779413
TFDP1	18.526361	4.7685456	1.2656061381910132e-76	4.7755103364875534e-74	0.7388235294117647	0.16968240858923342
ATAD2	18.512335	4.9168386	1.6422722149794173e-76	6.13355156535323e-74	0.6964705882352941	0.14242811021848487
MCM6	18.440235	4.9598427	6.246848729249049e-76	2.309504144840853e-73	0.68	0.12711164501839478
MRPL22	18.434162	4.6772656	6.989241619366715e-76	2.5581323251044112e-73	0.7482352941176471	0.1852991966363841
ANP32E	18.425922	4.593154	8.139108894261805e-76	2.94950024394927e-73	0.7741176470588236	0.2470155417073354
TRAV12-1	18.42331	5.632994	8.541934759149369e-76	3.0651309227414314e-73	0.9364705882352942	0.31533898941361965
TRGC2	18.416708	4.8147154	9.649721891394532e-76	3.429023989776032e-73	0.8352941176470589	0.20970042796005706
TOX2	18.376966	4.7687964	2.008923341681748e-75	7.070058002778237e-73	0.7411764705882353	0.17869209400105113
AP3S1	18.367895	4.3071327	2.374451595324001e-75	8.27688598480512e-73	0.9270588235294117	0.4367445003378632
IFI27L1	18.32534	5.211314	5.195491961308973e-75	1.793964162979903e-72	0.6141176470588235	0.07620692244162475
MRPL51	18.315828	4.350368	6.187870091715727e-75	2.1166563852980124e-72	0.8329411764705882	0.32247165703130865
LDHB	18.30608	3.4378283	7.40113008550479e-75	2.5082292801811183e-72	0.9764705882352941	0.647796381109693
NDUFB6	18.295994	4.4727144	8.906068360788167e-75	2.990559707093649e-72	0.8470588235294118	0.30302575268413545
H2AFY	18.262985	4.333213	1.6312479936878736e-74	5.427755256088169e-72	0.8894117647058823	0.38471356708461596
PRKDC	18.254889	4.5216084	1.891996660245321e-74	6.238645924471981e-72	0.8376470588235294	0.2980704257076357
SEM1	18.248566	3.7541249	2.1241069749292266e-74	6.941467802623626e-72	0.9529411764705882	0.5447105638561454
GALM	18.234327	4.739043	2.756211039872607e-74	8.927440731891794e-72	0.8682352941176471	0.2841804940310834
RANBP1	18.213179	4.5476274	4.056968801165242e-74	1.3025360972934124e-71	0.7505882352941177	0.2253922967189729
OXCT1	18.19591	4.655378	5.560829928788409e-74	1.7698429236833443e-71	0.8211764705882353	0.23372625572490427
USP1	18.192873	4.7841516	5.877665801983808e-74	1.8545555691242186e-71	0.6894117647058824	0.14685787221262858
DNAJC9	18.185211	4.928409	6.75952660819646e-74	2.1145763537316122e-71	0.6611764705882353	0.1173511524889256
NDUFB8	18.183708	3.6106384	6.947353927155234e-74	2.154916110913633e-71	0.9294117647058824	0.5464374202267438
NDUFS6	18.093714	4.1735463	3.57188285074313e-73	1.0986091110928514e-70	0.9058823529411765	0.4148209325024401
H2AFX	18.068901	5.2057366	5.601938498492824e-73	1.708637924861132e-70	0.611764705882353	0.09054733838876793
TMPO	18.022018	4.440023	1.3088053315543355e-72	3.958973879357044e-70	0.8352941176470589	0.3135370523312561
NSD2	17.993553	4.664529	2.188611476118032e-72	6.566013822737385e-70	0.72	0.16960732787746827
PFN1	17.985159	1.7398452	2.5465936854997515e-72	7.577876055526537e-70	0.9905882352941177	0.8997672497935281
TP63	17.978613	4.8525314	2.8656833984236893e-72	8.458619198847213e-70	0.68	0.13034011562429612
FEN1	17.91114	5.7050047	9.653611046230714e-72	2.8266545432247226e-69	0.5670588235294117	0.05233125610030783
COX6A1	17.909838	2.9042716	9.88244219785024e-72	2.870692594313624e-69	0.9317647058823529	0.6582326000450485
HNRNPF	17.894468	4.122874	1.3023340633658766e-71	3.75328575222476e-69	0.92	0.44500337863202943
GINS2	17.88824	6.716619	1.4563510932866086e-71	4.1643676847955597e-69	0.5341176470588235	0.02522711915308957
TMEM155	17.849735	4.7747936	2.904104546878907e-71	8.239777559714332e-69	0.8211764705882353	0.23320069074254823
NCAPH	17.821016	5.490653	4.854664457584029e-71	1.3668121062464081e-68	0.5741176470588235	0.05390795104737593
UBE2A	17.813286	4.5200644	5.574000065889351e-71	1.557358598561955e-68	0.7764705882352941	0.21788422554245815
BTF3	17.801735	2.0799932	6.851235542615616e-71	1.8997126673884404e-68	0.9623529411764706	0.8134995119753735
HPRT1	17.797997	4.537866	7.324141427113944e-71	2.015570679502237e-68	0.7482352941176471	0.19423380133643667
UQCRQ	17.793726	3.8408108	7.904570087915982e-71	2.159068431252335e-68	0.92	0.49373076056761017
PSMB2	17.787378	4.3622346	8.852471740425006e-71	2.400069023491079e-68	0.8752941176470588	0.3444703055784969
HELLS	17.786957	4.9495845	8.919419693879523e-71	2.4004388251153267e-68	0.6282352941176471	0.10338614010060815
POP4	17.767267	4.575237	1.2671682731656443e-70	3.3853741581120982e-68	0.7129411764705882	0.1661536151362715
C12orf75	17.72621	4.5270596	2.6319305703810616e-70	6.980528319312843e-68	0.8752941176470588	0.33748779938433815
ERH	17.717585	4.0250583	3.068083268613144e-70	8.078770914712926e-68	0.8894117647058823	0.4204519858848262
FANCI	17.70183	5.5041156	4.058963931257036e-70	1.0611581346281341e-67	0.571764705882353	0.059463923717996844
NCAPD2	17.699335	4.922114	4.242923592694865e-70	1.1013847263562039e-67	0.6211764705882353	0.09302500187701779
HINT2	17.68489	4.483743	5.4826964198048686e-70	1.4131843074737887e-67	0.7482352941176471	0.1939334784893761
CCDC167	17.672987	4.4138002	6.771414405051883e-70	1.7331506198552725e-67	0.8494117647058823	0.31804189503716496
PDCD5	17.607973	4.4675694	2.1396866497733763e-69	5.438518824191343e-67	0.7694117647058824	0.21998648547188226
RBX1	17.598473	3.9959822	2.530548886346276e-69	6.387628950976554e-67	0.908235294117647	0.4487574142202868
CPNE2	17.592562	4.6246686	2.8088785113438474e-69	7.041627561212066e-67	0.7223529411764706	0.1633005480891959
CNN2	17.564104	3.7212918	4.639664694863492e-69	1.1552133843312834e-66	0.9623529411764706	0.5762444627975073
PSMA4	17.488464	4.330494	1.754178864482954e-68	4.3090403099960135e-66	0.8423529411764706	0.31721600720774834
PSMB6	17.450743	4.106676	3.3978713887430625e-68	8.291032713292322e-66	0.8705882352941177	0.3822359035963661
HNRNPA1	17.450052	2.2683496	3.4391220432648467e-68	8.3361129738766e-66	0.9764705882352941	0.7948044147458518
SMC3	17.419062	4.434781	5.913921056611829e-68	1.424048846006905e-65	0.7741176470588236	0.22696899166604098
NEIL3	17.389828	5.7530746	9.853105164619995e-68	2.35708171326965e-65	0.5435294117647059	0.04046850364141452
NDUFA2	17.326012	4.0548368	2.993830303333023e-67	7.115401489109869e-65	0.9105882352941177	0.4302124784142954
LSM4	17.320398	4.3719425	3.3006443095271566e-67	7.793992411161513e-65	0.7647058823529411	0.23312561003078308
TOP2A	17.319864	5.720393	3.331416530691654e-67	7.816229258964436e-65	0.5505882352941176	0.056460695247390946
BUB3	17.316635	4.3448567	3.523668331671985e-67	8.214635962262824e-65	0.8611764705882353	0.3255499662136797
SMC4	17.313816	4.446909	3.7005374287747366e-67	8.572365217125578e-65	0.7529411764705882	0.22546737743073805
NME1	17.295872	4.46743	5.0533557449136965e-67	1.1632570667898504e-64	0.6941176470588235	0.17336136346572564
NUDT21	17.275076	4.3149714	7.247893284080432e-67	1.6580008880664244e-64	0.788235294117647	0.2576019220662212
NUCKS1	17.273884	4.1724105	7.399219482776796e-67	1.682104548379587e-64	0.88	0.38741647270816126
LSM2	17.263935	4.404411	8.791029489568127e-67	1.9861757428869322e-64	0.7717647058823529	0.22276447180719272
HSPD1	17.24804	4.339967	1.1576237359865038e-66	2.5993979362479772e-64	0.8376470588235294	0.30527817403708984
TPX2	17.228256	5.845857	1.629936143085334e-66	3.6376398032357505e-64	0.5364705882352941	0.04212027930024777
UBE2S	17.214409	4.3177586	2.070535536393004e-66	4.592949767728505e-64	0.7458823529411764	0.2405586004955327
PRDX1	17.205765	3.6466174	2.4038321001649103e-66	5.2973042800140696e-64	0.9011764705882352	0.5025902845558976
IRF4	17.205448	4.5358486	2.4170099580949965e-66	5.2973042800140696e-64	0.7364705882352941	0.1966363841129214
RAB27A	17.190508	4.4364867	3.1278120164644085e-66	6.814348072298441e-64	0.8894117647058823	0.3377130415196336
NUDCD2	17.189869	4.46152	3.162507390891891e-66	6.849167633966514e-64	0.6823529411764706	0.15278924844207523
AL163932.1	17.187601	5.141955	3.2885738858630065e-66	7.080299576263053e-64	0.5882352941176471	0.0840153164652001
NDUFB3	17.170904	4.149746	4.385344949816144e-66	9.386433363053841e-64	0.8494117647058823	0.3510774082138299
CLTA	17.168633	4.4377527	4.5604496623034207e-66	9.704477795928344e-64	0.8752941176470588	0.3059539004429762
ASPM	17.15253	6.30105	6.017432136725792e-66	1.2730868996317962e-63	0.52	0.028830993317816654
DTL	17.07922	5.667675	2.1193037877444055e-65	4.457967697427183e-63	0.5364705882352941	0.04414745851790675
NDUFB4	17.063566	3.9228275	2.7710807528978654e-65	5.795675807817987e-63	0.9035294117647059	0.4489075756438171
ASF1B	17.018007	6.507038	6.039119348517153e-65	1.255896632244752e-62	0.508235294117647	0.02312485922366544
MYBL2	17.011692	6.3019	6.726648225564982e-65	1.3909720435248809e-62	0.5129411764705882	0.026653652676627376
IKZF2	17.008507	4.6345515	7.102510915917293e-65	1.4604438316488137e-62	0.9270588235294117	0.3766799309257452
MAD2L1	16.968555	5.202502	1.4034388471208285e-64	2.8696796225401923e-62	0.5576470588235294	0.06299271717095878
APOBEC3C	16.966568	4.3306594	1.4517317880859094e-64	2.9519352875406872e-62	0.7529411764705882	0.21262857571889782
CCT8	16.955091	4.290478	1.7648362354977055e-64	3.568771881516658e-62	0.7929411764705883	0.2609054733838877
MCM4	16.94373	5.5140185	2.1411156458609076e-64	4.3058776787997295e-62	0.5364705882352941	0.047601171259103535
ATP5F1A	16.91927	3.9680948	3.244282714565102e-64	6.48874271233865e-62	0.9058823529411765	0.44057361663788575
WDR54	16.911657	4.479394	3.6918086173626394e-64	7.343689521961412e-62	0.6564705882352941	0.13784818680081087
CENPK	16.901691	4.355774	4.371903639763512e-64	8.64951595237753e-62	0.8047058823529412	0.2541482093250244
CENPU	16.898897	5.755035	4.5840686039165424e-64	9.02051048236287e-62	0.5247058823529411	0.03874164727081613
NDUFAB1	16.865072	4.187833	8.130157146349727e-64	1.5912934850991784e-61	0.8	0.28312936406637135
JPT1	16.84945	4.141616	1.0589512934686033e-63	2.0616317176725716e-61	0.8376470588235294	0.3400405435843532
SAE1	16.83718	4.37716	1.303001108398358e-63	2.5233409295496456e-61	0.6847058823529412	0.16089796531271117
SSRP1	16.823463	4.4399314	1.6426949031356464e-63	3.164435586824621e-61	0.668235294117647	0.14738343719498462
CD74	16.785337	1.8392522	3.1245280783373585e-63	5.9874791725249035e-61	0.9976470588235294	0.9303250994819431
PA2G4	16.774221	4.191501	3.76764051566061e-63	7.182260964254895e-61	0.8094117647058824	0.2934905022899617
SLC25A3	16.745018	3.5349288	6.157166003893688e-63	1.1676602741373724e-60	0.9505882352941176	0.5637059839327276
YWHAH	16.736753	4.2796493	7.074297084664147e-63	1.3346718948236725e-60	0.7858823529411765	0.25076957729559274
ATP5PO	16.630596	3.551291	4.184158497815758e-62	7.830512873819769e-60	0.9176470588235294	0.5199339289736467
LIG1	16.630465	5.0214496	4.193274837487158e-62	7.830512873819769e-60	0.5529411764705883	0.06351828215331481
CKS2	16.582434	4.639159	9.336878278434405e-62	1.734716151619176e-59	0.5976470588235294	0.11194534124183497
CBX5	16.578547	4.5357466	9.960783533130288e-62	1.8412860509904126e-59	0.611764705882353	0.11096929198888805
HAUS1	16.555851	4.430413	1.4527182951383826e-61	2.6719066492643186e-59	0.6211764705882353	0.11960357384188001
ATP5MF	16.55092	3.2225688	1.576719343759503e-61	2.8854752350470785e-59	0.9317647058823529	0.5902845558975899
SNRPA	16.532864	4.1962123	2.1278917775497784e-61	3.8747744751293253e-59	0.7905882352941176	0.2671371724603949
SNRPB	16.528828	3.7187693	2.2752631428253504e-61	4.122619123294587e-59	0.8823529411764706	0.4519858848261882
EBP	16.505325	4.3066382	3.359223222622905e-61	6.0566960182867465e-59	0.6611764705882353	0.14392972445378782
MRPL37	16.503878	4.2981095	3.4407034673062156e-61	6.173195470925235e-59	0.668235294117647	0.15519183121855995
TUBB4B	16.497383	4.1953955	3.831440814305877e-61	6.840710499727288e-59	0.7105882352941176	0.2371048877543359
F2R	16.496166	4.348524	3.909430952033999e-61	6.94607195511633e-59	0.8564705882352941	0.2923642916134845
IMPDH2	16.489143	4.4136558	4.3913729779430986e-61	7.764668713318616e-59	0.6305882352941177	0.13116600345371274
MBD2	16.480772	4.0228915	5.0436611425926896e-61	8.875146225001684e-59	0.9176470588235294	0.4334409490201967
LINC01934	16.474451	4.1586003	5.5994750955418044e-61	9.806047271383999e-59	0.9882352941176471	0.5997447255799985
CENPH	16.466272	5.7286897	6.410000633421655e-61	1.1172020627803142e-58	0.508235294117647	0.035212853817854196
TPGS2	16.457722	4.3026624	7.382655941521204e-61	1.2806283891735432e-58	0.6611764705882353	0.14633230723027255
NUDT5	16.44732	4.2362657	8.766019461870259e-61	1.5134201807731762e-58	0.7129411764705882	0.18026878894811924
CFL1	16.431717	1.8722107	1.1340223080957138e-60	1.9486549529864424e-58	0.9858823529411764	0.8611757639462422
VDAC1	16.413734	4.1963334	1.5252890870293232e-60	2.6087432651570212e-58	0.8352941176470589	0.2985209099782266
SMS	16.396801	4.239954	2.0157773465536537e-60	3.431603100521408e-58	0.7764705882352941	0.23109843081312412
TBCA	16.380539	3.6547675	2.634028658781618e-60	4.4633371731512034e-58	0.9411764705882353	0.5257151437795631
HIST1H1B	16.378662	6.148401	2.7165002697919404e-60	4.581872183163816e-58	0.5011764705882353	0.037615436594338914
SRSF3	16.357307	3.7950954	3.8580822202766216e-60	6.477507676346085e-58	0.9435294117647058	0.504842705908852
MRPS36	16.340387	4.2154007	5.092839269524049e-60	8.511552972778526e-58	0.8376470588235294	0.3029506719723703
CCT2	16.337904	4.1817374	5.304575135883765e-60	8.825125206749167e-58	0.76	0.2391320669719949
CENPN	16.337345	4.973076	5.353411534700554e-60	8.866073103238687e-58	0.5435294117647059	0.06517005781214806
GSTP1	16.291277	3.7502892	1.1382892446835685e-59	1.8766902993091572e-57	0.9176470588235294	0.5140776334559651
EZH2	16.281801	4.300832	1.329005291896173e-59	2.1812969815556872e-57	0.6705882352941176	0.16547788873038516
TPI1	16.270082	3.4924664	1.6093919902224039e-59	2.629703403309384e-57	0.9176470588235294	0.5370523312561003
RBBP7	16.264277	4.172661	1.769428039397897e-59	2.878348252000108e-57	0.7247058823529412	0.2024926796306029
HADH	16.2549	4.6777377	2.062017201566101e-59	3.339464229846056e-57	0.5623529411764706	0.07718297169457167
TRIO	16.23262	4.377056	2.965225636508941e-59	4.781067115500606e-57	0.8964705882352941	0.3726255724904272
LSM3	16.215992	4.087357	3.887498656906702e-59	6.240628874624658e-57	0.7858823529411765	0.2784743599369322
CANX	16.181112	4.044184	6.85439628735068e-59	1.0907728631014012e-56	0.9105882352941177	0.42097755086718225
DDX39A	16.169035	4.0633154	8.339356177766692e-59	1.3213366903135876e-56	0.7905882352941176	0.2923642916134845
CCT3	16.164019	4.1301913	9.04675577949005e-59	1.427242708125497e-56	0.7905882352941176	0.268713867407463
RPL26L1	16.14844	4.259561	1.1647274591219087e-58	1.8296218768807287e-56	0.6494117647058824	0.14400480516555297
MND1	16.118832	6.544527	1.8813257857430738e-58	2.9426668839308653e-56	0.4776470588235294	0.01741872512951423
ATAD5	16.106157	5.3601284	2.3093385429307396e-58	3.596770213183319e-56	0.5105882352941177	0.04309632855319469
CENPP	16.10352	5.03534	2.409996198059316e-58	3.737638595134281e-56	0.5294117647058824	0.05908852015917111
SMC1A	16.100134	4.1615043	2.5454955920511125e-58	3.931125914120792e-56	0.7011764705882353	0.19325775208348975
PSMB9	16.083252	2.649922	3.343618721429196e-58	5.142007933740756e-56	0.9623529411764706	0.718071927321871
PGAM1	16.080915	3.856512	3.4720523093024636e-58	5.317179354509601e-56	0.8564705882352941	0.39657631954350925
GLRX	16.077414	4.1481695	3.673974218384225e-58	5.602963765295042e-56	0.8047058823529412	0.28718372250168933
SIVA1	16.064728	4.0375314	4.508370237664668e-58	6.846923612811804e-56	0.7764705882352941	0.27622193858397776
AL133415.1	16.022497	4.144396	8.900298083854776e-58	1.3461149180461516e-55	0.7435294117647059	0.2479915909602823
KNL1	16.012592	5.3075747	1.0436810990842427e-57	1.5720070743861056e-55	0.5129411764705882	0.05075456115323973
TOPBP1	16.005049	4.1913466	1.1782157913382645e-57	1.7673719745398286e-55	0.6564705882352941	0.15676852616562806
KIF22	15.991387	4.438923	1.4672638581949888e-57	2.191972427501828e-55	0.5929411764705882	0.11637510323597867
SUPT16H	15.987755	4.102904	1.5553615129038016e-57	2.3141376721053675e-55	0.7270588235294118	0.21518131991891284
MMADHC	15.98732	4.1346884	1.5662499989033706e-57	2.3209034902778246e-55	0.788235294117647	0.26308281402507694
UHRF1	15.981135	6.0880136	1.7296611689721552e-57	2.5495647486759258e-55	0.4823529411764706	0.02522711915308957
HDAC1	15.980962	4.071348	1.7344925614609042e-57	2.5495647486759258e-55	0.8094117647058824	0.29716945716645393
CKS1B	15.971566	4.947984	2.016564828090422e-57	2.9523315709175015e-55	0.5317647058823529	0.07117651475335986
TMEM106C	15.968276	4.6407967	2.1258202095136333e-57	3.0998862744385854e-55	0.5576470588235294	0.08611757639462422
CALM3	15.942891	3.8705752	3.1923621897871005e-57	4.636652718587209e-55	0.9129411764705883	0.45108491628500635
ARPC5	15.937141	3.7239034	3.500040058921989e-57	5.063437399075246e-55	0.9341176470588235	0.5097229521735867
NCAPG	15.934496	6.153284	3.6513371129727555e-57	5.261519278421883e-55	0.48	0.0243261506119078
HNRNPLL	15.903685	4.312257	5.9745402714706e-57	8.575456802984136e-55	0.9176470588235294	0.37495307455514676
NDUFC2	15.89799	3.7051282	6.543053143298812e-57	9.354776878823431e-55	0.9317647058823529	0.49545761693820856
NDUFA6	15.895065	3.83899	6.855688640989647e-57	9.763621009683349e-55	0.8423529411764706	0.3784067872963436
BIRC5	15.879939	6.0912967	8.726322212089708e-57	1.2379539507158737e-54	0.48	0.026203168406036488
CENPF	15.876183	5.162248	9.264860558608128e-57	1.3092786150795988e-54	0.52	0.06074029581800435
NAP1L1	15.858913	3.2917595	1.2198587070963502e-56	1.7172326360935966e-54	0.9576470588235294	0.6060515053682709
SARNP	15.849469	4.1446033	1.4177397179661626e-56	1.988149096447491e-54	0.8329411764705882	0.29446655154290863
COX6C	15.84516	2.4097278	1.518352980236958e-56	2.1211159324295e-54	0.9482352941176471	0.7312861325925369
SNRPD2	15.82904	2.7084167	1.9619300973937706e-56	2.730365151890091e-54	0.9576470588235294	0.6973496508746903
CBX3	15.815863	3.8548434	2.418726344384974e-56	3.3533258685922135e-54	0.8211764705882353	0.3584353179668143
TSHR	15.8111315	4.256492	2.6074219107221516e-56	3.601292428465716e-54	0.6188235294117647	0.12763721000075082
DTYMK	15.806381	4.6612296	2.8116068139317637e-56	3.868707556267537e-54	0.5458823529411765	0.077858698100458
HIST1H1C	15.772638	4.0498714	4.80018436214886e-56	6.564040228027701e-54	0.7694117647058824	0.29371574442525716
THOC3	15.772558	4.151779	4.806324365758925e-56	6.564040228027701e-54	0.6470588235294118	0.15263908701854492
ANAPC15	15.769497	4.068917	5.04503676075236e-56	6.864438307817737e-54	0.6847058823529412	0.1768901569186876
EIF2S2	15.769025	4.087714	5.08287230027137e-56	6.890304039341941e-54	0.8094117647058824	0.2857571889781515
RACK1	15.76043	1.6039528	5.8234858367046815e-56	7.865144099971515e-54	0.9764705882352941	0.8775433591110444
XRCC5	15.717796	3.7847683	1.1422859589445313e-55	1.537088543504735e-53	0.9058823529411765	0.4560402432615061
MRPS18C	15.716511	4.1237073	1.1656920898873137e-55	1.5628386879840867e-53	0.6470588235294118	0.15489150837149937
PSMG2	15.704396	4.076694	1.4111550358626007e-55	1.8850250170659505e-53	0.788235294117647	0.2564006306779788
ACAT2	15.697081	4.2917037	1.5836284559318376e-55	2.107723095111316e-53	0.5976470588235294	0.11637510323597867
GGH	15.69302	6.1305027	1.688285292287585e-55	2.2388742747470255e-53	0.47058823529411764	0.023049778511900293
AKR1B1	15.687053	4.074831	1.85469191750993e-55	2.450670717428915e-53	0.68	0.17936782040693747
CYC1	15.6847925	4.0263295	1.92190309254434e-55	2.5303444277055895e-53	0.7435294117647059	0.23395149786019973
SLBP	15.673404	4.0472727	2.2992754539805104e-55	3.0163362326573712e-53	0.7670588235294118	0.25932877843681956
MRPL13	15.665779	4.1348624	2.592342669404336e-55	3.3886547872452894e-53	0.6447058823529411	0.15151287634206773
DNAJC15	15.65146	4.0428834	3.2468563825007657e-55	4.229117098075107e-53	0.84	0.3233726255724904
ATP5PF	15.633421	3.482	4.310266660898688e-55	5.574560779348158e-53	0.9058823529411765	0.5088219836324048
CCNG1	15.6297455	4.0548577	4.56626373059034e-55	5.884852774765388e-53	0.7529411764705882	0.22839552518957879
LYAR	15.625287	4.192976	4.897145925844618e-55	6.278759215787984e-53	0.8870588235294118	0.38118477363165404
LMAN2	15.625169	3.8892133	4.9062187801299516e-55	6.278759215787984e-53	0.8941176470588236	0.4135445604024326
LBR	15.615923	4.05549	5.671864261694969e-55	7.233306754087022e-53	0.8305882352941176	0.3171409264959832
ACTB	15.615606	1.4488143	5.700097388342241e-55	7.244071684399803e-53	0.9976470588235294	0.9409114798408289
DANCR	15.608111	4.0211835	6.410701063224748e-55	8.118964346542872e-53	0.7411764705882353	0.2307981079660635
KIF11	15.592271	5.4830093	8.216057156063357e-55	1.0369514067899135e-52	0.48705882352941177	0.03739019445904347
HNRNPR	15.588365	3.9192767	8.73406944044716e-55	1.0985418405147988e-52	0.8564705882352941	0.3731511374727832
PARP1	15.584055	4.127392	9.343425834254443e-55	1.1711600306833796e-52	0.851764705882353	0.3181169757489301
MRPL27	15.565142	4.078746	1.2559264387049438e-54	1.5614217616869182e-52	0.6447058823529411	0.15173811847736315
CDK2AP2	15.565011	3.9950657	1.2584886197033982e-54	1.5614217616869182e-52	0.8305882352941176	0.33103085817253547
PRIM2	15.563334	4.053712	1.291898405949118e-54	1.5974585660859349e-52	0.6564705882352941	0.15992191605976425
FDPS	15.545873	3.983251	1.696941986476321e-54	2.0912381699333276e-52	0.7529411764705882	0.2522711915308957
RNASEH2B	15.542501	4.041329	1.7886378697204314e-54	2.1968434452898496e-52	0.7341176470588235	0.22103761543659434
MDH1	15.541943	3.9808807	1.8043057730363797e-54	2.2086754380904527e-52	0.8211764705882353	0.3166904422253923
COX7A2	15.527126	2.9118285	2.273408419313096e-54	2.773634051842621e-52	0.9458823529411765	0.6474960582626323
HNRNPD	15.513404	3.7028167	2.815507136282108e-54	3.423600554653204e-52	0.9341176470588235	0.49478189053232224
PSMA6	15.511335	3.6682522	2.9076657870755763e-54	3.5239561414818934e-52	0.8964705882352941	0.4573916960732788
CCT6A	15.510702	3.9730737	2.9364910685177175e-54	3.547145531314092e-52	0.7623529411764706	0.26270741046625123
UQCRC1	15.509467	3.9794815	2.993550375212691e-54	3.6041755685249905e-52	0.8	0.28830993317816656
PSMA3	15.500699	3.974658	3.4313956577005044e-54	4.1177872940162674e-52	0.7811764705882352	0.2814775884075381
MCM2	15.498333	5.8159018	3.560096461022891e-54	4.258270933656824e-52	0.47294117647058825	0.029056235453112096
PSMA5	15.489205	3.835577	4.1033306244016936e-54	4.8920522535415764e-52	0.8729411764705882	0.40663713492003906
TMX1	15.486144	4.0074286	4.303408339546379e-54	5.113930150510942e-52	0.6894117647058824	0.18484871236579323
BRCA1	15.477736	5.9672194	4.904304593258505e-54	5.809140854946749e-52	0.4682352941176471	0.02470155417073354
ARHGAP10	15.454637	4.051273	7.020640286247371e-54	8.289111455385161e-52	0.6964705882352941	0.18882799008934606
ETFB	15.453388	3.9970293	7.157944673709468e-54	8.424049292682966e-52	0.7976470588235294	0.2825287183722502
BLVRA	15.440584	3.9991522	8.730552343410333e-54	1.0241889305165436e-51	0.7435294117647059	0.23117351152488927
MZT2A	15.438486	3.9319189	9.019313519400458e-54	1.0546833678069526e-51	0.9058823529411765	0.4204519858848262
HNRNPA3	15.435002	3.2989662	9.519730641719815e-54	1.1096549720305315e-51	0.9341176470588235	0.5721901043621893
UQCRH	15.434468	3.0669165	9.59885005113755e-54	1.1153254308624935e-51	0.9388235294117647	0.6175388542683384
SLC25A46	15.402564	4.0028186	1.5730723024796362e-53	1.8220259285777583e-51	0.7411764705882353	0.2347023049778512
HLA-DQA1	15.375329	4.272671	2.396244989297785e-53	2.7667180710816473e-51	0.9223529411764706	0.43606877393197685
BRIP1	15.3636675	5.45292	2.8687787699761234e-53	3.301892193707425e-51	0.48	0.037840678729634356
NDUFV2	15.362984	4.053851	2.899169711109925e-53	3.326410990480701e-51	0.8235294117647058	0.29529243937232524
RBBP4	15.358153	3.9633527	3.1234660059274894e-53	3.5725618525922514e-51	0.8611764705882353	0.360837900743299
PDLIM1	15.350043	4.3698587	3.539491806893234e-53	4.0357925116541825e-51	0.5529411764705883	0.0901719348299422
ILF2	15.343778	3.9474525	3.8983080548707446e-53	4.431117177525594e-51	0.7835294117647059	0.28177791125459867
HIST1H1D	15.335345	3.944393	4.439044039861305e-53	5.030137798853363e-51	0.8094117647058824	0.34537127411967866
NHP2	15.325075	3.9109662	5.199450935935004e-53	5.873614311918429e-51	0.7764705882352941	0.2808769427134169
SUCLG1	15.3173065	3.95818	5.859548149619675e-53	6.598932979207068e-51	0.6964705882352941	0.19881372475411066
EXOSC8	15.307707	4.1423616	6.791643653070046e-53	7.625182495276587e-51	0.5929411764705882	0.11907800885952399
PERP	15.283098	4.3475804	9.911370430372764e-53	1.1093763581714787e-50	0.5552941176470588	0.09069749981229822
NDUFS4	15.281031	3.9705787	1.023094133228815e-52	1.1416545234849958e-50	0.7929411764705883	0.2673624145956904
MTHFD1	15.280571	4.315185	1.030333889048621e-52	1.1462386222817195e-50	0.5552941176470588	0.09692919888880547
STOML2	15.269922	4.008314	1.2131803503187712e-52	1.3455640606671922e-50	0.6729411764705883	0.17869209400105113
NDUFB9	15.248853	3.5365448	1.6755021315288844e-52	1.8527206500328912e-50	0.9247058823529412	0.5182070726030483
MRPL52	15.246065	3.9704375	1.7485821540881283e-52	1.9277064886078188e-50	0.7905882352941176	0.277348149260455
GMNN	15.243513	4.830078	1.818255773960735e-52	1.9984978853674732e-50	0.5058823529411764	0.06089045724153465
G3BP1	15.240532	4.0020475	1.9031330103590777e-52	2.0855260871901977e-50	0.8352941176470589	0.3191681057136422
HIST1H3B	15.2369995	6.268236	2.00887174028475e-52	2.1948273004824516e-50	0.45647058823529413	0.02259929424130941
CHAF1A	15.2035675	4.881692	3.3487813933477586e-52	3.64787939815242e-50	0.4988235294117647	0.05503416172385314
FKBP3	15.191303	3.9310176	4.03810271061084e-52	4.38571505374087e-50	0.68	0.18357234026578573
RECQL	15.186503	3.9542964	4.344863728144201e-52	4.704921814017926e-50	0.7529411764705882	0.2342518207072603
OSTC	15.177997	3.9977403	4.946627306721815e-52	5.340752390953544e-50	0.8564705882352941	0.34079135070200467
HLA-DRB5	15.152109	3.9633517	7.337392938430917e-52	7.898703498220881e-50	0.88	0.3983031759141077
ANP32A	15.146657	3.8551812	7.971990431250946e-52	8.556680990446211e-50	0.8329411764705882	0.35227869960207225
CDKN3	15.13661	5.482758	9.287970748856377e-52	9.940029747920828e-50	0.47058823529411764	0.03596366093550567
SLC9A3R1	15.131791	3.9339101	9.993763275453793e-52	1.0664190368655519e-49	0.8682352941176471	0.3782566258728133
C1QBP	15.118217	3.8431292	1.2282284600874059e-51	1.3068136589435799e-49	0.7388235294117647	0.265635558225092
SEC11C	15.109363	3.9148507	1.4049235792353685e-51	1.4904813890896733e-49	0.8305882352941176	0.3367369922666867
HAT1	15.103786	3.9573152	1.5289563268588108e-51	1.6173794947791716e-49	0.6447058823529411	0.1729859599068999
KPNA2	15.085015	4.1512423	2.032285375559954e-51	2.1436218164515816e-49	0.5788235294117647	0.12005405811247091
ARL6IP6	15.076824	4.0126987	2.3007093341163633e-51	2.419777653390604e-49	0.6047058823529412	0.13597116900668219
NDUFB10	15.069758	3.7802434	2.5604848901598988e-51	2.6852810161817325e-49	0.8682352941176471	0.3959756738493881
BAZ1B	15.069175	3.9114907	2.5832053715323155e-51	2.7013685658129795e-49	0.6847058823529412	0.20301824461295892
UBE2L3	15.060493	3.873089	2.945794984721097e-51	3.0717675850648683e-49	0.8682352941176471	0.37713041519633606
SRP9	15.027081	3.7219772	4.8804870203820436e-51	5.074735949801227e-49	0.9105882352941177	0.4563405661085667
PSMB1	15.006198	3.4873984	6.687300235750597e-51	6.933764190614946e-49	0.9317647058823529	0.5221112696148359
HMGB3	14.996275	4.8621073	7.765729488914028e-51	8.029193927224359e-49	0.4894117647058824	0.052781740370898715
TALDO1	14.995275	3.8397486	7.88354953062954e-51	8.128050601987938e-49	0.8423529411764706	0.36511750131391246
VDAC3	14.991382	3.8740323	8.359596973481487e-51	8.594651933325727e-49	0.7576470588235295	0.25865305203093325
UBE2C	14.988352	6.407019	8.749823980332772e-51	8.97065287126498e-49	0.4470588235294118	0.019295742923642917
GSTO1	14.982905	3.8888245	9.49724520241825e-51	9.709739431667887e-49	0.7435294117647059	0.23357609430137397
PXMP2	14.979956	4.7433515	9.928257603796635e-51	1.0122121352550434e-48	0.49411764705882355	0.05570988812973947
RPS26	14.979304	2.0175173	1.0026131680544025e-50	1.019351237887755e-48	0.9670588235294117	0.8026878894811923
FIBP	14.971797	3.8794124	1.1224712996788637e-50	1.1380490869680357e-48	0.6823529411764706	0.19558525414820932
PDIA6	14.964755	3.8888779	1.2478220027037866e-50	1.2616445613525218e-48	0.8729411764705882	0.38231098430813126
UBE2T	14.963855	5.2904043	1.2648238227280588e-50	1.2753117558035723e-48	0.47058823529411764	0.0394924543884676
RPS27L	14.957453	3.7464972	1.392548254477771e-50	1.400237875333541e-48	0.8705882352941177	0.4246565057436745
MTCH2	14.949455	3.887457	1.5702913240473047e-50	1.5746365137385042e-48	0.6705882352941176	0.19123057286583076
PCMT1	14.948492	3.908142	1.5931496997538876e-50	1.593193228434209e-48	0.7576470588235295	0.23815601771904799
PSMA7	14.945388	3.1957679	1.669168429448788e-50	1.66466576801785e-48	0.9294117647058824	0.5718147008033636
EOMES	14.940047	4.0514646	1.808461894227196e-50	1.7986824399622175e-48	0.5905882352941176	0.12313236729484195
YWHAE	14.9387	3.8875103	1.845400634989195e-50	1.8304473886514778e-48	0.7835294117647059	0.2844057361663789
NDC80	14.922226	4.3111153	2.3625755722833185e-50	2.337098068138966e-48	0.5435294117647059	0.09407613184172986
KIF15	14.915836	6.3838086	2.599979244457646e-50	2.565009173218175e-48	0.4423529411764706	0.017493805841279374
CDK1	14.901188	6.313688	3.2376930813867896e-50	3.185559259995642e-48	0.4447058823529412	0.0197462271942338
SPATS2L	14.900406	3.981571	3.2758306944018922e-50	3.2144418028365593e-48	0.6141176470588235	0.1459569036714468
CCT7	14.881182	3.8399487	4.367198626382395e-50	4.27389938300059e-48	0.7811764705882352	0.28830993317816656
NONO	14.869278	3.855027	5.21732290983074e-50	5.092246288605731e-48	0.8776470588235294	0.3893685712140551
HMGN1	14.868185	3.7457001	5.303181585103415e-50	5.162280563733247e-48	0.8752941176470588	0.41579698175538704
TXNL4A	14.849103	3.6620631	7.050582526232589e-50	6.845049629778223e-48	0.8705882352941177	0.4185749680906975
COTL1	14.8485	2.9204605	7.114210235677285e-50	6.888550498307522e-48	0.9835294117647059	0.7122156318041895
TCP1	14.844167	3.8592513	7.589238171382819e-50	7.329121538543076e-48	0.6729411764705883	0.1906299271717096
AC011603.2	14.828673	4.559695	9.56033843112e-50	9.208367024142713e-48	0.5105882352941177	0.0821382986710714
ATP5F1C	14.822687	3.749619	1.0451750419850645e-49	1.0040538507006652e-47	0.8705882352941177	0.40603648922591784
CENPX	14.808691	3.8973982	1.2872199813266183e-49	1.23333870514491e-47	0.6376470588235295	0.17005781214805915
ADH5	14.801476	3.848726	1.4330332682905329e-49	1.369463463517018e-47	0.7129411764705882	0.21916059764246565
DDB2	14.789435	3.9458644	1.7138477312142122e-49	1.6335557502648798e-47	0.6	0.13334334409490203
C19orf48	14.788914	4.380981	1.727179894433441e-49	1.6419873069132046e-47	0.52	0.08108716870635933
CCNB2	14.782506	6.0429406	1.8996499433482234e-49	1.8012716988727544e-47	0.4447058823529412	0.022449132817779112
ACP1	14.771863	3.9059498	2.22478149303799e-49	2.1041144037902702e-47	0.8188235294117647	0.30602898115474136
RFC4	14.768112	4.8928757	2.3520938482758704e-49	2.2187883232150805e-47	0.48	0.04977851190029282
MRPL36	14.762412	3.886246	2.5596115950324115e-49	2.4083378917681566e-47	0.6141176470588235	0.14685787221262858
TUBA1C	14.74179	3.8542597	3.474518575251453e-49	3.2607911377635497e-47	0.6470588235294118	0.19866356333058038
S1PR4	14.7201185	3.7932432	4.7881858194448635e-49	4.482158290984692e-47	0.8447058823529412	0.36917185974923045
SFXN1	14.712214	3.886158	5.38173621274206e-49	5.024921610269698e-47	0.7835294117647059	0.27479540506044
RORB	14.701075	4.09397	6.3445227304621624e-49	5.908800927675461e-47	0.5623529411764706	0.10496283504767626
HIRIP3	14.70072	4.884158	6.377773216238346e-49	5.924692322018774e-47	0.4752941176470588	0.047075606276747506
SNRPC	14.697342	3.8475564	6.703969088001686e-49	6.211948673163284e-47	0.8117647058823529	0.3135370523312561
GLRX5	14.679602	3.8181586	8.71006151752552e-49	8.050428323306857e-47	0.7011764705882353	0.2096253472482919
PSMB3	14.666729	3.2950463	1.0529975902348764e-48	9.708001209115041e-47	0.9058823529411765	0.5263908701854494
MRPL14	14.65141	3.8206673	1.3194791043203107e-48	1.2134234848549671e-46	0.6282352941176471	0.1596966739244688
NUDC	14.640687	3.7996051	1.5450008282991497e-48	1.4172575267312575e-46	0.6964705882352941	0.21998648547188226
PECAM1	14.63588	4.1749434	1.658152164838188e-48	1.517250684631063e-46	0.8917647058823529	0.35062692394323897
NUP37	14.622456	4.1705546	2.0198220830955292e-48	1.843578754697742e-46	0.5317647058823529	0.08912080486523012
PRDX6	14.616041	3.8006406	2.2193589163024017e-48	2.020665564566771e-46	0.8305882352941176	0.3461220812373301
PLEK	14.61298	3.952832	2.32138787448554e-48	2.108315573053232e-46	0.8705882352941177	0.3773556573316315
CDC45	14.610782	6.531595	2.3975171562446928e-48	2.17206746128e-46	0.43058823529411766	0.014265335235378032
SSR3	14.597474	3.7802362	2.914428202216901e-48	2.6338515217121183e-46	0.8329411764705882	0.35400555597267064
PKM	14.592836	3.467266	3.1195486446684183e-48	2.8122807867859305e-46	0.8847058823529412	0.4844207523087319
APOBEC3G	14.579132	3.8505244	3.813363255829339e-48	3.4293097918085903e-46	0.7623529411764706	0.2723928222839552
PRDX2	14.573289	3.718544	4.154033621995639e-48	3.726514328398588e-46	0.8188235294117647	0.3564832194609205
WDR34	14.56051	5.489395	5.008328336212723e-48	4.481902822340388e-46	0.4470588235294118	0.02920639687664239
CHEK1	14.555759	5.259142	5.3686728095431855e-48	4.792653500050978e-46	0.4541176470588235	0.03543809595314964
ITGB3BP	14.545743	4.2608633	6.215227836112344e-48	5.534879660086323e-46	0.5176470588235295	0.08394023575343494
CHCHD1	14.541279	3.8077896	6.634200317255044e-48	5.893649655627473e-46	0.6305882352941177	0.16224941812448382
FBL	14.540595	3.811586	6.700732311312538e-48	5.938341484899521e-46	0.7552941176470588	0.25294691793678203
PPIH	14.532865	3.78749	7.501665167103047e-48	6.632088086500933e-46	0.6423529411764706	0.17005781214805915
HIST1H1E	14.530573	3.7311697	7.756862585412173e-48	6.8411789756306256e-46	0.8211764705882353	0.4100908476612358
NCOA1	14.529462	3.8304725	7.88375179969333e-48	6.9363749908792206e-46	0.9364705882352942	0.476837600420452
GIHCG	14.526493	4.46586	8.232811245200362e-48	7.226118090781257e-46	0.4964705882352941	0.06629626848862527
POMP	14.514975	3.4267054	9.739334814302551e-48	8.527975921968605e-46	0.9035294117647059	0.5044673023500262
MRPS15	14.513248	3.7885475	9.987612610843201e-48	8.724501412159237e-46	0.6941176470588235	0.21000075080711766
RPA1	14.5120125	3.8699234	1.0169195666247014e-47	8.861969775721595e-46	0.5929411764705882	0.1339439897890232
BRCA2	14.506083	5.0602827	1.1087385428545747e-47	9.63917800641812e-46	0.4611764705882353	0.041294391470831145
CCDC34	14.497309	5.435985	1.2599360313658613e-47	1.0927705849294287e-45	0.4470588235294118	0.030557849688415045
CCT4	14.496036	3.7999427	1.2835138402779842e-47	1.110588417683558e-45	0.8047058823529412	0.31346197161949096
ACAT1	14.489119	4.062175	1.4195293727992763e-47	1.2253819474959036e-45	0.5411764705882353	0.09940686237705533
NDUFS3	14.477289	3.7718587	1.6861676526659974e-47	1.452127582475957e-45	0.6494117647058824	0.17666491478339214
BANF1	14.474134	3.7110116	1.765328651121674e-47	1.5167322525752204e-45	0.7929411764705883	0.3287033561078159
PNKD	14.465944	3.7647831	1.9885632503552102e-47	1.7045293565866756e-45	0.7294117647058823	0.23447706284255576
VRK1	14.457922	3.9830277	2.2344289513640915e-47	1.910802197403671e-45	0.5623529411764706	0.11892784743599369
PSMC5	14.448881	3.7666166	2.5479253599227976e-47	2.169149560287606e-45	0.8235294117647058	0.34139199639612583
CHCHD3	14.448869	3.7558737	2.54838477343152e-47	2.169149560287606e-45	0.7270588235294118	0.22974697800135147
DIAPH3	14.432134	6.3594584	3.2487312769849886e-47	2.758858781181614e-45	0.42823529411764705	0.017193482994218787
ATP5PB	14.421217	3.5640612	3.8057022734424706e-47	3.224363632182126e-45	0.8682352941176471	0.43449207898490877
XRCC6	14.415716	3.6958756	4.12144425964787e-47	3.4838101927799464e-45	0.9129411764705883	0.4511599969967715
PSMC3	14.411791	3.7568178	4.3624722516091533e-47	3.679051771454991e-45	0.6941176470588235	0.21585704632479916
SHMT2	14.3909645	3.8252027	5.896771780951554e-47	4.961557332289835e-45	0.6023529411764705	0.14655754936556797
RTRAF	14.387468	3.6946752	6.202483812017027e-47	5.2068144496246606e-45	0.8658823529411764	0.40160672723177415
KIAA1211L	14.385879	3.8869364	6.346661113366364e-47	5.315655455613783e-45	0.5929411764705882	0.13018995420076582
SPTBN1	14.38316	3.809165	6.601116045414092e-47	5.5161517894566484e-45	0.76	0.268188302425107
PAICS	14.375794	4.377324	7.342236965266567e-47	6.121485539082497e-45	0.4988235294117647	0.07110143404159472
PTMA	14.367623	1.5369139	8.2618494590217e-47	6.872544364764847e-45	0.9929411764705882	0.900743299046475
TOX	14.362072	3.8497424	8.951087070216023e-47	7.428996323287454e-45	0.9811764705882353	0.5447856445679105
SNRNP25	14.357073	4.236115	9.620521354364406e-47	7.96653172151791e-45	0.5105882352941177	0.08356483219460921
IER3IP1	14.348417	3.746874	1.0899688370185184e-46	9.005406185940134e-45	0.7176470588235294	0.2274194759366319
ATP5MG	14.341481	1.9861467	1.2045729119210858e-46	9.929858817392717e-45	0.9647058823529412	0.7978076432164577
DARS	14.316997	3.8918767	1.7137029863901349e-46	1.4095110787610186e-44	0.8235294117647058	0.30490277047826414
MRPS24	14.311482	3.7664533	1.8551536818302464e-46	1.522432284947732e-44	0.7647058823529411	0.2721675801486598
UQCRFS1	14.30913	3.6659234	1.9190080524005757e-46	1.5713112690360956e-44	0.8541176470588235	0.3926721225317216
COX7B	14.306788	3.1878083	1.9846949760160076e-46	1.6214692146687923e-44	0.8870588235294118	0.5225617538854268
MYB	14.29825	4.67511	2.2438041039154527e-46	1.8290751449311688e-44	0.47294117647058825	0.05383287033561078
GTF3C6	14.297331	3.7033408	2.2736265247973585e-46	1.8492667652024025e-44	0.7270588235294118	0.26120579623094825
PKMYT1	14.287458	6.7650566	2.6199915413566305e-46	2.1262596542171625e-44	0.4188235294117647	0.012688640288309933
HSPA4	14.278622	3.7008348	2.9742468289150074e-46	2.4084161102902253e-44	0.668235294117647	0.18740145656580826
IFI27L2	14.268619	3.7872741	3.4331274253640315e-46	2.773860858625804e-44	0.8658823529411764	0.3809595314963586
SAR1B	14.266414	3.7279415	3.543360855915828e-46	2.8566200591932865e-44	0.6305882352941177	0.1660034537127412
RBM20	14.254672	3.7610881	4.1926849644694845e-46	3.37266950295709e-44	0.64	0.1644267587656731
HLA-DMA	14.237875	3.827998	5.33239300545144e-46	4.2800639559764943e-44	0.8258823529411765	0.33628650799609583
ASXL1	14.231075	3.8864794	5.8770762686616914e-46	4.706933665411084e-44	0.8658823529411764	0.3567835423079811
NME2	14.229641	2.9648836	5.998870749382091e-46	4.79398839078895e-44	0.9364705882352942	0.6242210376154366
KIF2A	14.222487	3.8477285	6.644792581928767e-46	5.298606825515791e-44	0.9129411764705883	0.4257076357083865
UQCC2	14.206678	3.7539368	8.328301008594342e-46	6.626611852512206e-44	0.611764705882353	0.15902094751858248
PLAAT3	14.202481	3.7579648	8.842571869127949e-46	7.020541713274448e-44	0.6352941176470588	0.17726556047751332
CDCA7	14.189975	4.5873213	1.0569661755155489e-45	8.373597183992339e-44	0.47294117647058825	0.05631053382386065
BATF	14.177072	3.8411036	1.270383759343828e-45	1.0042616841413273e-43	0.8164705882352942	0.31181019596065773
MRPL47	14.148315	3.6880112	1.912853534299526e-45	1.5088869010538135e-43	0.6635294117647059	0.1934829942187852
PSMC1	14.146794	3.6999335	1.9546785188347693e-45	1.5385631928574493e-43	0.7247058823529412	0.24003303551317667
YBX1	14.13004	2.6364994	2.4800135480962396e-45	1.947875018752585e-43	0.9482352941176471	0.6857121405510924
HSD17B10	14.128699	3.6829557	2.5276983017568154e-45	1.9810767782141587e-43	0.6776470588235294	0.20864929799534498
ST8SIA4	14.128165	3.6896057	2.5469368476011177e-45	1.9918896486976178e-43	0.7670588235294118	0.2820031533898941
HNRNPUL2	14.1195345	3.6907575	2.8788840986952855e-45	2.246695882651304e-43	0.7435294117647059	0.25797732562504694
RAB11A	14.1146965	3.691459	3.083389802657132e-45	2.401173407809653e-43	0.8258823529411765	0.3459719198137998
PSMD8	14.109065	3.5664246	3.3397747261248044e-45	2.5953098673225895e-43	0.8329411764705882	0.3855394549140326
HENMT1	14.104904	3.8675892	3.5426880283747145e-45	2.7471594179352314e-43	0.548235294117647	0.1081913056535776
NDUFA7	14.10447	3.7499025	3.5645831436558705e-45	2.7582940304640276e-43	0.8188235294117647	0.3287784368195811
RNASEH2A	14.098024	5.121476	3.905512579373428e-45	3.015731348473562e-43	0.4423529411764706	0.0350626923943239
ECI2	14.081184	3.737522	4.957216994214812e-45	3.819770509584344e-43	0.5976470588235294	0.14573166153615136
DBI	14.047044	3.1543036	8.031698053410084e-45	6.1758021103542535e-43	0.9223529411764706	0.5676852616562805
MZT2B	14.042822	3.291545	8.52495707202284e-45	6.5413407503796216e-43	0.92	0.5378031383737518
ITGB1BP1	14.04125	3.6693623	8.716074077158044e-45	6.673996386988735e-43	0.7035294117647058	0.23177415721901043
EPRS	14.029017	3.697574	1.0357596329226633e-44	7.914371257745803e-43	0.7247058823529412	0.23680456490727533
HNRNPC	14.025578	2.8588765	1.0872296445953413e-44	8.290352546215434e-43	0.9670588235294117	0.660034537127412
BOLA3	14.020815	3.7883232	1.1627145577350786e-44	8.847508425709273e-43	0.5835294117647059	0.13852391320669719
GADD45GIP1	14.01717	3.682868	1.2239873967614813e-44	9.294432097275306e-43	0.7388235294117647	0.2500187701779413
SET	13.992773	3.3928058	1.7255066363943411e-44	1.3075624927260722e-42	0.9105882352941177	0.506344320144155
SF3B6	13.978721	3.7095685	2.1023276592528442e-44	1.5898201375271355e-42	0.8705882352941177	0.392371799684661
HEXB	13.978206	3.668165	2.1176055732581851e-44	1.598071785295316e-42	0.6494117647058824	0.18635032660109618
UQCRC2	13.974828	3.7114027	2.220511671201087e-44	1.672282874025329e-42	0.788235294117647	0.304827689766499
HAUS4	13.971369	3.9427423	2.331032938200971e-44	1.7519124552585983e-42	0.52	0.09422629326526015
NCAPG2	13.962334	4.981039	2.6462414561513116e-44	1.984735318372831e-42	0.4423529411764706	0.037840678729634356
NDUFA9	13.961949	3.6804123	2.660576690710822e-44	1.9914062874582168e-42	0.7129411764705882	0.23109843081312412
CD81	13.956267	3.2707353	2.8813457436635163e-44	2.1522476645679258e-42	0.9623529411764706	0.6046249718447331
CD38	13.948443	3.6804857	3.215477120554169e-44	2.3969384539593306e-42	0.6305882352941177	0.17148434567159695
ATP5MC1	13.937421	3.6195111	3.75255101895024e-44	2.7916081269227182e-42	0.6964705882352941	0.2358285156543284
CKAP5	13.921438	3.7120268	4.693647904583499e-44	3.484628944333887e-42	0.5905882352941176	0.15218860274795404
LSM6	13.915763	3.6797378	5.081511558413979e-44	3.7649474605163976e-42	0.7623529411764706	0.2715669344545386
MRPS16	13.915459	3.7050989	5.103183018923664e-44	3.773365690416667e-42	0.5858823529411765	0.14775884075381035
KIFC1	13.913434	5.8246307	5.249724200906748e-44	3.873894263657014e-42	0.4188235294117647	0.02072227644718072
RBBP8	13.903188	4.299266	6.058154730950912e-44	4.461459181238115e-42	0.48	0.07065094977100383
MRPL11	13.894321	3.6254334	6.857066630512717e-44	5.039668589224818e-42	0.6447058823529411	0.19040468503641414
PFDN4	13.892483	3.6348898	7.035347056057244e-44	5.160335422820665e-42	0.7035294117647058	0.22344019821307906
GPI	13.887509	3.601123	7.541249607737126e-44	5.520345537855731e-42	0.8117647058823529	0.35265410316089796
GNG5	13.883169	3.1847382	8.012205003437646e-44	5.853387531553319e-42	0.8964705882352941	0.5341241834972595
NDUFS5	13.875562	2.8721359	8.909197244981887e-44	6.495727656645061e-42	0.9317647058823529	0.6163375628800961
NDUFS2	13.8589325	3.6018815	1.123316866126858e-43	8.157642979585144e-42	0.6988235294117647	0.2301223815601772
SDHA	13.846688	3.8389235	1.3321455128930442e-43	9.655021369781843e-42	0.8705882352941177	0.35250394173736765
HMMR	13.84498	5.8852015	1.364183770130636e-43	9.8676858044568e-42	0.4164705882352941	0.020572115023650424
SLIRP	13.820366	3.6594322	1.9209164719982013e-43	1.386734986027735e-41	0.7482352941176471	0.2720174187251295
EIF2S1	13.818707	3.686876	1.965669958338872e-43	1.41624972726695e-41	0.5882352941176471	0.14618214580674224
MRPL41	13.818012	3.6412926	1.9847503738185443e-43	1.4271875919868869e-41	0.8541176470588235	0.3835122756963736
UFD1	13.81107	3.6464276	2.185608858095507e-43	1.5685386238265422e-41	0.7529411764705882	0.2691643516780539
GZMK	13.786207	5.2868395	3.085618780873191e-43	2.2057955663816343e-41	0.9882352941176471	0.515053682708912
SEC61B	13.782978	3.0620234	3.2268092981116455e-43	2.3022309380152893e-41	0.9247058823529412	0.5782716420151663
ITM2A	13.76389	3.4260309	4.202895132536973e-43	2.9928047615950533e-41	0.9576470588235294	0.6042495682859074
PPM1G	13.762095	3.7481077	4.308548388036124e-43	3.062081156320586e-41	0.851764705882353	0.35971169006682185
YWHAQ	13.739083	3.5868232	5.922108188036244e-43	4.2006798796572594e-41	0.88	0.4242811021848487
MAP4K1	13.731259	3.7992356	6.597693681043752e-43	4.670835327270452e-41	0.8258823529411765	0.3115098731135971
GIMAP1	13.72505	3.662389	7.188000418115089e-43	5.078918982691706e-41	0.76	0.27704782641339437
PCBD2	13.724292	3.8309588	7.263522712066843e-43	5.12239296308976e-41	0.5247058823529411	0.10038291163000225
MEA1	13.716779	3.5859919	8.0566381637854e-43	5.670788719859798e-41	0.668235294117647	0.21217809144830693
PHF5A	13.705869	3.5826209	9.36403305258217e-43	6.578368018379271e-41	0.6611764705882353	0.19993993543058788
CIAO2A	13.692865	3.650404	1.1200345080180848e-42	7.853330081986574e-41	0.7647058823529411	0.27381935580749306
RPTOR	13.69009	3.6593366	1.1636515364853984e-42	8.143558295774774e-41	0.7552941176470588	0.2637585404309633
NUP155	13.6897545	3.8742387	1.1690338041238401e-42	8.165611882583335e-41	0.5223529411764706	0.10428710864178993
HBS1L	13.685551	3.639398	1.238650271309364e-42	8.635397824798864e-41	0.7552941176470588	0.2629326526015467
GGCT	13.681738	3.8599238	1.3053469932197255e-42	9.083080855291858e-41	0.5247058823529411	0.10706509497710039
NDUFA13	13.675827	2.487232	1.415889804135331e-42	9.833583059043122e-41	0.96	0.7074104662512201
CDC123	13.668481	3.5704763	1.5663116709075774e-42	1.0857684368728833e-40	0.6611764705882353	0.20316840603648922
IDH2	13.650423	3.6444814	2.0070868450438623e-42	1.3860638795368e-40	0.8376470588235294	0.3607628200315339
ANXA6	13.644245	3.5457327	2.184642056013743e-42	1.5058396213212619e-40	0.9223529411764706	0.4924543884676027
DCTN3	13.643729	3.6169267	2.200140784363019e-42	1.5136720460238885e-40	0.7764705882352941	0.30069825061941585
HSP90AA1	13.638719	2.2165549	2.356652422583343e-42	1.618308354952588e-40	0.9764705882352941	0.777610931751633
GMPS	13.630541	3.6870465	2.636200810284128e-42	1.8068836302848198e-40	0.5647058823529412	0.13507020046550042
CADM1	13.615153	3.70819	3.2546142857622044e-42	2.226582008844532e-40	0.56	0.1339439897890232
PRELID1	13.608969	3.4896743	3.542063986802031e-42	2.4187142533757674e-40	0.8776470588235294	0.44770628425557474
COX20	13.608187	3.5666897	3.5801827122136424e-42	2.4401912001812204e-40	0.6447058823529411	0.19611081913056536
EXOSC3	13.604945	3.9977956	3.7424985564502424e-42	2.546081592279467e-40	0.49176470588235294	0.07988587731811697
DYNLL1	13.599028	3.569563	4.057942295596697e-42	2.75556114955723e-40	0.8047058823529412	0.360312335760943
TMEM167A	13.598556	3.6036775	4.0842084838344184e-42	2.7682613836448805e-40	0.7576470588235295	0.2776484721075156
NELFCD	13.58233	3.5709798	5.0978588505757694e-42	3.4489229536030267e-40	0.6141176470588235	0.1668293415421578
SSBP1	13.581392	3.6294334	5.163547206852296e-42	3.4869186590037065e-40	0.84	0.36444177490802615
NNT	13.577896	3.549679	5.415972147941796e-42	3.650644504361283e-40	0.6635294117647059	0.20271792176589834
ETFA	13.577337	3.5463388	5.4574467980025903e-42	3.6718384237811178e-40	0.6776470588235294	0.2151062392071477
KHDRBS1	13.575022	3.6130135	5.6327306336103714e-42	3.776529676416755e-40	0.9223529411764706	0.4670771078909828
UBE2N	13.575009	3.6583893	5.633685427511675e-42	3.776529676416755e-40	0.8282352941176471	0.35130265034912533
CPSF3	13.573705	3.7815866	5.734839876068208e-42	3.8373103163431895e-40	0.5223529411764706	0.10443727006532022
DEK	13.573183	3.499275	5.775805658805754e-42	3.857669031349441e-40	0.8141176470588235	0.37945791726105566
BARD1	13.563782	4.0548444	6.566122534727378e-42	4.369575470791941e-40	0.48470588235294115	0.0777085366769277
NCAPD3	13.563459	4.0476074	6.595098094751621e-42	4.38089265637031e-40	0.4894117647058824	0.08191305653577596
CISD2	13.560932	3.561528	6.826324737017671e-42	4.5262737626736184e-40	0.6164705882352941	0.1735866056010211
ATIC	13.560057	3.6964202	6.908296563796689e-42	4.572342902920843e-40	0.5552941176470588	0.13003979277723554
MYL6B	13.558119	3.6183345	7.093177663677132e-42	4.686234578849219e-40	0.5764705882352941	0.1429536752008409
NAA38	13.5574045	3.6089475	7.162557201965423e-42	4.723545155840297e-40	0.8047058823529412	0.3410916735490652
UBB	13.550755	2.590311	7.841989062651299e-42	5.162313699318349e-40	0.9552941176470588	0.6994519108041144
PPP1CA	13.548804	2.972861	8.053075699532005e-42	5.291752669274164e-40	0.9317647058823529	0.6053006982506194
EIF4A3	13.545489	3.6768844	8.425114102430361e-42	5.526301097904187e-40	0.56	0.13777310608904572
DECR1	13.5413475	3.7015326	8.913910445327047e-42	5.8364586083974104e-40	0.8541176470588235	0.36526766273744277
CCNB1	13.534734	5.64823	9.753490820764631e-42	6.374777098764398e-40	0.4117647058823529	0.024851715594263833
VBP1	13.530406	3.641029	1.0345080698819148e-41	6.7390794224222196e-40	0.5647058823529412	0.13274269840078085
KNTC1	13.530387	4.870878	1.0347702618511209e-41	6.7390794224222196e-40	0.43058823529411766	0.03874164727081613
PSMC2	13.524929	3.564511	1.1145099983448727e-41	7.245502744124456e-40	0.6141176470588235	0.17261055634807418
SUZ12	13.520564	3.5369966	1.1826586013419296e-41	7.674909125481554e-40	0.6894117647058824	0.2299722201366469
FBXO5	13.518863	5.096476	1.2103287462194394e-41	7.840573883252691e-40	0.4235294117647059	0.034161723853142124
LAGE3	13.515522	3.6941152	1.2665462381065248e-41	8.190257749282141e-40	0.5505882352941176	0.1274870485772205
DNAJC21	13.513492	3.5311558	1.3019767959560528e-41	8.404524287264108e-40	0.6470588235294118	0.1919062992717171
LRMP	13.505717	3.5758345	1.4469834465355265e-41	9.324126958916691e-40	0.7011764705882353	0.23905698626022975
DCTN2	13.502568	3.5178506	1.510175313770725e-41	9.714222611480194e-40	0.6988235294117647	0.23109843081312412
TIMM10	13.495328	3.6596363	1.6661120604280703e-41	1.069848553047856e-39	0.5647058823529412	0.13829867107140176
VPS25	13.487405	3.5609596	1.8551593339000588e-41	1.1891538840643792e-39	0.5882352941176471	0.15429086267737818
UGP2	13.470621	3.556598	2.3289992523023877e-41	1.490274504082512e-39	0.6964705882352941	0.2266686688189804
TMEM160	13.46415	3.5937576	2.542256920111084e-41	1.6238943373994028e-39	0.7717647058823529	0.2969442150311585
SYNC	13.4571085	3.5498648	2.796459190012012e-41	1.7831568434430252e-39	0.5952941176470589	0.15819505968916586
GPX7	13.456357	3.666185	2.8250329192449703e-41	1.7982439978658287e-39	0.548235294117647	0.1252346272242661
CSGALNACT1	13.456134	3.6080394	2.8335901069598413e-41	1.8005595747367562e-39	0.6282352941176471	0.18942863578346722
COPS3	13.445261	3.5914836	3.2824556283987117e-41	2.0785667552771842e-39	0.571764705882353	0.1443802087243787
PSMD14	13.440387	3.532623	3.506004912101156e-41	2.2162916370952403e-39	0.6188235294117647	0.17749080261280878
RPL22L1	13.437934	3.3977501	3.6241535762018697e-41	2.2870283628028383e-39	0.8376470588235294	0.4197011787671747
HSPE1	13.4343815	3.5086453	3.802297215546208e-41	2.395316357766037e-39	0.8352941176470589	0.39605075456115324
HARS	13.431091	3.5587342	3.9751223043346314e-41	2.4998874821469388e-39	0.5858823529411765	0.1525640063067798
MRPL40	13.421193	3.6367936	4.5434033657188707e-41	2.8523688951745517e-39	0.548235294117647	0.1249343043772055
TPRKB	13.394001	3.694259	6.555175915229289e-41	4.1083218094744386e-39	0.5388235294117647	0.1247841429536752
SNRNP40	13.390741	3.5592325	6.849357368250667e-41	4.285356051886199e-39	0.5882352941176471	0.15504166979502965
WDR76	13.386047	4.795865	7.29618850764582e-41	4.557129617207246e-39	0.42823529411764705	0.039942938659058486
LINC01572	13.373672	4.3763633	8.617977123161186e-41	5.364397630694261e-39	0.4541176470588235	0.06119078008859524
MAZ	13.371772	3.5226161	8.841005437404249e-41	5.49388183386134e-39	0.7364705882352941	0.2789999249192882
HPSE2	13.364848	3.686375	9.70333746446278e-41	6.019522958250885e-39	0.7411764705882353	0.26270741046625123
H3F3A	13.3625	1.8482478	1.0014267378663394e-40	6.195556292454274e-39	0.9788235294117648	0.8298671071401756
SDF2L1	13.362451	3.5098839	1.002095386774386e-40	6.195556292454274e-39	0.7035294117647058	0.24566408889556274
HLA-DRA	13.345455	3.4954386	1.2589883435624693e-40	7.770696857121407e-39	0.971764705882353	0.6273744275095728
MYCBP	13.335849	3.6268053	1.4321440816712325e-40	8.824563221085654e-39	0.5458823529411765	0.1263608379007433
PSMD4	13.333931	3.587927	1.4694691299200035e-40	9.039334390622193e-39	0.7741176470588236	0.2969442150311585
SNX5	13.332416	3.4890847	1.4996248611446864e-40	9.209357305831657e-39	0.6635294117647059	0.2069224416247466
PHB	13.325356	3.503418	1.648463734565533e-40	1.0106435703322124e-38	0.6752941176470588	0.22389068248366994
MPC2	13.320599	3.4976883	1.756929204283503e-40	1.0753405653173997e-38	0.6941176470588235	0.23860650198963887
RFC3	13.320089	4.5542	1.7689528865361312e-40	1.0808922303857921e-38	0.4376470588235294	0.04902770478264134
GTSF1	13.317047	4.1744223	1.8425263804514046e-40	1.1239718008483643e-38	0.4611764705882353	0.06434416998273143
CLPTM1L	13.311651	3.5309284	1.9805680252084144e-40	1.2061692228062092e-38	0.7247058823529412	0.2519708686838351
SPCS3	13.307503	3.6127589	2.093630187992092e-40	1.270795331852381e-38	0.8282352941176471	0.3468728883549816
TMEM126A	13.300611	3.5106106	2.2958679628967206e-40	1.391242770032829e-38	0.5788235294117647	0.14850964787146181
HEBP2	13.29976	3.5275486	2.3221390148041186e-40	1.4048365302619097e-38	0.7341176470588235	0.2744200015016142
NOP56	13.298158	3.6230183	2.3724271986832633e-40	1.4328912194555465e-38	0.5529411764705883	0.1340941512125535
COX17	13.296897	3.5820336	2.412755079535369e-40	1.45484758922692e-38	0.8329411764705882	0.3677453262256926
HNRNPU	13.292078	3.0891607	2.5732981065964822e-40	1.5491000657818726e-38	0.9482352941176471	0.5967414971093926
GIMAP4	13.2772255	3.5542545	3.1380868273958394e-40	1.8844652563162645e-38	0.8705882352941177	0.4304377205495908
ELP5	13.2771635	3.5580199	3.1406896160020802e-40	1.8844652563162645e-38	0.5670588235294117	0.14475561228320444
ZCRB1	13.276138	3.4913163	3.1839468820051123e-40	1.907293614210624e-38	0.6588235294117647	0.20940010511299648
AC093865.1	13.264036	3.6190083	3.7420096057145446e-40	2.2379296336398375e-38	0.5670588235294117	0.14002552744200014
UBA2	13.262832	3.4822793	3.8026202458677456e-40	2.2704682482708866e-38	0.6752941176470588	0.2211126961483595
RAD51AP1	13.262099	5.8054237	3.839962962125385e-40	2.2870126264719915e-38	0.3976470588235294	0.019295742923642917
ADRM1	13.252474	3.4826555	4.365701189608525e-40	2.593977747416585e-38	0.6705882352941176	0.2222389068248367
NDUFA12	13.248444	3.4718077	4.606547418135277e-40	2.7326457382685455e-38	0.8258823529411765	0.3805841279375328
TIMM17A	13.2407875	3.444564	5.101096676500231e-40	3.0211203795563907e-38	0.6541176470588236	0.19903896688940612
TARS	13.240204	3.6844797	5.140896882005081e-40	3.0397732920560255e-38	0.5223529411764706	0.11382235903596366
TIMM8B	13.233274	3.4924526	5.637685102737514e-40	3.3281437491176734e-38	0.668235294117647	0.2186350326601096
SNRPA1	13.22958	3.5209181	5.9217697369945204e-40	3.490220517612503e-38	0.7458823529411764	0.2688640288309933
RUVBL2	13.22599	3.754477	6.21135787927573e-40	3.6550146260349033e-38	0.5035294117647059	0.0973046024476312
POLA1	13.22193	4.008625	6.5560353472735316e-40	3.8516444581951605e-38	0.4752941176470588	0.07913507020046551
FANCD2	13.204269	4.6269126	8.289994971612458e-40	4.862533749294673e-38	0.42823529411764705	0.043997297094376456
DCTPP1	13.188957	3.8432598	1.0158107921993595e-39	5.948750528846201e-38	0.4894117647058824	0.09084766123582852
POLR2H	13.181655	3.5995889	1.1190935672957705e-39	6.543121989871006e-38	0.5435294117647059	0.13214205270665966
PDCD2	13.179494	3.4335816	1.1516126037292037e-39	6.72251561548526e-38	0.6517647058823529	0.2006156618364742
PSMD6	13.177464	3.466547	1.1830249152765158e-39	6.894887726757285e-38	0.6564705882352941	0.20812373301298898
MRPL18	13.1346855	3.518997	2.0835476053138982e-39	1.212399457902925e-37	0.5647058823529412	0.14490577370673474
CLIC1	13.114443	2.3042164	2.721757939548488e-39	1.5812549578637176e-37	0.9552941176470588	0.7382686387866957
BCAS4	13.10724	3.6215253	2.992948731204268e-39	1.7360525596007511e-37	0.5176470588235295	0.10924243561828967
RAD51	13.099043	5.4753804	3.3343518533434256e-39	1.931022344687068e-37	0.3976470588235294	0.02214880997071852
RPL39L	13.096919	4.367999	3.4289504172849136e-39	1.9826700509169844e-37	0.4376470588235294	0.05188077182971695
PRPF38A	13.096025	3.4573867	3.4695753127420504e-39	2.0029956785752645e-37	0.5835294117647059	0.15579247691268114
RUVBL1	13.090642	3.543898	3.724485335237984e-39	2.1467698859062275e-37	0.548235294117647	0.13296794053607627
HDGF	13.084394	3.4491954	4.0436808057224185e-39	2.327087439783746e-37	0.6070588235294118	0.17411217058337713
ROMO1	13.082408	3.4969459	4.150807280276458e-39	2.384987398200921e-37	0.851764705882353	0.4075381034612208
SRA1	13.076409	3.4175596	4.4916122369943106e-39	2.576763314831172e-37	0.6517647058823529	0.20985058938358736
COA3	13.068821	3.4188569	4.962854062574296e-39	2.8426513543706075e-37	0.6141176470588235	0.17891733613634658
COMMD3	13.063953	3.4432817	5.290749610644452e-39	3.0257301015499625e-37	0.611764705882353	0.18394774382461146
HIKESHI	13.057265	3.417558	5.7765751059402274e-39	3.298415373674232e-37	0.6470588235294118	0.20557098881297395
DLEU2	13.056588	3.4779122	5.8281500267507466e-39	3.322680983319378e-37	0.7294117647058823	0.27126661160747806
NUTF2	13.050547	3.4334612	6.309302046878788e-39	3.5913960220499305e-37	0.7247058823529412	0.275320970042796
MRPS34	13.04479	3.4463983	6.804379845639663e-39	3.867191098295921e-37	0.691764705882353	0.24731586455439597
CENPE	13.035992	4.3670297	7.636768023263697e-39	4.333540254565497e-37	0.44	0.05901343944740596
HADHA	13.034253	3.6570165	7.812851871202505e-39	4.426597389131314e-37	0.8352941176470589	0.34807417974322397
TRIM28	13.031459	3.4714923	8.104338207877709e-39	4.584650428849027e-37	0.5835294117647059	0.1620241759891884
PSMD1	13.028683	3.4333432	8.404582249883388e-39	4.747162267407128e-37	0.6305882352941177	0.19093025001877018
EEF1E1	13.022951	3.4903035	9.059989997072026e-39	5.101610675120512e-37	0.5764705882352941	0.1539905398303176
CCL3L1	13.007993	3.4877183	1.101985995684355e-38	6.19566657880846e-37	0.6588235294117647	0.20722276447180718
TMEM238	12.992817	3.439716	1.3438826501611077e-38	7.544087251310843e-37	0.6423529411764706	0.1963360612658608
ELOC	12.969947	3.4089613	1.8115523407950926e-38	1.01538479671426e-36	0.76	0.31533898941361965
NMRAL1	12.950058	3.424301	2.3477647042952518e-38	1.313922567919121e-36	0.6235294117647059	0.18567460019520984
CWC27	12.940055	3.3911772	2.674396711374081e-38	1.4944365501221792e-36	0.6070588235294118	0.1754636233951498
PTGES3	12.939682	3.3030078	2.687397643435274e-38	1.4994122126124156e-36	0.8282352941176471	0.4187251295142278
GYG1	12.936851	3.3710506	2.788279796503748e-38	1.5533307280339982e-36	0.6423529411764706	0.19993993543058788
PCNX2	12.934403	3.5580206	2.878471570202605e-38	1.601138874483063e-36	0.7741176470588236	0.28072678128988665
TIMELESS	12.916539	5.2453685	3.6311024591794276e-38	2.0167220198547227e-36	0.3976470588235294	0.02680381410015767
MAGOH	12.911099	3.5595124	3.8969642176578047e-38	2.1611028383408078e-36	0.8282352941176471	0.3489000675726406
MANF	12.90422	3.4040508	4.261116679324713e-38	2.3594724898632952e-36	0.6188235294117647	0.18785194083639914
SRP19	12.898302	3.4510188	4.601259270039086e-38	2.5439681350861115e-36	0.7482352941176471	0.28650799609580296
KIF20B	12.892676	3.516949	4.949610784634607e-38	2.7324389793123865e-36	0.56	0.15331481342443126
NUP107	12.890229	3.4318795	5.109165573319064e-38	2.8162736317628168e-36	0.56	0.1422779487949546
MRPL39	12.889789	4.0719786	5.138456769284034e-38	2.8281602437979688e-36	0.4470588235294118	0.06329304001801937
NDUFB11	12.888652	3.0888789	5.214725701813231e-38	2.8658284596406317e-36	0.92	0.5548464599444403
MLH1	12.88425	3.6400096	5.52099097379785e-38	3.0295920634479026e-36	0.4988235294117647	0.10053307305353255
AIP	12.872377	3.50099	6.43896332116409e-38	3.528031384998905e-36	0.7835294117647059	0.3129364066371349
PAFAH1B3	12.864404	3.6392217	7.13905088034444e-38	3.905775803759145e-36	0.5035294117647059	0.10759065995945642
ZNRD1	12.863473	3.376312	7.225621310446164e-38	3.945791950618791e-36	0.6541176470588236	0.20985058938358736
FRG1	12.863385	3.3735614	7.233754265908606e-38	3.945791950618791e-36	0.6305882352941177	0.19430888204820182
WDHD1	12.8616905	4.9548407	7.394178256964511e-38	4.0272964045112805e-36	0.4023529411764706	0.030708011111945342
LRR1	12.857878	4.3437977	7.768023485622345e-38	4.2246274531539886e-36	0.42823529411764705	0.051655529694421505
AP2S1	12.848073	3.4896355	8.81796292290336e-38	4.788520192005725e-36	0.8282352941176471	0.37172460394924545
ACOT13	12.8451605	3.8136437	9.156167137472524e-38	4.96481293923899e-36	0.4682352941176471	0.08026128087694272
MIR155HG	12.844304	3.466321	9.258114505771173e-38	5.012666405706075e-36	0.5576470588235294	0.14513101584203017
TIMM23	12.84336	3.4050624	9.37171062295226e-38	5.066676226154736e-36	0.5670588235294117	0.14978601997146934
PMPCB	12.840125	3.36087	9.771692518598195e-38	5.2751285822007746e-36	0.6517647058823529	0.21352954426007958
PSMD13	12.833704	3.414571	1.0616455546002763e-37	5.72272296670467e-36	0.7058823529411765	0.25437345146031987
MELK	12.833201	5.5675297	1.0685618721976277e-37	5.7515342771037304e-36	0.38823529411764707	0.021398002853067047
COA1	12.824582	3.4232106	1.194284686144871e-37	6.418797914477007e-36	0.7105882352941176	0.24536376604850213
TCTEX1D2	12.822589	3.7985294	1.2253931160320289e-37	6.576336281508546e-36	0.47294117647058825	0.08506644642991215
RBL1	12.816671	3.4336944	1.3225745120400178e-37	7.087488977331873e-36	0.5647058823529412	0.15459118552443876
CDK4	12.812337	3.8324974	1.3985775009312647e-37	7.483820922746378e-36	0.47294117647058825	0.08409039717696523
UBLCP1	12.807673	3.3641412	1.4852051447940324e-37	7.93576547512502e-36	0.6870588235294117	0.22501689316014717
MRPL57	12.79975	3.451436	1.644789905467642e-37	8.775649465017663e-36	0.7764705882352941	0.31924318642540733
DCXR	12.7873125	3.381645	1.9303377711105517e-37	1.0284176529900627e-35	0.6352941176470588	0.20587131166003453
TSEN15	12.787058	3.4744468	1.936670313441733e-37	1.0302917171843151e-35	0.5458823529411765	0.13912455890081837
CAMK4	12.766666	3.785488	2.5170655455995184e-37	1.3351755947027244e-35	0.9247058823529412	0.45025902845558974
RRP1B	12.764803	3.362141	2.5780122793647244e-37	1.3655257226776885e-35	0.6352941176470588	0.20166679180118627
DCPS	12.764387	3.4547985	2.591822837554218e-37	1.3708570473601436e-35	0.5435294117647059	0.1383737517831669
WDR1	12.757053	3.541955	2.8476932237059342e-37	1.504017600012423e-35	0.8823529411764706	0.4209024701554171
MSC	12.755302	3.6294987	2.912413306347626e-37	1.5359832770263613e-35	0.4988235294117647	0.09978226593588108
MRPS33	12.727639	3.4162233	4.152039842526773e-37	2.1866015867096752e-35	0.5647058823529412	0.15414070125384788
AGGF1	12.726937	3.36872	4.18951360120852e-37	2.2031664844516242e-35	0.5764705882352941	0.16149861100683235
TCOF1	12.719499	3.4244306	4.608075844961084e-37	2.4198017790734665e-35	0.5435294117647059	0.13634657256550792
PSME2	12.717058	2.4712918	4.7542402041719185e-37	2.492979164941209e-35	0.9482352941176471	0.69719948945116
MIB2	12.714034	3.3704753	4.941772783387269e-37	2.58760837832271e-35	0.5835294117647059	0.16277498310683985
CAPRIN1	12.713102	3.3913684	5.001001963270437e-37	2.6148810408237323e-35	0.7176470588235294	0.25865305203093325
DDT	12.69956	3.4213426	5.94632078771554e-37	3.104725922270706e-35	0.7482352941176471	0.29356558300172686
RTN3	12.674374	3.3289993	8.20107672547309e-37	4.2758918693595525e-35	0.6329411764705882	0.19423380133643667
PHGDH	12.672424	5.074863	8.407531395199765e-37	4.377298102357135e-35	0.39294117647058824	0.02860575118252121
YEATS4	12.671908	3.9615238	8.462961636464577e-37	4.3998985632988636e-35	0.44941176470588234	0.07087619190629928
DEPDC1B	12.669655	4.919572	8.70968458259259e-37	4.521747027056332e-35	0.3976470588235294	0.031909302500187704
SRSF9	12.667867	3.5073922	8.910506649824546e-37	4.6194540211080483e-35	0.8705882352941177	0.41324423755537204
RABL6	12.667711	3.3270218	8.928154684528067e-37	4.622056430104834e-35	0.6352941176470588	0.19813799834822435
FAM111B	12.663948	6.449103	9.36673286023506e-37	4.842256912676037e-35	0.37176470588235294	0.011036864629476688
MPDU1	12.658317	3.3582256	1.0063466885027888e-36	5.195105098150997e-35	0.5858823529411765	0.17050829641865003
KDELR2	12.657341	3.3604069	1.0189195156571068e-36	5.252601858107854e-35	0.6894117647058824	0.23830617914257826
XPO1	12.651995	3.344019	1.090697065082232e-36	5.614712134890967e-35	0.6729411764705883	0.22711915308957129
IAH1	12.637564	3.302536	1.3105150718973898e-36	6.736820526196118e-35	0.6329411764705882	0.19828815977175462
ADSL	12.631653	3.3509183	1.4127970291505777e-36	7.252424132389943e-35	0.6705882352941176	0.23320069074254823
MED30	12.623568	3.340225	1.5656413274811365e-36	8.025775662064016e-35	0.5882352941176471	0.16915684360687738
THYN1	12.620792	3.3348682	1.6218177329685618e-36	8.302118999214312e-35	0.5835294117647059	0.16630377655980177
ACAA2	12.591055	3.370929	2.3649219432074537e-36	1.2089177101024582e-34	0.5576470588235294	0.15158795705383288
RAD23A	12.583144	3.4287803	2.614156405766507e-36	1.334459394804183e-34	0.7811764705882352	0.3191681057136422
HLA-DRB1	12.580958	2.8503907	2.6875077207385287e-36	1.3699926195926306e-34	0.9929411764705882	0.7306854868984158
MRPL16	12.57042	3.3388205	3.070863915582608e-36	1.5632363028405985e-34	0.6047058823529412	0.18124483820106616
GTSE1	12.56028	5.9560585	3.49093805026016e-36	1.7746086607996126e-34	0.37411764705882355	0.01644267587656731
NDUFA4	12.549953	2.495446	3.977416135046106e-36	2.0191041325772888e-34	0.9576470588235294	0.6971244087393949
BUB1	12.548408	4.648112	4.05583773148434e-36	2.0560625596960987e-34	0.4023529411764706	0.0394924543884676
CISD1	12.544191	3.478859	4.277581076655385e-36	2.1654736512678246e-34	0.5129411764705882	0.1187776860124634
MIF	12.543185	2.1735494	4.332241658725727e-36	2.190115703743375e-34	0.9482352941176471	0.7475035663338089
POLD3	12.542943	4.0524826	4.345504015548831e-36	2.193790241008314e-34	0.4329411764705882	0.06119078008859524
NDUFC1	12.535536	3.3925369	4.771283691721035e-36	2.405423614334457e-34	0.7694117647058824	0.3203693971018845
DPY30	12.5318775	3.3240144	4.996533914253415e-36	2.5155177138320388e-34	0.6023529411764705	0.18409790524814176
NMI	12.530685	3.359028	5.072219847727906e-36	2.55011426712485e-34	0.5552941176470588	0.15173811847736315
SMARCE1	12.5204525	3.3620386	5.7705258361380256e-36	2.89721558475292e-34	0.7152941176470589	0.2560252271191531
ILK	12.519068	3.2635841	5.872079565315115e-36	2.9441641667136784e-34	0.5976470588235294	0.179142578271642
GTF3A	12.517534	3.2697394	5.986636921716455e-36	2.997495184291983e-34	0.8776470588235294	0.4752609054733839
SEC13	12.515286	3.3134563	6.158554782683662e-36	3.0793615246038895e-34	0.6541176470588236	0.21773406411892784
MRPS14	12.513094	3.4578667	6.33092106985453e-36	3.1612284048805685e-34	0.5105882352941177	0.1172009910653953
MZT1	12.5058975	3.3731246	6.93126728334749e-36	3.45628492967032e-34	0.5411764705882353	0.13957504317140926
ENTPD1	12.502458	3.3283436	7.237889507121749e-36	3.6042720251722875e-34	0.6752941176470588	0.23109843081312412
POLR2I	12.500973	3.3319747	7.374295563568297e-36	3.667209129377218e-34	0.6776470588235294	0.2329754486072528
DAZAP1	12.49798	3.3576307	7.65720968088688e-36	3.8027344848051655e-34	0.6988235294117647	0.24288610256025228
AC068587.4	12.497819	3.4597547	7.672773535050553e-36	3.805300598325004e-34	0.508235294117647	0.11675050679480442
DPM2	12.497124	3.4040349	7.740177995587595e-36	3.8335352478552314e-34	0.5247058823529411	0.1299647120654704
EFNA5	12.49236	3.6090107	8.217860131350577e-36	4.0646202522643576e-34	0.4894117647058824	0.10338614010060815
TMEM171	12.486784	4.296654	8.814468108726878e-36	4.347956162365397e-34	0.4164705882352941	0.04737592912380809
TCERG1	12.485374	3.3117425	8.971975185228704e-36	4.419693994004789e-34	0.6847058823529412	0.2419851340190705
HIVEP1	12.4847355	3.283001	9.044362532346547e-36	4.449364422666882e-34	0.5741176470588235	0.16562805015391546
COX6B1	12.481885	2.4757578	9.37406342145914e-36	4.605370406561423e-34	0.9458823529411765	0.6884901268864029
LMAN1	12.47793	3.421521	9.851497640580745e-36	4.833440551513349e-34	0.7764705882352941	0.2939409865605526
MAD2L2	12.458165	3.3676221	1.2624238664107375e-35	6.185538947054806e-34	0.5364705882352941	0.13687213754786395
EIF5B	12.4558735	3.3694618	1.2992122787036654e-35	6.357281900111345e-34	0.7364705882352941	0.27539605075456114
HSD17B11	12.451887	3.3121738	1.3657746514712029e-35	6.674061150667222e-34	0.7176470588235294	0.2571514377956303
FH	12.44867	3.8348608	1.4219420877039693e-35	6.9392669802737305e-34	0.4470588235294118	0.07643216457692019
PSMC4	12.42767	3.295206	1.8494713000857277e-35	9.013648342801293e-34	0.6470588235294118	0.21825962910128388
NUP50	12.425397	3.341056	1.902791451905348e-35	9.261179512126016e-34	0.5458823529411765	0.14392972445378782
SRI	12.413742	3.4160798	2.2011986849491873e-35	1.0699345692938275e-33	0.8258823529411765	0.3805090472257677
POLQ	12.411059	5.9092083	2.2762102375292851e-35	1.1049279960717422e-33	0.36941176470588233	0.015391545911855244
MRPS18B	12.408911	3.3860943	2.3381163010405995e-35	1.133475426945523e-33	0.5364705882352941	0.1435543208949621
WASHC3	12.4065075	3.279332	2.4093418322931597e-35	1.1664592646000257e-33	0.6611764705882353	0.22734439522486674
POLR3K	12.388792	3.7556448	3.005362906916464e-35	1.4530949505422656e-33	0.45176470588235296	0.07748329454163226
TRAT1	12.386023	3.5511625	3.110941225304825e-35	1.5021577808361729e-33	0.8023529411764706	0.3075305953900443
RFWD3	12.383762	3.7038503	3.199833126809444e-35	1.5430446939967386e-33	0.4588235294117647	0.08476612358285157
GPR15	12.381893	3.5303483	3.2752428106201465e-35	1.5752583720303284e-33	0.5105882352941177	0.12065470380659209
PPIP5K2	12.381893	3.2572203	3.2752428106201465e-35	1.5752583720303284e-33	0.6	0.18109467677753585
MIF4GD	12.377435	3.3032367	3.4623291275682913e-35	1.663053915985919e-33	0.56	0.1506869885126511
THEMIS	12.375609	3.4971347	3.541965227302754e-35	1.6990756131652437e-33	0.9670588235294117	0.5617538854268338
LSM7	12.372666	3.297685	3.6742077138800643e-35	1.7602051902581704e-33	0.8776470588235294	0.46114573166153616
PSMB4	12.3617	3.3341634	4.2115538084263333e-35	2.0149945221204213e-33	0.7411764705882353	0.2909377580899467
HPGD	12.361464	3.3027651	4.2239358607617407e-35	2.0182803712759852e-33	0.611764705882353	0.18334709813049027
SF3B4	12.346816	3.2686493	5.067788904608864e-35	2.418333007791252e-33	0.6588235294117647	0.22614310383662437
RNASEH2C	12.345586	3.2991033	5.145807955281756e-35	2.4523661063967128e-33	0.5505882352941176	0.15459118552443876
ESD	12.344009	3.2750087	5.247642715328387e-35	2.4976459170836708e-33	0.5764705882352941	0.16517756588332458
TTC1	12.32625	3.2681155	6.54212937934339e-35	3.1056871259837536e-33	0.6776470588235294	0.23808093700728283
RNPS1	12.320599	3.4047525	7.017106123023479e-35	3.326853642600808e-33	0.8047058823529412	0.3485246640138149
PIN1	12.314868	3.315981	7.533863139188092e-35	3.5672305919459685e-33	0.7176470588235294	0.270741046625122
ENY2	12.309608	3.4074337	8.041257017769702e-35	3.802558761077375e-33	0.8070588235294117	0.34942563255499665
NDUFB2	12.303566	3.0725114	8.6661513533726e-35	4.087811826151005e-33	0.8941176470588236	0.5236128838501389
NDUFB5	12.30356	3.3070045	8.666817783921696e-35	4.087811826151005e-33	0.7152941176470589	0.25932877843681956
GAR1	12.3007965	3.4655583	8.968489330313284e-35	4.224654800241911e-33	0.49411764705882355	0.11141977625947894
CD59	12.298816	3.4349449	9.191141503487958e-35	4.323971338935254e-33	0.5105882352941177	0.12771229071251594
CYB5B	12.297506	3.273388	9.341421809287899e-35	4.3890292636937925e-33	0.5788235294117647	0.17148434567159695
MRPL21	12.296674	3.2995007	9.438125349595884e-35	4.428779819494346e-33	0.5435294117647059	0.14805916360087093
HCFC1R1	12.296375	3.260348	9.473006827085465e-35	4.4394561187984006e-33	0.5835294117647059	0.17523838125985433
ELAVL1	12.293842	3.237317	9.77471787952746e-35	4.574992955352744e-33	0.5788235294117647	0.1661536151362715
HDDC2	12.291098	3.2744033	1.01123521640509e-34	4.726975754232784e-33	0.571764705882353	0.17035813499511976
DHX15	12.290303	3.2422316	1.0212274486446855e-34	4.767595133653589e-33	0.6211764705882353	0.20324348674825438
NINJ2	12.281386	3.3462555	1.1402790689082268e-34	5.316605630714651e-33	0.5223529411764706	0.12891358210075832
PFDN2	12.280423	3.2880552	1.1539264887906512e-34	5.371922072949244e-33	0.6870588235294117	0.2448382010661461
ECH1	12.280343	3.462048	1.1550784599904524e-34	5.371922072949244e-33	0.8164705882352942	0.3452961934079135
IK	12.274972	3.4050791	1.234352207141861e-34	5.7333153722841695e-33	0.84	0.3935730910729034
COMMD4	12.269488	3.2875223	1.3208507615870975e-34	6.1273078231748234e-33	0.5505882352941176	0.14888505143028755
MRPL28	12.2687	3.2643504	1.333777326594389e-34	6.179441003883701e-33	0.6658823529411765	0.23117351152488927
MTHFD2	12.261739	3.2535121	1.4534671605853798e-34	6.72545531537111e-33	0.6211764705882353	0.20647195735415572
TIPRL	12.252735	3.2547643	1.6242378620067564e-34	7.506152776175415e-33	0.6376470588235295	0.21202793002477663
MCCC2	12.244614	3.3357234	1.795309795533257e-34	8.282805595441617e-33	0.5223529411764706	0.1322171334184248
SUMO1	12.244545	3.4252074	1.7968218471573575e-34	8.282805595441617e-33	0.8329411764705882	0.3765297695022149
NDUFS8	12.242695	3.4348836	1.8382695922728938e-34	8.463208219720779e-33	0.8094117647058824	0.3449958705608529
SF3A2	12.240621	3.2836206	1.885854184936186e-34	8.671375505383083e-33	0.7082352941176471	0.2642841054133193
APEX1	12.2399435	3.252019	1.9016465786014205e-34	8.733019626523287e-33	0.6282352941176471	0.2054959081012088
PLCG2	12.233647	3.209697	2.0550011960260913e-34	9.425450974404884e-33	0.6658823529411765	0.22261431038366244
DNPH1	12.230549	3.2372398	2.1349179892749382e-34	9.779741342359451e-33	0.668235294117647	0.23214956077783616
PSMD2	12.219602	3.2467413	2.4427994316003757e-34	1.117611274950067e-32	0.6211764705882353	0.20609655379532998
RTCB	12.217695	3.2133567	2.500751699919403e-34	1.1426967911204753e-32	0.5741176470588235	0.1647270816127337
FAS	12.217527	3.265091	2.50591335161287e-34	1.1436276132466664e-32	0.6658823529411765	0.23072302725429836
MCTS1	12.217198	3.2369611	2.5160762813010866e-34	1.1468357157148328e-32	0.571764705882353	0.1693070050304077
CEP55	12.211193	5.444981	2.7088584475470144e-34	1.2316388576232083e-32	0.36941176470588233	0.019295742923642917
GLRX3	12.200948	3.2582695	3.0722666696459133e-34	1.3951368781105467e-32	0.548235294117647	0.1489601321420527
COX16	12.2005005	3.3824449	3.0891826804427267e-34	1.401080238994848e-32	0.7858823529411765	0.3232224641489601
GOT2	12.192763	3.5973766	3.3970205690688266e-34	1.5387914585208927e-32	0.46352941176470586	0.09294992116525265
RFC2	12.189187	4.1482887	3.5494461106817724e-34	1.603867618482266e-32	0.4117647058823529	0.05263157894736842
MRPL12	12.177867	3.3325841	4.078076906319968e-34	1.8401582062465945e-32	0.5129411764705882	0.12598543434191756
EIF5A	12.17778	3.3432539	4.082425243769937e-34	1.8401582062465945e-32	0.8141176470588235	0.37270065320219237
COA6	12.177035	3.2241566	4.119886142903725e-34	1.8547595660076168e-32	0.56	0.15661836474209775
SLF1	12.173278	3.2180538	4.314015708119775e-34	1.9397701343107113e-32	0.5929411764705882	0.18207072603048277
PMVK	12.1606045	3.3371594	5.038440017977737e-34	2.2627232281963575e-32	0.5129411764705882	0.12853817854193259
SERBP1	12.15211	3.3127158	5.5903942184704005e-34	2.5075247400764106e-32	0.8729411764705882	0.4498085441849989
ARPC5L	12.146875	3.3595307	5.9600152750431454e-34	2.670043073217309e-32	0.7482352941176471	0.2832044447781365
CDCA7L	12.140976	4.1686015	6.405711245939048e-34	2.8662033901297687e-32	0.40705882352941175	0.05158044898265635
NDUFV1	12.136853	3.3342993	6.73673500498106e-34	3.010637825608202e-32	0.7623529411764706	0.30692994969592313
ZNF706	12.127657	3.3548186	7.537535399046924e-34	3.3644065017136153e-32	0.7694117647058824	0.31503866656655904
TOMM22	12.124353	3.3005152	7.847711226464314e-34	3.4985880462828294e-32	0.7294117647058823	0.2860575118252121
MAT2B	12.119529	3.3659286	8.32364786699858e-34	3.706251041119404e-32	0.8047058823529412	0.3495757939785269
CRIP1	12.107694	2.0611997	9.616049242931148e-34	4.276512981051311e-32	0.971764705882353	0.8018620016517757
TAF15	12.093498	3.3914428	1.143133836615676e-33	5.077650674025529e-32	0.8658823529411764	0.419851340190705
COX7C	12.092294	1.7080497	1.1600225402691317e-33	5.146422423804908e-32	0.96	0.8211577445754186
CLDND1	12.086873	3.57189	1.2391410552984983e-33	5.490775032079945e-32	0.908235294117647	0.4411742623320069
MRPS11	12.086389	3.31011	1.2464656332996573e-33	5.516552435840478e-32	0.5129411764705882	0.12846309783016743
BCL2	12.085544	3.2427075	1.2593396987205168e-33	5.566798588510826e-32	0.7223529411764706	0.29611832720174186
RBIS	12.075615	3.3390632	1.4209801350584307e-33	6.273738712095733e-32	0.7976470588235294	0.3534799909903146
RWDD4	12.071417	3.4728296	1.4953647280235345e-33	6.594198121733661e-32	0.47058823529411764	0.09843081312410841
EIF4A1	12.060836	2.680802	1.7004745321061057e-33	7.489659247847843e-32	0.9411764705882353	0.6467452511449808
SUGT1	12.06065	3.192117	1.7043253296721143e-33	7.497597522996281e-32	0.5670588235294117	0.16562805015391546
STIP1	12.0594635	3.3278573	1.7290460026547173e-33	7.597216415746135e-32	0.5105882352941177	0.12913882423605375
CEP78	12.052099	3.2986438	1.8907190993719602e-33	8.297627069078311e-32	0.5105882352941177	0.12576019220662213
ZDHHC12	12.047485	3.2280512	1.9995633194110368e-33	8.764792461528546e-32	0.5552941176470588	0.15774457541857498
NUF2	12.043791	4.943388	2.0911957592569188e-33	9.155485165617522e-32	0.37411764705882355	0.02710413694721826
AKR7A2	12.039519	3.3002775	2.2023607031510403e-33	9.630657598092142e-32	0.5176470588235295	0.132817779112546
UBE2D2	12.037066	3.0891972	2.2688155314197088e-33	9.90941733478434e-32	0.9435294117647058	0.5734664764621968
UBE2V2	12.024672	3.186273	2.6363287919559512e-33	1.1500866521380187e-31	0.5811764705882353	0.17283579848336963
ILF3	12.022052	3.3491518	2.721296963471262e-33	1.1857403590477578e-31	0.7858823529411765	0.3304302124784143
CSE1L	12.018971	3.4272118	2.824647610082507e-33	1.2293094789135534e-31	0.4823529411764706	0.11021848487123657
NOP58	12.018363	3.468641	2.8455242629714685e-33	1.2369243889432151e-31	0.84	0.36444177490802615
ACTL6A	12.018239	3.6586144	2.8498035963003014e-33	1.2373150821849031e-31	0.4447058823529412	0.0821382986710714
FAF1	12.016525	3.3184185	2.909515284760432e-33	1.2617437077904808e-31	0.7741176470588236	0.3233726255724904
SPCS2	12.015556	3.416292	2.9438133337523994e-33	1.2751066488600185e-31	0.8823529411764706	0.42908626773781816
SRSF10	12.014948	3.372037	2.9655646048187807e-33	1.283009812068229e-31	0.8847058823529412	0.4392972445378782
CLTB	11.99866	3.2892559	3.61093744913291e-33	1.5603768781075991e-31	0.7388235294117647	0.28838501388993165
MRPS6	11.991674	3.227029	3.9288105512821996e-33	1.6957357899466955e-31	0.6752941176470588	0.25091973871912304
SHMT1	11.980032	4.1158996	4.521503194563953e-33	1.9492525138308036e-31	0.4023529411764706	0.04925294691793678
AHCY	11.975163	3.5402093	4.7949130263466275e-33	2.064689549144858e-31	0.45647058823529413	0.09362564757113898
MSH6	11.9707365	3.9874616	5.05778808241822e-33	2.1753243431796623e-31	0.41411764705882353	0.061416022223890684
SNF8	11.969886	3.1659222	5.109913884174562e-33	2.195163827167525e-31	0.6423529411764706	0.2247916510248517
YIPF5	11.968165	3.187802	5.216942404677143e-33	2.238514759127645e-31	0.6258823529411764	0.20384413244237556
CDC26	11.967675	3.1311545	5.2478727659854305e-33	2.249149778780243e-31	0.6235294117647059	0.20684736091298145
IKZF3	11.967228	3.6056967	5.276221063273128e-33	2.2586545863960205e-31	0.8752941176470588	0.38674074630227495
TIGIT	11.966979	3.3022058	5.292035779327261e-33	2.2627780555976296e-31	0.7435294117647059	0.2909377580899467
SYNCRIP	11.965967	3.2564423	5.356969016108925e-33	2.28786957944694e-31	0.7247058823529412	0.28027629701929574
UBR7	11.964961	3.7261686	5.4222878162032905e-33	2.3130670904528746e-31	0.4329411764705882	0.07365417824160973
GHITM	11.964322	3.3347404	5.4642283755515204e-33	2.3282447354314456e-31	0.8282352941176471	0.38756663413169157
NDUFA8	11.957684	3.2598321	5.9189983454197555e-33	2.5190844004733544e-31	0.5176470588235295	0.13161648772430362
CDCA4	11.9510765	3.7062492	6.408941811491206e-33	2.724432976102086e-31	0.43529411764705883	0.07553119603573842
RFC1	11.946128	3.2488003	6.802132935426713e-33	2.888223521688551e-31	0.7129411764705882	0.26811322171334184
MRPL17	11.945271	3.806516	6.872606415284304e-33	2.914765555108005e-31	0.4235294117647059	0.06749755987686763
RBM17	11.938397	3.2370925	7.464800188861948e-33	3.1622587003765757e-31	0.7058823529411765	0.2653352353780314
NAA20	11.935391	3.199591	7.739385196621111e-33	3.274788873774905e-31	0.5388235294117647	0.1462572265185074
PUF60	11.933206	3.2150578	7.945361648658707e-33	3.3580621443713314e-31	0.6705882352941176	0.23995795480141152
GARS	11.927258	3.1595013	8.533928200389475e-33	3.602656355968341e-31	0.5835294117647059	0.17854193257752082
ATP5IF1	11.926742	3.087385	8.586914318713291e-33	3.6208485135855434e-31	0.9011764705882352	0.527742322997222
MRPS5	11.925804	3.1297307	8.684149993184196e-33	3.6576360632972927e-31	0.6070588235294118	0.1920564606952474
MAGOHB	11.9218235	3.683176	9.109239020562307e-33	3.832267326340241e-31	0.43529411764705883	0.07688264884751107
MRPL10	11.915832	3.2413106	9.788467603680538e-33	4.113291650543185e-31	0.7082352941176471	0.2680381410015767
ECI1	11.907573	3.2620668	1.0807750355727359e-32	4.536404481307077e-31	0.5105882352941177	0.13056535775959155
FAM111A	11.898594	3.1894333	1.2035792504620874e-32	5.046071494405826e-31	0.5647058823529412	0.172009910653953
PCBP1	11.897619	3.1776948	1.2177197387047489e-32	5.099514892028892e-31	0.92	0.5305953900442976
SLC35A4	11.889081	3.4251885	1.348826024890191e-32	5.642100724229243e-31	0.46588235294117647	0.0974547638711615
RBM8A	11.882921	3.2935493	1.4520286661131749e-32	6.066860868539762e-31	0.8494117647058823	0.4128688339965463
PPP2CA	11.882567	3.3603928	1.458191321173017e-32	6.085662548033478e-31	0.8164705882352942	0.3664689541256851
DNAJC1	11.881059	3.404314	1.4847564106570958e-32	6.189472595268835e-31	0.8847058823529412	0.4344169982731436
MT1F	11.880369	3.229954	1.4970504517316093e-32	6.233622705782552e-31	0.5341176470588235	0.14385464374202267
VKORC1	11.879649	3.14134	1.5100063088199823e-32	6.280425103309111e-31	0.5882352941176471	0.18725129514227795
HIST1H3D	11.877476	3.8565822	1.54977590244865e-32	6.438518479628041e-31	0.4235294117647059	0.07432990464749606
EIF4H	11.875352	3.2751002	1.5896408597729238e-32	6.59664910527764e-31	0.7670588235294118	0.32434867482543733
SLC43A3	11.875209	3.9747777	1.5923580901253174e-32	6.600441501322394e-31	0.40941176470588236	0.05841279375328478
SPC25	11.873812	6.3701606	1.6191841553950377e-32	6.7040451664721465e-31	0.34823529411764703	0.010286057511825212
REXO2	11.870918	3.175436	1.676179512619728e-32	6.932186027276233e-31	0.5647058823529412	0.1661536151362715
PPP6R2	11.8650255	3.2946758	1.7984816997787776e-32	7.429596918013887e-31	0.788235294117647	0.33073053532547486
TMEM256	11.8636465	3.27485	1.8283474904083626e-32	7.54445845506612e-31	0.7623529411764706	0.3103836624371199
MPG	11.862958	3.16604	1.8434645524536448e-32	7.598270955445479e-31	0.6776470588235294	0.245288685336737
MCM10	11.86284	6.0518937	1.8460645702903723e-32	7.600428496872657e-31	0.35058823529411764	0.012538478864779637
AURKAIP1	11.861343	3.262765	1.879361495808333e-32	7.728821360458517e-31	0.8117647058823529	0.37758089946692697
PALM2-AKAP2	11.860498	3.3056006	1.8984139887969344e-32	7.79841194208267e-31	0.5011764705882353	0.1273368871536902
GON7	11.854066	3.6017773	2.04998506790365e-32	8.41160352806519e-31	0.44	0.08138749155341993
PTRHD1	11.847956	3.2089028	2.205055436777557e-32	9.03776417038022e-31	0.6870588235294117	0.2531721600720775
LYRM4	11.841149	3.427725	2.3915196353302132e-32	9.791052592026973e-31	0.4588235294117647	0.09340040543584353
EIF1AX	11.841007	3.1502483	2.3955959240152508e-32	9.796782839651642e-31	0.6235294117647059	0.20812373301298898
DCP2	11.838517	3.2269237	2.4677841480260357e-32	1.0080732991283586e-30	0.7552941176470588	0.3085066446429912
NABP2	11.837803	3.3862438	2.4888822126015127e-32	1.0155582816435671e-30	0.47294117647058825	0.10616412643591862
SIT1	11.819466	3.3409464	3.09646374796421e-32	1.2620675906373949e-30	0.7858823529411765	0.32277197987836925
SRPK1	11.812505	3.1479597	3.3638671226162176e-32	1.3695317080631387e-30	0.6611764705882353	0.23672948419551018
MCUR1	11.810046	3.4986286	3.463709467254304e-32	1.4086136690108309e-30	0.45176470588235296	0.09189879120054058
SDHAF3	11.8054695	3.3483205	3.657425670294871e-32	1.4857429185178976e-30	0.4776470588235294	0.11126961483594865
POLE3	11.804091	3.2094285	3.717858144761744e-32	1.508617804394951e-30	0.5223529411764706	0.1456565808243862
DAP3	11.801483	3.1621795	3.8349150454514e-32	1.5543934172598747e-30	0.691764705882353	0.25797732562504694
THOC7	11.800235	3.1376746	3.892222728272283e-32	1.5758765937775866e-30	0.6	0.19641114197762594
CCDC124	11.783755	3.1247618	4.733625388260696e-32	1.9144245617207704e-30	0.6	0.19280726781289886
AURKB	11.7772045	5.349754	5.116211151291836e-32	2.06687024667144e-30	0.35764705882352943	0.02072227644718072
PBRM1	11.771026	3.1765482	5.505114834485497e-32	2.2215293060309114e-30	0.7082352941176471	0.270741046625122
DLEU1	11.769889	3.2962115	5.579772982607234e-32	2.249176992691711e-30	0.7929411764705883	0.33651175013139123
MRPL4	11.765996	3.1298714	5.843274025230792e-32	2.3528016787400683e-30	0.5623529411764706	0.1688565207598168
HTATSF1	11.765766	3.190403	5.859203965356378e-32	2.3566233443517448e-30	0.5270588235294118	0.1442300473008484
MRPS27	11.7594385	3.1454906	6.315279694346305e-32	2.537272800140166e-30	0.5364705882352941	0.15136271491853742
HSBP1	11.75837	3.1669488	6.395665872589052e-32	2.5667518267832443e-30	0.6823529411764706	0.25152038441324426
LSM8	11.751434	3.3728707	6.943005526233051e-32	2.783361941573449e-30	0.8447058823529412	0.38216082288460096
PDHA1	11.746597	3.3379138	7.35200620110713e-32	2.944100426331751e-30	0.47294117647058825	0.10676477213003979
PPA1	11.744102	3.208801	7.572337748743741e-32	3.0290178572871e-30	0.7105882352941176	0.2771979878369247
PRELID3B	11.742896	3.1369612	7.681000010085477e-32	3.069129709270071e-30	0.5435294117647059	0.1571439297244538
CYSTM1	11.741872	3.1520958	7.774636331796175e-32	3.1031566453661047e-30	0.548235294117647	0.16232449883624897
RSRC1	11.741431	3.1233232	7.815276280246773e-32	3.1159795984020932e-30	0.6705882352941176	0.2421352954426008
PSIP1	11.740009	3.26958	7.947797151254269e-32	3.165368047149701e-30	0.76	0.31436294016067273
ANKRD36C	11.739345	3.0672362	8.010479841344747e-32	3.186864920359338e-30	0.611764705882353	0.2029431639011938
ZGRF1	11.735433	4.890798	8.389625787677824e-32	3.33407919060582e-30	0.36470588235294116	0.026203168406036488
PHB2	11.732552	3.3395042	8.68021410404956e-32	3.445819050133601e-30	0.8235294117647058	0.37945791726105566
RALY	11.729881	3.3542275	8.958421585180929e-32	3.548562645445965e-30	0.9058823529411765	0.4607703281027104
PGP	11.728925	3.2213984	9.060196976824595e-32	3.584997508635211e-30	0.5035294117647059	0.12898866281252347
TPK1	11.724814	3.1083295	9.51093453311034e-32	3.7592841776066044e-30	0.6329411764705882	0.2250919738719123
CNTRL	11.722952	3.3025913	9.722460314729189e-32	3.8387461702200974e-30	0.7764705882352941	0.3151137472783242
CHI3L2	11.719661	3.1900434	1.0107633008229777e-31	3.98652452299804e-30	0.5458823529411765	0.1596966739244688
DNAJC19	11.713761	3.0972803	1.0836333042023302e-31	4.269328586341172e-30	0.6164705882352941	0.20512050454238306
PCNP	11.710216	3.190021	1.129917343277699e-31	4.446892976484631e-30	0.7105882352941176	0.2688640288309933
PEBP1	11.702721	3.280348	1.234312811389119e-31	4.8525331052259024e-30	0.8023529411764706	0.3683459719198138
SLC25A11	11.702112	3.1389432	1.2431978361771013e-31	4.882219313510524e-30	0.5223529411764706	0.1423530295067197
PRC1	11.701944	3.980779	1.245656889072503e-31	4.8866332043882836e-30	0.4	0.05533448457091373
ISG15	11.6987095	3.3514822	1.2940644991694477e-31	5.0710979372699096e-30	0.8094117647058824	0.34739845333733765
SHCBP1	11.69725	5.2880177	1.3165058556780548e-31	5.1535220132270035e-30	0.3552941176470588	0.020872437870711014
HLA-DQA2	11.681912	3.203297	1.577062252674474e-31	6.1668862724506866e-30	0.5035294117647059	0.12688640288309933
MRPS12	11.680702	3.143646	1.5996907956397553e-31	6.248696137802634e-30	0.5364705882352941	0.15489150837149937
TUFM	11.678734	3.354191	1.6371666053003242e-31	6.388265983006094e-30	0.8658823529411764	0.42202868083189427
SQOR	11.67322	3.1169696	1.7468507438616879e-31	6.808997239199323e-30	0.6423529411764706	0.22944665515429086
ABRACL	11.672493	3.0798836	1.761835987885229e-31	6.855814185607294e-30	0.8964705882352941	0.5219611081913057
PFDN6	11.672456	3.1696186	1.7626078928598846e-31	6.855814185607294e-30	0.5223529411764706	0.1442300473008484
CS	11.66801	3.1084812	1.8571741896874006e-31	7.20831734005817e-30	0.5411764705882353	0.15736917185974922
AK2	11.663048	3.1627178	1.9686593462200046e-31	7.632934399470169e-30	0.52	0.1409264959831819
TACC3	11.660633	3.1633239	2.0253168874728193e-31	7.844298772316683e-30	0.5317647058823529	0.1578196561303401
UBE2I	11.656509	3.2007823	2.1257921450306266e-31	8.224748234700419e-30	0.7670588235294118	0.33223214956077785
TWF2	11.647748	3.2510526	2.3560286192625826e-31	9.105913779686355e-30	0.7435294117647059	0.29641865004880247
DLD	11.643426	3.093848	2.478549323428198e-31	9.56934428130754e-30	0.5435294117647059	0.15879570538328702
COPS5	11.640433	3.0800402	2.5670850262781816e-31	9.900724873214723e-30	0.6070588235294118	0.20039041970117877
MOCS2	11.630703	3.3812115	2.877187118504466e-31	1.1085044813092837e-29	0.4541176470588235	0.0946016968240859
CHCHD7	11.62894	3.1138766	2.937244287473459e-31	1.1304529775585286e-29	0.5505882352941176	0.16637885727156693
CDC20	11.622444	5.519606	3.169371276933678e-31	1.21851006414968e-29	0.35058823529411764	0.019070500788347475
CCR5	11.622171	3.2362387	3.179525076619335e-31	1.2211311367192475e-29	0.5011764705882353	0.12771229071251594
DNAJB11	11.616651	3.0880625	3.3917375360239442e-31	1.301268192411031e-29	0.5764705882352941	0.1855995194834447
HIST1H3C	11.615241	5.9027176	3.4481412997898002e-31	1.3215227195142038e-29	0.3458823529411765	0.015391545911855244
UCHL3	11.612857	3.2491908	3.5456832749280463e-31	1.3574848697242825e-29	0.4776470588235294	0.11141977625947894
CAMLG	11.600196	3.1015859	4.111380218131964e-31	1.5707789912718997e-29	0.6305882352941177	0.21833470981304903
NENF	11.596755	3.1206422	4.279990306779956e-31	1.6334924423196365e-29	0.6447058823529411	0.22771979878369247
HSPA9	11.596414	3.1638856	4.297099582978035e-31	1.638313977464365e-29	0.7294117647058823	0.28838501388993165
LDHA	11.595613	3.1126132	4.337495455221778e-31	1.651994496946642e-29	0.9058823529411765	0.5247390945266162
TECR	11.58423	3.3094816	4.9539345169079566e-31	1.884812445460999e-29	0.8541176470588235	0.40918987912005406
RRP7A	11.573433	3.0864563	5.6188870512773405e-31	2.1355334765277506e-29	0.5670588235294117	0.17726556047751332
HSP90AB1	11.573345	2.7763653	5.624584769194152e-31	2.1355334765277506e-29	0.9458823529411765	0.6385614535625798
TRAPPC2L	11.56736	3.1527567	6.031024432092636e-31	2.2874769454820992e-29	0.691764705882353	0.2603048276897665
YY1	11.565689	3.1333945	6.1495535405615964e-31	2.3300187281376294e-29	0.72	0.28718372250168933
CMC2	11.5632305	3.2304356	6.328262449708057e-31	2.3952506093253837e-29	0.7694117647058824	0.3168406036489226
DLGAP5	11.5577345	5.6697354	6.746500763652391e-31	2.550916058372326e-29	0.3458823529411765	0.016067272317741573
TXN2	11.55422	3.1006913	7.0282532681535965e-31	2.65470689233942e-29	0.6658823529411765	0.247841429536752
UCHL5	11.550507	3.2168455	7.338630887382315e-31	2.769084836176084e-29	0.49176470588235294	0.12410841654778887
DDX46	11.54762	3.2843964	7.5893486185460735e-31	2.860738916451131e-29	0.8423529411764706	0.39875366018469854
NDUFB1	11.546775	3.1471353	7.664270913611898e-31	2.886008021698653e-29	0.8094117647058824	0.40145656580824385
ORMDL2	11.539504	3.0664806	8.340510042084844e-31	3.1374204321721216e-29	0.5764705882352941	0.18499887378932353
RPS17	11.538181	2.720449	8.46973249505539e-31	3.182758511822611e-29	0.9247058823529412	0.6160372400330355
CD28	11.530338	3.372992	9.277831626830431e-31	3.4828504140884166e-29	0.8070588235294117	0.3358360237255049
GALNT1	11.521186	3.0482721	1.0318143035942888e-30	3.86940935715723e-29	0.6258823529411764	0.222389068248367
RPN1	11.518491	3.221998	1.0645949776713835e-30	3.988253917886419e-29	0.7811764705882352	0.33493505518432315
EIF4E	11.515603	3.0743957	1.1008648675379817e-30	4.119913600895467e-29	0.64	0.22899617088369997
TCF19	11.515175	5.3372784	1.1063503525212897e-30	4.1362134068061005e-29	0.34823529411764703	0.018094451535400555
SS18L2	11.508996	3.1537626	1.1885363671955395e-30	4.4389407730330555e-29	0.7176470588235294	0.2833546062016668
FDFT1	11.500297	3.1878757	1.3146268457788499e-30	4.904858020627083e-29	0.7364705882352941	0.2967189728958631
GNAI2	11.4966955	2.8422058	1.3706342424098183e-30	5.108613432427878e-29	0.9458823529411765	0.616788047150687
IMMT	11.492659	3.052221	1.4362194321472355e-30	5.347616219330719e-29	0.5694117647058824	0.18394774382461146
PDS5B	11.492243	3.035422	1.4431543420985878e-30	5.36797683690553e-29	0.64	0.23687964561904046
ALG5	11.484258	3.1031823	1.5828941763085455e-30	5.881777639296353e-29	0.52	0.14460545085967416
WDR61	11.478185	3.1034586	1.6980839980453893e-30	6.303404909985729e-29	0.5152941176470588	0.14047601171259103
SAMM50	11.474043	3.1651254	1.781378246913368e-30	6.605899211274182e-29	0.4988235294117647	0.1292139049478189
MRPS23	11.472106	3.383067	1.8217204189021554e-30	6.748662859538238e-29	0.4423529411764706	0.08994669269464675
ATOX1	11.4720125	3.0744832	1.823682629317605e-30	6.749100901481664e-29	0.6635294117647059	0.24468803964261582
GART	11.459041	3.2528162	2.118482137281863e-30	7.824274945171894e-29	0.4682352941176471	0.10924243561828967
TESC	11.456812	3.162534	2.1737064839658223e-30	8.012067574988224e-29	0.49411764705882355	0.12538478864779637
CEP57	11.456222	3.0438862	2.1885577183526457e-30	8.058692258493479e-29	0.6470588235294118	0.23260004504842705
TRPS1	11.447832	3.4660504	2.4109871536960533e-30	8.868798071600929e-29	0.9223529411764706	0.47383437194984607
CALM1	11.447678	1.7767929	2.415307862899555e-30	8.875771394576969e-29	0.9858823529411764	0.8396275996696448
SNRPB2	11.446504	3.1797066	2.448222055758515e-30	8.98770064822642e-29	0.7623529411764706	0.3253998047901494
IKBIP	11.4447775	3.3656237	2.4974461430121978e-30	9.159221070179304e-29	0.4447058823529412	0.09212403333583602
SDHC	11.442331	3.2158346	2.5688968027021657e-30	9.411831018588786e-29	0.7458823529411764	0.3012238156017719
CAMTA1	11.441785	3.0324218	2.5851304541938643e-30	9.461835975394962e-29	0.6541176470588236	0.2359786770778587
KIF4A	11.441219	5.5169516	2.6020246131110563e-30	9.514156130317459e-29	0.34352941176470586	0.016592837300097606
ERG28	11.438574	3.1527524	2.6825802488903905e-30	9.798914140682354e-29	0.49176470588235294	0.12643591861250844
CPOX	11.435332	3.3736086	2.78467099948478e-30	1.0161689257441917e-28	0.4470588235294118	0.09565282678879795
DNAJC8	11.425913	3.223353	3.103766305681486e-30	1.1314835712574509e-28	0.7835294117647059	0.3444703055784969
COPB2	11.424001	3.0121605	3.17285506354696e-30	1.155519086376938e-28	0.5811764705882353	0.1871762144305128
NCBP3	11.412246	3.0171359	3.632284477607467e-30	1.3215233018380805e-28	0.548235294117647	0.16510248517155943
TRMT112	11.409961	3.2862837	3.7289795569256755e-30	1.3553563134363122e-28	0.8988235294117647	0.47300848412042945
CXCL13	11.409197	3.8831537	3.761865105397751e-30	1.3659526262168956e-28	0.3976470588235294	0.05983932727682258
NDUFS7	11.4057255	3.2386317	3.914984356266113e-30	1.4201421449325668e-28	0.8376470588235294	0.4054358435317967
CIAO2B	11.395307	3.2777252	4.412759589609746e-30	1.5991229083099633e-28	0.8258823529411765	0.3795329979728208
IPO5	11.386234	3.2171118	4.897001893719382e-30	1.7728503097133837e-28	0.4682352941176471	0.11179517981830468
WWOX	11.377535	3.0777438	5.410779896492056e-30	1.9569165512994639e-28	0.6729411764705883	0.2617313612133043
PSMD11	11.373666	3.0074217	5.656102815611855e-30	2.043623091354487e-28	0.5741176470588235	0.18755161798933853
CD27	11.370406	3.5472484	5.871383604550181e-30	2.1193147072006034e-28	0.9105882352941177	0.4619716194909528
ARPP19	11.363613	3.0091596	6.34646240621952e-30	2.2885405963550805e-28	0.6282352941176471	0.21533148134244312
GTF3C1	11.363488	3.0584652	6.355493555841834e-30	2.289541531863848e-28	0.6376470588235295	0.23087318867782866
HDAC2	11.356447	3.1076527	6.888976071509405e-30	2.4792862654210006e-28	0.4988235294117647	0.1339439897890232
DNAJC7	11.350554	3.070325	7.369412811403769e-30	2.6495862309448857e-28	0.6729411764705883	0.25024401231323673
HTATIP2	11.346556	3.0222633	7.714234152029581e-30	2.770840865539104e-28	0.5458823529411765	0.16247466025977927
AC006064.4	11.332739	3.6717288	9.033482641674429e-30	3.241514687920841e-28	0.40705882352941175	0.07117651475335986
ARL6IP1	11.332205	3.0286367	9.08873864167833e-30	3.2581481197264304e-28	0.9058823529411765	0.5379532997972821
MFSD10	11.328988	3.1204517	9.428725857779394e-30	3.3767201088119725e-28	0.731764705882353	0.2933403408664314
CERS2	11.3270445	3.0256047	9.64024834831168e-30	3.449098042977085e-28	0.5411764705882353	0.1599969967715294
CCDC141	11.322103	3.0662644	1.0199631839857223e-29	3.6456711422911547e-28	0.5294117647058824	0.15354005555972672
SMC6	11.317874	2.9998434	1.0703686397908216e-29	3.8221036668276938e-28	0.56	0.17538854268338464
ACYP1	11.312533	3.3786821	1.1375686911167766e-29	4.0581044506398775e-28	0.43529411764705883	0.08934604700052556
CDKN2A	11.312328	3.212641	1.1402290647922194e-29	4.063634274630967e-28	0.4682352941176471	0.11202042195360012
C17orf49	11.304523	3.1220732	1.246295317926713e-29	4.4373205186221425e-28	0.7576470588235295	0.3372625572490427
IMMP1L	11.300847	3.23116	1.299584772759141e-29	4.622556099879234e-28	0.4588235294117647	0.10623920714768376
RARS	11.298612	3.0378237	1.3330897567647077e-29	4.73712797935389e-28	0.5105882352941177	0.14145206096553795
RPS5	11.294985	1.6230143	1.3892746636027243e-29	4.931992430894599e-28	0.9647058823529412	0.8376004204519859
TAF9	11.2912655	3.0175676	1.4493439066877357e-29	5.140255458205214e-28	0.5929411764705882	0.199489451159997
PPP1R7	11.2873535	3.0304391	1.515303894862273e-29	5.368987207730305e-28	0.6564705882352941	0.24588933103085817
CCDC18	11.285988	3.384381	1.539032345237439e-29	5.447787511415426e-28	0.43058823529411766	0.08739394849463172
RPS2	11.2763815	1.4116888	1.716626433183904e-29	6.070554983668025e-28	0.9882352941176471	0.8850514302875592
TXNDC15	11.271532	2.9659038	1.8138636878451535e-29	6.408226335793481e-28	0.5623529411764706	0.1768901569186876
FDX1	11.26852	3.0061905	1.876978639072222e-29	6.62481149167622e-28	0.5623529411764706	0.1781665290186951
LMNB2	11.259876	3.6428595	2.0704850149928e-29	7.300753567798793e-28	0.4023529411764706	0.06667167204745102
CMTM7	11.257181	3.270443	2.1347714289062416e-29	7.520189515822651e-28	0.84	0.3849388092199114
TPM4	11.253636	3.0813777	2.222377097523341e-29	7.821271552543442e-28	0.7035294117647058	0.2990464749605826
PYCARD	11.247998	3.36222	2.3690896122578108e-29	8.329591632876861e-28	0.8235294117647058	0.36008709362564756
MRPS21	11.245011	3.2274706	2.450661783282016e-29	8.608125904981293e-28	0.8988235294117647	0.4771379232675126
DDB1	11.238801	2.994475	2.629276932562923e-29	9.22666970361798e-28	0.611764705882353	0.21660785344245062
REV3L	11.234169	2.9726899	2.770881869334495e-29	9.714276561255925e-28	0.6023529411764705	0.20940010511299648
PPIB	11.2308655	2.3128831	2.8764631451513954e-29	1.0074777758438872e-27	0.9835294117647059	0.7508821983632404
PIN4	11.2280655	3.002546	2.9690887493325945e-29	1.0389255957392189e-27	0.6023529411764705	0.2023425182070726
SUPT4H1	11.225376	3.0430155	3.060800405884664e-29	1.0699938458050103e-27	0.6870588235294117	0.27809895637810644
HLTF	11.2228365	3.6823993	3.150008198980909e-29	1.1001283405620253e-27	0.3952941176470588	0.061040618665064945
KATNAL1	11.21695	3.0878527	3.3668210488302216e-29	1.174728476722926e-27	0.48470588235294115	0.12455890081837975
OSTF1	11.215764	3.1925344	3.412263711230996e-29	1.1894501342358638e-27	0.7929411764705883	0.3570087844432765
MMS22L	11.202767	3.8129654	3.951910335476908e-29	1.3762499542225528e-27	0.3905882352941176	0.06013965012388318
TFAM	11.202109	3.0356855	3.9813879606778397e-29	1.3851975356346921e-27	0.5129411764705882	0.1456565808243862
ABHD3	11.198843	2.9695606	4.1309223339229374e-29	1.4358583888310866e-27	0.5623529411764706	0.1825962910128388
SCAMP2	11.197124	3.155683	4.21189597179663e-29	1.462614843109378e-27	0.7529411764705882	0.3113597116900668
SRP72	11.1917515	3.0241866	4.4750310286506567e-29	1.5525176367738643e-27	0.6635294117647059	0.2521210301073654
SAAL1	11.191001	3.492826	4.51311702709887e-29	1.5642480711064937e-27	0.4117647058823529	0.07237780614160222
ATG12	11.188647	3.0630386	4.634504803266646e-29	1.6048014219901843e-27	0.6870588235294117	0.259554020572115
SF3B3	11.187864	2.96593	4.675573809216359e-29	1.6174922210881657e-27	0.5835294117647059	0.19656130340115624
MRPL20	11.18502	3.1074362	4.827921346737811e-29	1.6686189727285234e-27	0.7294117647058823	0.30287559126060515
BCL2L12	11.178153	3.9829946	5.216427912533555e-29	1.8011931889305722e-27	0.3764705882352941	0.048201816953224716
PNP	11.176936	3.0325139	5.288443004551923e-29	1.824338382748397e-27	0.5058823529411764	0.1398002853067047
TXNL1	11.17593	2.970988	5.348709615031154e-29	1.8433909662877144e-27	0.6188235294117647	0.2279450409189879
ZMAT2	11.1704035	3.1763117	5.692164214286217e-29	1.959914415871024e-27	0.7623529411764706	0.31263608379007435
TMUB1	11.165218	3.04681	6.034253608281762e-29	2.075749213503015e-27	0.6776470588235294	0.2551993392897365
GTF2H5	11.163157	2.9593117	6.175869145880274e-29	2.1224693578250135e-27	0.5788235294117647	0.1946092048952624
MRPS30	11.155035	2.980774	6.766615054807516e-29	2.323310296632363e-27	0.5247058823529411	0.15271416773031007
MTF2	11.152253	2.9756525	6.981574425817129e-29	2.3948697803123967e-27	0.5623529411764706	0.18064419250694497
COMMD8	11.146546	3.0541198	7.443959855293553e-29	2.5510896504082337e-27	0.4894117647058824	0.13026503491253097
PIH1D1	11.146373	3.0018024	7.458514748897034e-29	2.553686607337515e-27	0.6635294117647059	0.2561753885426834
CD58	11.142063	3.1286652	7.828429909820402e-29	2.6778351694330518e-27	0.731764705882353	0.29641865004880247
TTN	11.138121	3.2823026	8.182815723706894e-29	2.796444802085864e-27	0.7788235294117647	0.3338088445078459
SRSF1	11.137543	2.9539895	8.236037074847394e-29	2.812007397168745e-27	0.5835294117647059	0.19505968916585328
GUSB	11.133171	2.9663227	8.650213557520389e-29	2.9506660430457016e-27	0.56	0.17996846610105863
PRMT1	11.131383	2.996787	8.825546031742732e-29	3.0076704870373904e-27	0.6023529411764705	0.2146557549365568
NSMCE1	11.126049	2.9784708	9.369714664454896e-29	3.190148152871755e-27	0.6282352941176471	0.2246414896013214
SF3A3	11.125726	2.975303	9.403704507570125e-29	3.19874524797002e-27	0.548235294117647	0.176589834071627
ASF1A	11.120963	3.419743	9.919498756596571e-29	3.371063825349964e-27	0.4211764705882353	0.08348975148284406
PDAP1	11.103267	2.9896293	1.209416036268274e-28	4.1050539212778235e-27	0.6494117647058824	0.24603949245438847
SPAG7	11.10321	2.970879	1.2101727223460483e-28	4.1050539212778235e-27	0.6305882352941177	0.23132367294841955
SUCLA2	11.098522	3.0144513	1.2753514242861605e-28	4.3221423592868296e-27	0.4988235294117647	0.1386740746302275
MTREX	11.094623	2.9837058	1.3322105780485315e-28	4.510660440994848e-27	0.6847058823529412	0.26083039267212255
METAP2	11.085612	2.95606	1.4733835367666062e-28	4.984039817855319e-27	0.6235294117647059	0.22501689316014717
BABAM1	11.082148	2.9760318	1.5315401497827696e-28	5.1759834738872715e-27	0.6564705882352941	0.2464148960132142
IDH3A	11.081626	3.188674	1.540489929147377e-28	5.201427296745677e-27	0.4470588235294118	0.1003078309182371
RALBP1	11.080316	2.9889064	1.5632004222991024e-28	5.273244115812852e-27	0.6541176470588236	0.24093400405435844
DCUN1D5	11.078962	3.0745616	1.587013214128339e-28	5.348643706290178e-27	0.4823529411764706	0.1263608379007433
CDC25B	11.075026	2.9880574	1.65833137940667e-28	5.583862632719736e-27	0.6258823529411764	0.22621818454838952
PPIL3	11.061948	3.0836096	1.9188387515338022e-28	6.455093487581681e-27	0.47294117647058825	0.12065470380659209
IFI16	11.057222	3.2143865	2.022637179246689e-28	6.79179297225762e-27	0.8611764705882353	0.4326150611907801
SELENOW	11.053162	3.214277	2.116278612509159e-28	7.099717094083202e-27	0.8635294117647059	0.4329153840378407
ANXA11	11.051517	3.1878796	2.1554350648848495e-28	7.224457766469815e-27	0.8541176470588235	0.43449207898490877
UXS1	11.051162	2.9934993	2.1639508584812453e-28	7.246364626831844e-27	0.5152941176470588	0.15083714993618139
GMCL1	11.050336	2.965345	2.1839510577837093e-28	7.306653808586979e-27	0.5247058823529411	0.15902094751858248
EIF3I	11.049759	3.1187725	2.198044993870402e-28	7.347090851200967e-27	0.7647058823529411	0.3421428035137773
HNRNPA0	11.048585	3.181444	2.2269661053091747e-28	7.436359157480699e-27	0.8494117647058823	0.4297619941437045
CCDC47	11.048511	2.9596808	2.2288150585383806e-28	7.436359157480699e-27	0.5223529411764706	0.15609279975974172
PPP3R1	11.047691	2.928328	2.2492543241355214e-28	7.497719263905666e-27	0.6329411764705882	0.23868158270140402
SMIM15	11.045014	3.0236096	2.3172950924483532e-28	7.717499333821853e-27	0.4964705882352941	0.13507020046550042
PSMD7	11.041351	3.1519487	2.4137585731760287e-28	8.031452503346893e-27	0.7482352941176471	0.31203543809595313
PPP4C	11.034638	3.1783264	2.6009482001659923e-28	8.646440061242097e-27	0.8	0.369472182596291
SDHB	11.032509	2.943064	2.663300335381291e-28	8.845685623892071e-27	0.6070588235294118	0.2136797056836099
SAMD12	11.025753	3.3298185	2.87105997178424e-28	9.52707760900045e-27	0.4258823529411765	0.08739394849463172
VPS29	11.022182	3.0629158	2.9872727115597567e-28	9.903729032228138e-27	0.7364705882352941	0.3202943163901194
CASP2	11.021779	3.3048136	3.0006998734155354e-28	9.939241273020996e-27	0.4258823529411765	0.08882048201816953
RBM42	11.02158	2.9663365	3.0073321427324045e-28	9.952202871261189e-27	0.5576470588235294	0.1816202417598919
POLD2	11.020264	3.411868	3.0516396979345326e-28	1.0089707731174512e-26	0.40941176470588236	0.07515579247691268
EIF3A	11.019717	3.2714405	3.070221139350908e-28	1.0141982303373879e-26	0.9152941176470588	0.4891508371499362
POP5	11.019363	2.9337099	3.0823166925715085e-28	1.0172756831813327e-26	0.5129411764705882	0.14543133868909078
POLR2E	11.013104	2.9586911	3.3041968270884123e-28	1.0895216943086755e-26	0.6517647058823529	0.26323297544860724
TXNDC9	11.012924	3.119412	3.310809424041102e-28	1.0907194935133067e-26	0.45647058823529413	0.11006832344770628
PSMB7	11.004144	3.075128	3.649665163290607e-28	1.2012715345467583e-26	0.731764705882353	0.3083564832194609
NUP205	11.003703	3.2274835	3.667558643300712e-28	1.2060764950893923e-26	0.43529411764705883	0.09505218109467678
CSNK2B	11.003473	3.0449626	3.676917877231874e-28	1.2080688619799266e-26	0.8823529411764706	0.4958330204970343
SIRPG	11.002244	3.0521402	3.7274064997187128e-28	1.2235587918942117e-26	0.6894117647058824	0.27824911780163675
GDI2	11.000958	3.1642613	3.7809254062833445e-28	1.2400147920732678e-26	0.8258823529411765	0.4050604399729709
PSMD9	10.999698	2.9811635	3.8341502644809346e-28	1.2563449760990751e-26	0.6658823529411765	0.254448532172085
P4HB	10.998276	3.1676135	3.8950846167531916e-28	1.275169875293234e-26	0.7976470588235294	0.3680456490727532
LUC7L2	10.990694	3.1456883	4.236562798740874e-28	1.3857232796846715e-26	0.788235294117647	0.3459719198137998
MDH2	10.98793	3.0837	4.368264497391389e-28	1.4275254363305557e-26	0.8423529411764706	0.4420752308731887
USP14	10.987409	2.9178538	4.393576861393981e-28	1.4345165629248982e-26	0.5647058823529412	0.18582476161874015
ARHGDIA	10.983783	3.1428902	4.573625571789489e-28	1.49197209940345e-26	0.8611764705882353	0.4486072527967565
PWP1	10.979846	2.917504	4.777381531978029e-28	1.557052016490898e-26	0.5694117647058824	0.18897815151287634
SRRT	10.9792	2.973551	4.8116542600144525e-28	1.5668270246511475e-26	0.6729411764705883	0.26420902470155416
CCAR1	10.978852	3.0366423	4.830209706087144e-28	1.5714711595777383e-26	0.7152941176470589	0.28380509047225766
HNRNPM	10.969668	3.2429135	5.346807572793964e-28	1.7379973709754163e-26	0.8564705882352941	0.4161723853142128
CTCF	10.969557	2.935746	5.353420927585802e-28	1.7386030112738947e-26	0.6235294117647059	0.2266686688189804
CAPN2	10.967079	3.1322734	5.50211820162118e-28	1.7853105345526313e-26	0.7647058823529411	0.3178166529018695
NELFE	10.966446	2.9599922	5.540783991889192e-28	1.796264259407762e-26	0.5152941176470588	0.15106239207147684
SIMC1	10.958442	3.1626363	6.053270094250975e-28	1.9606702541564597e-26	0.4447058823529412	0.10263533298295668
CWC15	10.955616	2.9869175	6.245177731144362e-28	2.0210411152751085e-26	0.668235294117647	0.2534724829191381
ANAPC11	10.953927	3.001072	6.362769920460132e-28	2.0572768715438275e-26	0.7411764705882353	0.34567159696673927
IPO7	10.952493	2.9130216	6.464359513307958e-28	2.08827910455944e-26	0.5576470588235294	0.18342217884225542
BLM	10.948488	3.5354393	6.75661532610216e-28	2.1807661159670648e-26	0.3976470588235294	0.07005030407688265
COA4	10.94747	2.9965775	6.832991669339873e-28	2.2034742562952307e-26	0.5011764705882353	0.14430512801261355
MTRR	10.944271	3.005439	7.078442471245273e-28	2.280616838820847e-26	0.49411764705882355	0.13687213754786395
DMAC1	10.942651	3.0238972	7.206154929553854e-28	2.3197227491345702e-26	0.4776470588235294	0.1259103536301524
MRPL42	10.937789	2.9319544	7.60316595625155e-28	2.4453732615532773e-26	0.5341176470588235	0.16420151663037766
CCSER1	10.936056	2.9214113	7.749810021803405e-28	2.490349399543691e-26	0.56	0.18267137172460396
DHX29	10.935572	2.93357	7.791306707440231e-28	2.501487866658069e-26	0.5411764705882353	0.16990765072452887
CNIH1	10.935125	2.9106371	7.829806911186041e-28	2.5116455982149016e-26	0.6305882352941177	0.2285456866131091
ALCAM	10.934951	2.9670682	7.844830119118818e-28	2.5142611837991932e-26	0.5058823529411764	0.14858472858322697
MESD	10.934417	2.9324462	7.891151820316777e-28	2.5268945562153487e-26	0.6070588235294118	0.215781965613034
EIF6	10.934187	2.9974322	7.9111642937662075e-28	2.5310884992669312e-26	0.6894117647058824	0.2720924994368947
ODC1	10.928959	2.9340827	8.380439534296337e-28	2.678886178120351e-26	0.6282352941176471	0.22884600946016967
TMEM14A	10.928108	3.093877	8.45936323144993e-28	2.7017552673149986e-26	0.4611764705882353	0.11299647120654704
EXOSC10	10.9245	2.9822774	8.802343040872085e-28	2.8088453150737505e-26	0.49176470588235294	0.1367970568360988
ZNF367	10.92039	4.37953	9.209975117053387e-28	2.9363614918054967e-26	0.35058823529411764	0.03498761168255875
HACD4	10.918831	3.0626562	9.369378548966238e-28	2.9845833269861903e-26	0.7247058823529412	0.298220587131166
CHD4	10.917397	2.9434514	9.518497042288514e-28	3.02944791517219e-26	0.6235294117647059	0.22929649373076058
RPL7L1	10.916758	2.926706	9.585743600609805e-28	3.0481998394953905e-26	0.52	0.15631804189503717
BAX	10.911162	3.0970793	1.0194440084812977e-27	3.2389470620159704e-26	0.8823529411764706	0.47976574817929274
POP7	10.906518	3.3960042	1.0728780507161141e-27	3.405759716761534e-26	0.40941176470588236	0.08041144230047301
SGMS1	10.904462	2.9597728	1.0974011993910964e-27	3.4805876342212755e-26	0.6964705882352941	0.28395525189578796
KRAS	10.903798	3.0327826	1.105446906492402e-27	3.503070322469991e-26	0.7435294117647059	0.32817779112545986
POLR2K	10.897973	3.0167162	1.1785300005610064e-27	3.731433957658598e-26	0.6964705882352941	0.28042645844282604
STT3A	10.896806	3.041364	1.1937442455569332e-27	3.776338213623968e-26	0.47058823529411764	0.12373301298896314
TACC1	10.894986	2.9901552	1.2178450516313825e-27	3.849252740480158e-26	0.6988235294117647	0.28395525189578796
BLOC1S1	10.893422	3.106633	1.2389589810545862e-27	3.912608944398525e-26	0.8917647058823529	0.49778511900292816
HIST1H2AL	10.884679	4.9917135	1.3637856631782094e-27	4.303096470516003e-26	0.33647058823529413	0.026053006982506195
CCNB1IP1	10.881574	3.1091523	1.4110506329424133e-27	4.448394850674011e-26	0.44941176470588234	0.10736541782416097
PDCD10	10.880102	3.025435	1.4340182467407344e-27	4.51691065825797e-26	0.7058823529411765	0.2825287183722502
PDCD6	10.878979	3.1636486	1.4518082697945937e-27	4.56901414297093e-26	0.7929411764705883	0.3532547488550191
CKAP2	10.875998	3.0369828	1.5000531401462127e-27	4.716790806055973e-26	0.4776470588235294	0.1292139049478189
PDS5A	10.87411	3.1373606	1.531427135146112e-27	4.811310263818269e-26	0.8141176470588235	0.37510323597867706
RPN2	10.871924	3.2345717	1.5685686801293524e-27	4.923573085354489e-26	0.8588235294117647	0.41076657406712214
NIT2	10.87185	3.0839655	1.5698504933222286e-27	4.923573085354489e-26	0.45647058823529413	0.11269614835948645
SRSF2	10.87103	2.969494	1.5840191850229323e-27	4.9637573793685225e-26	0.9152941176470588	0.5437345146031984
ACTR3	10.867919	3.0634089	1.6389594611968332e-27	5.131527394291299e-26	0.9270588235294117	0.5463623395149786
SCMH1	10.867063	3.2240107	1.654421888998892e-27	5.175512440961406e-26	0.42823529411764705	0.09362564757113898
CEP152	10.865975	3.9042275	1.674238251378157e-27	5.233031104926722e-26	0.36941176470588233	0.0502289961708837
IFI6	10.864187	2.9669158	1.707364035340508e-27	5.332016301834294e-26	0.6941176470588235	0.2744200015016142
CDK2	10.863374	4.7872195	1.7226459472209967e-27	5.375154672995371e-26	0.33647058823529413	0.023800585629551767
TRAC	10.860524	3.323971	1.777269100169577e-27	5.540871067743329e-26	0.9270588235294117	0.5045423830617914
MTFP1	10.856581	3.070379	1.8556795157534494e-27	5.780402209029106e-26	0.47058823529411764	0.12455890081837975
GET3	10.8544445	2.919115	1.899579787353456e-27	5.912119030350667e-26	0.6305882352941177	0.2356783542307981
PFDN1	10.853613	2.9178936	1.916957857944155e-27	5.961136326135431e-26	0.6329411764705882	0.23875666341316915
TTF2	10.851855	3.3369825	1.954179097798915e-27	6.071724037227342e-26	0.4164705882352941	0.0867182220887454
NDUFA1	10.849924	2.5287247	1.995909999309943e-27	6.196123993616899e-26	0.9458823529411765	0.6608604249568286
POLR2G	10.848601	3.0438895	2.0249996784331175e-27	6.281102816129707e-26	0.7364705882352941	0.3178166529018695
PURA	10.848124	2.8812854	2.035618811284614e-27	6.308694675006618e-26	0.5552941176470588	0.17523838125985433
ALG8	10.842647	3.2430196	2.1612668700972516e-27	6.692430517126016e-26	0.4211764705882353	0.08927096628876041
CDCA5	10.841957	5.95705	2.177614965008906e-27	6.737352944572357e-26	0.32	0.011111945341241835
PRPF19	10.840945	3.1880913	2.2018441347244656e-27	6.806562261406264e-26	0.4376470588235294	0.10210976800060065
AGAP1	10.837226	2.8776054	2.293201329011432e-27	7.082992560603158e-26	0.5152941176470588	0.15263908701854492
ZCCHC9	10.836418	3.3339381	2.3135195119993497e-27	7.139724085892766e-26	0.40941176470588236	0.07890982806517005
ZBTB8OS	10.833406	2.95588	2.390909836321051e-27	7.372341273730986e-26	0.6870588235294117	0.27351903296043245
SGO1	10.832867	5.4340763	2.405061310606356e-27	7.409734766793203e-26	0.3247058823529412	0.015316465200090097
ERP29	10.831947	2.9731991	2.429326175955912e-27	7.478197423562855e-26	0.9364705882352942	0.5713642165327727
SRSF4	10.828582	3.2300038	2.520278708687448e-27	7.751657228291537e-26	0.8682352941176471	0.424956828590735
BUD31	10.824794	2.9262397	2.6266861302524746e-27	8.072152733280507e-26	0.6635294117647059	0.2592536977250544
TMEM126B	10.816393	2.9547424	2.8788638653319804e-27	8.839706068373811e-26	0.4823529411764706	0.13011487348900067
SNW1	10.813729	2.866857	2.9637283701311794e-27	9.09265901719793e-26	0.6235294117647059	0.22756963736016217
MT1X	10.810083	2.9116232	3.0838811541826224e-27	9.45336131693787e-26	0.6282352941176471	0.23575343494256326
UFC1	10.808339	3.198116	3.1430963523368186e-27	9.626817539069448e-26	0.88	0.4599444402732938
NFYC	10.804371	2.874853	3.281983316842074e-27	1.0043801954827487e-25	0.5670588235294117	0.18912831293640664
SREK1	10.802694	2.9543471	3.3424812683250476e-27	1.0220397402002094e-25	0.6870588235294117	0.27179217658983407
PRPF40A	10.797249	3.1904984	3.546720218781322e-27	1.0835851980602266e-25	0.8117647058823529	0.36714468053157145
FAM162A	10.795137	2.8978171	3.6291880510800454e-27	1.107855811989831e-25	0.56	0.18612508446580073
TROAP	10.79497	5.073898	3.635817881766816e-27	1.108954752421227e-25	0.32941176470588235	0.020346872888354982
NUP160	10.794026	3.0458388	3.673366113719626e-27	1.1194743807514742e-25	0.4611764705882353	0.11840228245363767
TMBIM6	10.792356	2.4660473	3.740761392276972e-27	1.139064956062641e-25	0.9670588235294117	0.6921690817628952
MRPL43	10.79122	2.9427924	3.7873095849597705e-27	1.1522802836168958e-25	0.6494117647058824	0.24431263608379009
FOXM1	10.788313	5.361904	3.908979896749395e-27	1.1883104086455533e-25	0.3247058823529412	0.01644267587656731
ITGAE	10.787512	2.9197772	3.943193357844615e-27	1.1977163492985124e-25	0.6329411764705882	0.23417673999549515
CAST	10.782209	3.175258	4.177303056583147e-27	1.2677733762354872e-25	0.9435294117647058	0.5382536226443426
MALSU1	10.779546	3.283112	4.300055176999713e-27	1.3039463093070963e-25	0.40941176470588236	0.08131241084165478
SF3B2	10.779173	3.0403416	4.317506019913621e-27	1.3081542867124043e-25	0.851764705882353	0.4555146782791501
SPN	10.77767	3.1453836	4.388606776438244e-27	1.3275887426061266e-25	0.8070588235294117	0.380659208649298
TAP1	10.777664	2.9980724	4.38890297684056e-27	1.3275887426061266e-25	0.8847058823529412	0.5041669795029657
PAM	10.774261	3.2205095	4.554239185773246e-27	1.3764633231914664e-25	0.8564705882352941	0.41459569036714466
ACOT7	10.772889	3.769619	4.622651123784208e-27	1.395987242422655e-25	0.37176470588235294	0.05360762820031534
TRNAU1AP	10.767586	2.96285	4.8967239988424106e-27	1.4775349965509568e-25	0.47294117647058825	0.1260605150536827
JAGN1	10.76019	2.9714847	5.306045540769347e-27	1.5997246526993317e-25	0.47294117647058825	0.12756212928898567
EMC6	10.755869	2.8718734	5.560768031491691e-27	1.6751413228035176e-25	0.6094117647058823	0.21818454838951873
RACGAP1	10.7527075	4.350944	5.754693284322696e-27	1.7321342837129525e-25	0.3458823529411765	0.034236804564907276
PBDC1	10.750665	2.9565818	5.883592616557719e-27	1.7694771845409127e-25	0.49176470588235294	0.14047601171259103
DPM3	10.745424	2.852401	6.227505147637031e-27	1.8713704097591377e-25	0.5976470588235294	0.2143554320894962
NOSIP	10.740612	2.9245405	6.560821079113592e-27	1.9699147852062064e-25	0.6658823529411765	0.2580524063368121
CASP3	10.730558	2.8460279	7.315268368261874e-27	2.194640471694696e-25	0.5741176470588235	0.1993392897364667
INO80E	10.724448	2.8813922	7.815200690626772e-27	2.3427040170158104e-25	0.571764705882353	0.19415872062467152
ATG10	10.720425	2.9417255	8.162775541837919e-27	2.4448915516105537e-25	0.48705882352941177	0.13942488174787898
PRPS1	10.716419	2.9204667	8.523955222941637e-27	2.5509835250603995e-25	0.49411764705882355	0.14272843306554547
RO60	10.702299	2.8358939	9.928385372554828e-27	2.9654108463566605e-25	0.5835294117647059	0.204069374577671
SAC3D1	10.702255	4.417456	9.933044719087637e-27	2.9654108463566605e-25	0.3411764705882353	0.032059463923717994
KHSRP	10.69884	3.1969583	1.0305994953079657e-26	3.0742438571937125e-25	0.4258823529411765	0.0974547638711615
NSMCE2	10.695344	2.918746	1.0702139735390888e-26	3.1898128375817744e-25	0.6964705882352941	0.28830993317816656
RRP36	10.691525	2.9169927	1.1152141021822055e-26	3.321232819688438e-25	0.4894117647058824	0.1401006081537653
PYCR2	10.688073	2.8851426	1.1575091490761024e-26	3.4443896231979207e-25	0.5152941176470588	0.15834522111269614
CDKN2AIPNL	10.683783	3.1403494	1.2122960753743094e-26	3.6044881116795367e-25	0.42823529411764705	0.09452661611232074
PLEKHJ1	10.681323	2.9484563	1.2448443908093465e-26	3.6982588918841633e-25	0.6823529411764706	0.2744200015016142
UQCR10	10.680249	2.7262034	1.25933426771958e-26	3.738271981573751e-25	0.9270588235294117	0.6075531196035738
SUMO2	10.67789	2.2558994	1.2917514116871192e-26	3.8313933078736023e-25	0.96	0.721150236504242
LINC00342	10.676275	2.8590512	1.314406889596187e-26	3.895433730049396e-25	0.5411764705882353	0.17801636759516482
SAMD3	10.669705	3.470331	1.4107320407815946e-26	4.177524548919671e-25	0.9105882352941177	0.4453787821908552
CLPP	10.65995	2.93811	1.5668152814914464e-26	4.635974625535039e-25	0.668235294117647	0.26526015466626623
UBE2M	10.657044	2.8766289	1.6165387751698883e-26	4.779235517770039e-25	0.6094117647058823	0.22471657031308656
ARPC2	10.652846	1.9631981	1.6911354791775487e-26	4.995742507940069e-25	0.971764705882353	0.7812148059163601
MRPL15	10.652511	3.3371496	1.697239525004651e-26	5.009730956023809e-25	0.4	0.07943539304752609
CYB5A	10.650288	3.3581915	1.7382631878145096e-26	5.126685812828273e-25	0.4	0.0772580524063368
IRF2	10.649555	3.0402212	1.7519991900336862e-26	5.163037226604102e-25	0.7505882352941177	0.31451310158420304
TERF1	10.643917	2.813861	1.8613593237118373e-26	5.480902060110777e-25	0.5623529411764706	0.187776860124634
AKT1	10.635832	2.8839562	2.0300800531993075e-26	5.972906754593879e-25	0.4964705882352941	0.14400480516555297
PIGT	10.635161	2.8258812	2.0447380274539577e-26	6.011201328742354e-25	0.5505882352941176	0.185749680906975
HNRNPH3	10.63482	3.1473978	2.0522430100561158e-26	6.028422665414438e-25	0.8211764705882353	0.3777310608904572
PDZD11	10.630374	2.9273443	2.1524723264901412e-26	6.317773826933893e-25	0.48	0.1361213304302125
CUTA	10.627189	3.0630453	2.2272541987083352e-26	6.532029721708635e-25	0.9152941176470588	0.5267662737442751
DTHD1	10.626605	2.992916	2.2412335006100617e-26	6.567765200626811e-25	0.7082352941176471	0.2791500863428185
CXCR3	10.62478	2.9206314	2.2855199021583286e-26	6.692185115111758e-25	0.6588235294117647	0.27126661160747806
WBP11	10.6236925	2.8392851	2.3122915976580288e-26	6.7651626511496005e-25	0.6188235294117647	0.2235152789248442
YIF1B	10.622891	2.909857	2.3322249896490006e-26	6.818032495698328e-25	0.49176470588235294	0.14843456715969666
MFF	10.62111	2.8630438	2.3771861013639883e-26	6.94392565810242e-25	0.6352941176470588	0.24070876191906299
USP39	10.619365	2.972431	2.4220395352166083e-26	7.069303750276162e-25	0.45647058823529413	0.11840228245363767
TRIP13	10.615664	5.084502	2.5199692074231108e-26	7.348307490144183e-25	0.32235294117647056	0.017794128688339964
SELENOH	10.615602	3.1086867	2.5216453669629506e-26	7.348307490144183e-25	0.8658823529411764	0.45498911329679403
ERAP2	10.608101	3.2116866	2.7324728123840823e-26	7.9563434690588535e-25	0.8894117647058823	0.4467302350026278
NSMCE4A	10.606989	2.922002	2.765165030811556e-26	8.045135555861189e-25	0.48	0.13461971619490953
ISG20	10.605555	2.6972513	2.807928100938857e-26	8.163064052618197e-25	0.9623529411764706	0.6718972895863052
NUP93	10.599973	3.0419848	2.980684063208522e-26	8.658414079166277e-25	0.44	0.10751557924769127
AP3B1	10.597128	3.1426795	3.072705469630772e-26	8.918643369861686e-25	0.8164705882352942	0.3731511374727832
PANK2	10.594763	2.8342807	3.1513977099539645e-26	9.132565920983772e-25	0.5505882352941176	0.18237104887754335
GTPBP8	10.594309	3.1836917	3.166701710335344e-26	9.16965579904936e-25	0.41411764705882353	0.08799459418875291
GTF2A2	10.593571	3.0260777	3.191807419050896e-26	9.235046904717932e-25	0.7294117647058823	0.3059539004429762
DCAF7	10.593334	2.8244193	3.1998658552790143e-26	9.251049776387614e-25	0.5835294117647059	0.21112696148359486
PSMG3	10.58669	3.2005594	3.4352426957511644e-26	9.923703070812025e-25	0.41411764705882353	0.08874540130640439
ELOVL5	10.5857525	3.159278	3.469812893102439e-26	1.0015664171959175e-24	0.8376470588235294	0.39229671897289586
SNHG5	10.58299	3.041758	3.5737104187788904e-26	1.0307436961207734e-24	0.7835294117647059	0.3682708912080487
POLA2	10.582797	4.2058372	3.581062063351544e-26	1.0320508077222824e-24	0.34352941176470586	0.03678954876492229
CCDC85B	10.581847	3.0114639	3.617566154711929e-26	1.0417508955830947e-24	0.7294117647058823	0.3079810796606352
TMCO1	10.578003	3.0339112	3.769055824483444e-26	1.084522108741498e-24	0.7458823529411764	0.3188677828665816
HACD3	10.575712	2.9525685	3.862336597903346e-26	1.1104900378622182e-24	0.46352941176470586	0.12545986935956152
URM1	10.574867	2.946071	3.897290620571676e-26	1.1196603924924955e-24	0.6823529411764706	0.27742322997222013
KPNB1	10.574098	3.1203408	3.9294336665577314e-26	1.1280094245465062e-24	0.8094117647058824	0.3782566258728133
RPA2	10.573781	2.86508	3.942729932475493e-26	1.1309393280449492e-24	0.4988235294117647	0.14850964787146181
EBNA1BP2	10.571564	3.1908476	4.037060874263919e-26	1.1570905642829578e-24	0.41411764705882353	0.09024701554170733
C14orf119	10.568142	2.8497348	4.187061772512503e-26	1.1991443500448368e-24	0.5035294117647059	0.1492604549891133
ASB2	10.566106	3.6127887	4.2789642046341507e-26	1.224506402297221e-24	0.37411764705882355	0.05983932727682258
TRA2B	10.563013	3.1144986	4.42233515638356e-26	1.2645460082718335e-24	0.8094117647058824	0.3759291238080937
ATP5PD	10.558195	3.1453378	4.6552867192936605e-26	1.3301182608342488e-24	0.8588235294117647	0.43997297094376453
M6PR	10.556487	3.0882828	4.740726399064207e-26	1.3534736890183235e-24	0.8070588235294117	0.36954726330805615
ZNHIT3	10.554233	2.8182738	4.8558910353082464e-26	1.3852725470250752e-24	0.5623529411764706	0.1976124333658683
MRPS10	10.553842	3.0344088	4.876158804126923e-26	1.3899710933788903e-24	0.44	0.10781590209475186
DENR	10.553047	2.8368423	4.9175963794051675e-26	1.4006921796311949e-24	0.6094117647058823	0.22344019821307906
GBP4	10.540156	2.9630456	5.640523870630126e-26	1.6053562534131668e-24	0.7247058823529412	0.3189428635783467
NDUFS1	10.537474	2.908363	5.803711306156651e-26	1.6505177740220636e-24	0.46588235294117647	0.12703656430662963
CFAP298	10.532245	2.958855	6.135342743251352e-26	1.7428129968828872e-24	0.4541176470588235	0.11757639462422104
STAG2	10.5322075	3.064897	6.137772063555753e-26	1.7428129968828872e-24	0.7952941176470588	0.366919438396276
ORC6	10.522161	4.8043356	6.828918780546818e-26	1.937560126254218e-24	0.3247058823529412	0.02229897139424882
ANTXR2	10.520615	2.8070695	6.941921617938795e-26	1.968096616097427e-24	0.6164705882352941	0.2285456866131091
OPTN	10.519267	3.1721315	7.041912223903621e-26	1.9948996076400653e-24	0.8611764705882353	0.43111344695547715
TAF12	10.518199	2.8559692	7.122180544033353e-26	2.0160783456470593e-24	0.4894117647058824	0.144530370147909
DAD1	10.517175	2.9802258	7.200034199310775e-26	2.036541358029163e-24	0.8658823529411764	0.4863728508146257
SLFN12L	10.512784	2.8093197	7.543288176290082e-26	2.131983710736628e-24	0.6423529411764706	0.24191005330730536
RASGRP1	10.510686	3.0911841	7.713072387635501e-26	2.178288290585239e-24	0.7858823529411765	0.34319393347848937
VMA21	10.508543	2.8554103	7.890278948028785e-26	2.226616035287599e-24	0.5035294117647059	0.1552669119303251
FAF2	10.507395	2.8156226	7.986958798490689e-26	2.2521623958671628e-24	0.52	0.16878144004805165
FAM207A	10.506842	3.057179	8.033887043842862e-26	2.2636512678344313e-24	0.4329411764705882	0.10443727006532022
CFDP1	10.504507	2.798494	8.235180572981211e-26	2.3181738579993314e-24	0.5905882352941176	0.21127712290712516
WDR33	10.504452	2.9326496	8.240059531862873e-26	2.3181738579993314e-24	0.7129411764705882	0.2945416322546738
VPS13A	10.504376	2.8563335	8.246569267366171e-26	2.318223362172575e-24	0.6517647058823529	0.2519708686838351
GLO1	10.50013	2.9877484	8.626173420640171e-26	2.4230742392083722e-24	0.4470588235294118	0.1157744575418575
LINC01184	10.496398	2.8564887	8.973977471401629e-26	2.518838569254379e-24	0.48470588235294115	0.139950446730235
TSPOAP1-AS1	10.491399	2.8408382	9.461704206152919e-26	2.6536998900337395e-24	0.49411764705882355	0.14760867933028005
KIF3B	10.483973	2.9172294	1.0235233187004158e-25	2.8684515304558896e-24	0.4588235294117647	0.12253172160072077
SFT2D1	10.48201	3.0304484	1.044987201859195e-25	2.926363930776465e-24	0.7435294117647059	0.31834221788422556
TRAPPC1	10.48124	2.9177258	1.0535310889084867e-25	2.947136746386295e-24	0.9035294117647059	0.5420827389443652
DSCC1	10.481196	5.7201643	1.054015464336947e-25	2.947136746386295e-24	0.31058823529411766	0.011637510323597867
AUTS2	10.479396	3.0128462	1.0742776206535521e-25	3.0014988697359283e-24	0.76	0.3220211727607178
PYM1	10.478669	2.8221312	1.0825612244802095e-25	3.0223358792677458e-24	0.52	0.16352579022449132
ATF4	10.476446	2.8048518	1.1083028706723887e-25	3.0918440068201295e-24	0.6235294117647059	0.23492754711314665
KXD1	10.472404	2.7811697	1.1566765860743467e-25	3.2243350896349704e-24	0.5764705882352941	0.20316840603648922
DNAJA1	10.470783	3.0343034	1.1766531540755057e-25	3.277525273387944e-24	0.7835294117647059	0.3681207297845184
MRPS28	10.469361	2.9246604	1.1944618782392473e-25	3.324036108677347e-24	0.46352941176470586	0.12823785569487198
ATG3	10.469305	2.8308182	1.1951672137426268e-25	3.324036108677347e-24	0.5976470588235294	0.21886027479540507
ACD	10.46797	3.3691125	1.2121401591271397e-25	3.368682001838454e-24	0.38823529411764707	0.0728282904121931
STRAP	10.466903	2.9564998	1.2258903397292207e-25	3.404310495024977e-24	0.7082352941176471	0.28868533673699226
MPC1	10.463667	2.788815	1.2684909719457124e-25	3.516917863032958e-24	0.5647058823529412	0.19558525414820932
NOLC1	10.45752	2.9270744	1.353523349027213e-25	3.747375801644858e-24	0.46588235294117647	0.13161648772430362
STIL	10.449826	4.958766	1.4679406192671092e-25	4.061080469069952e-24	0.32	0.020497034311885275
SNX2	10.446988	2.8255696	1.5125202280690254e-25	4.181250216582658e-24	0.6141176470588235	0.22554245814250318
CD2BP2	10.446144	2.8177893	1.5260440141779276e-25	4.215451846258591e-24	0.5152941176470588	0.16134844958330205
MRPS9	10.442623	3.0055768	1.583729515986903e-25	4.371499548615131e-24	0.4329411764705882	0.10533823860650199
HIST1H3H	10.440183	4.1024785	1.6249754660213128e-25	4.481968879566396e-24	0.34823529411764703	0.048952624070876194
RBM22	10.436724	2.8006666	1.685263181347697e-25	4.6447528388936035e-24	0.5505882352941176	0.187776860124634
CIP2A	10.435519	4.6742043	1.7067773203395418e-25	4.700508404947146e-24	0.3247058823529412	0.024776634882498687
APIP	10.433185	3.1929083	1.7492527881902867e-25	4.8138647594400514e-24	0.4	0.08281402507695773
LYPLA2	10.428937	2.7998643	1.8292255816748896e-25	5.030164200967891e-24	0.5223529411764706	0.1668293415421578
BCAP29	10.421914	2.9027326	1.9694846108314683e-25	5.4117947628410336e-24	0.46588235294117647	0.128763420677228
COA5	10.416822	2.8800445	2.0777911099489915e-25	5.7051187108209326e-24	0.4682352941176471	0.1309407613184173
CGGBP1	10.416059	2.8976588	2.0945383423639474e-25	5.746791444442491e-24	0.7247058823529412	0.29859599068999176
PHIP	10.415003	3.0022802	2.117905344001474e-25	5.8065508236552765e-24	0.7741176470588236	0.3500262782491178
ACTR1A	10.41106	2.7794082	2.207495437322602e-25	6.043121952239682e-24	0.52	0.16420151663037766
PSMD12	10.408887	2.7992373	2.258470919449022e-25	6.178048888098181e-24	0.5011764705882353	0.15331481342443126
TOMM5	10.407142	3.0141888	2.300239778732003e-25	6.287608375008964e-24	0.788235294117647	0.3745025902845559
MRPL32	10.405248	2.9548688	2.34644279895023e-25	6.409115886893832e-24	0.4447058823529412	0.1154741346947969
PSMG1	10.40292	3.6822567	2.404511994337252e-25	6.55922169042281e-24	0.36	0.052781740370898715
TMEM183A	10.402901	2.802255	2.4049822432576736e-25	6.55922169042281e-24	0.5341176470588235	0.1778662061716345
MTX1	10.395623	3.0446174	2.595842616708678e-25	7.07449259971365e-24	0.43058823529411766	0.10714017568886552
RPP21	10.392401	2.8004248	2.685086494250824e-25	7.312265682743631e-24	0.5035294117647059	0.15609279975974172
COMTD1	10.39073	3.0736256	2.73253157830326e-25	7.435939650370082e-24	0.4211764705882353	0.09790524814175239
MRPL58	10.388793	3.134014	2.7886022209249314e-25	7.582884835666672e-24	0.4117647058823529	0.0912981455064194
CLTC	10.385495	2.8280609	2.8866635143804203e-25	7.843709821071846e-24	0.6564705882352941	0.264133943989789
MRPL9	10.385235	2.8425825	2.894564042717511e-25	7.859342620734689e-24	0.48705882352941177	0.1476837600420452
ERVK3-1	10.380131	2.7445257	3.05357471401343e-25	8.284943521690552e-24	0.5364705882352941	0.17538854268338464
FAM136A	10.377721	2.930532	3.1316086898461846e-25	8.490371085708162e-24	0.45176470588235296	0.12027930024776635
DPM1	10.37476	2.849854	3.2302548062561264e-25	8.751336503610694e-24	0.47294117647058825	0.1342443126360838
NUP210	10.369959	2.8269973	3.396693474633394e-25	9.195442149782311e-24	0.6541176470588236	0.26450934754861477
PFKP	10.368935	2.7778695	3.433306295037005e-25	9.287689852523978e-24	0.5788235294117647	0.2084991365718147
MRPL50	10.366718	3.053199	3.5138669360990606e-25	9.498599979923317e-24	0.4211764705882353	0.09805540956528268
FAM107B	10.366128	3.079592	3.5356183719820817e-25	9.550344504274256e-24	0.9505882352941176	0.5593513026503492
SARS	10.364433	2.7293656	3.5988705395930406e-25	9.714031019147851e-24	0.5670588235294117	0.19581049628350478
KLRG1	10.363961	3.7574303	3.616677866796612e-25	9.754902476243389e-24	0.9435294117647058	0.45273669194383964
DKC1	10.356007	3.079118	3.930306448262512e-25	1.0593015192404726e-23	0.4164705882352941	0.09527742322997222
BRD7	10.352169	2.892051	4.0911047650696553e-25	1.1018287380891424e-23	0.6964705882352941	0.29273969517231024
MPLKIP	10.351548	2.7982063	4.117729700107662e-25	1.1081840055414746e-23	0.48705882352941177	0.14513101584203017
NT5C	10.34545	2.8424525	4.38848131016993e-25	1.1801822515321794e-23	0.6494117647058824	0.25797732562504694
RNF4	10.344612	2.718626	4.427056402849153e-25	1.1896820220314378e-23	0.5694117647058824	0.20399429386590584
FIP1L1	10.343221	2.7995253	4.491805098456144e-25	1.2061963199456588e-23	0.6376470588235295	0.24266086042495683
METTL5	10.338546	2.8213181	4.716421217106706e-25	1.265584552546353e-23	0.49411764705882355	0.15143779563030257
RAB37	10.330784	2.7861412	5.114115824334788e-25	1.371294895871631e-23	0.548235294117647	0.18537427734814926
ISY1	10.33033	2.7430124	5.138341729478178e-25	1.3767821789211626e-23	0.5435294117647059	0.18522411592461896
EIF3B	10.327703	2.7403665	5.280974344990963e-25	1.4139644623336816e-23	0.5576470588235294	0.19078008859523987
RAC1	10.324624	2.9925947	5.453225697761705e-25	1.459016913477896e-23	0.8941176470588236	0.5096478714618214
LARP7	10.319246	2.7229886	5.767418332764832e-25	1.5419523622901798e-23	0.5694117647058824	0.20031533898941362
C1D	10.318706	2.7752	5.799957358180107e-25	1.549519994647811e-23	0.6164705882352941	0.2355281928072678
HPF1	10.316986	3.2926476	5.904775034782074e-25	1.5763725094679703e-23	0.38588235294117645	0.07335385539454914
NOL7	10.316489	2.8515182	5.935395093809763e-25	1.5833920978755917e-23	0.6564705882352941	0.26706209174862977
SUPT3H	10.313826	3.0293362	6.102298995618101e-25	1.6267315771203067e-23	0.7858823529411765	0.3413169156843607
MIS18A	10.313713	4.571573	6.10940270171806e-25	1.627439943854314e-23	0.32235294117647056	0.025377280576619865
DNM2	10.312671	3.0596716	6.1761003344746265e-25	1.6434529123269362e-23	0.8447058823529412	0.4204519858848262
AP1S1	10.312633	2.990306	6.178495689631059e-25	1.6434529123269362e-23	0.43058823529411766	0.10706509497710039
AF165147.1	10.310211	3.1169143	6.336184416184276e-25	1.6841734627215736e-23	0.8047058823529412	0.36113822359035963
POLR2J	10.306076	2.7653453	6.61473986277418e-25	1.7569382708084017e-23	0.5647058823529412	0.19978977400705758
SNX1	10.305542	2.7283397	6.651582858039832e-25	1.7654429600225954e-23	0.5458823529411765	0.18507395450108868
DDOST	10.304828	3.0979698	6.701167569229757e-25	1.777314740589698e-23	0.8117647058823529	0.3793828365492905
UBL7	10.297929	2.7976193	7.199462030681599e-25	1.9080920332004144e-23	0.5058823529411764	0.1601471581950597
IARS	10.295755	2.7744508	7.363917215101246e-25	1.950265803110859e-23	0.5058823529411764	0.15992191605976425
LCMT1	10.293179	2.7557328	7.563742912408847e-25	2.0017393661393797e-23	0.49411764705882355	0.14963585854793904
ETV1	10.29303	3.3493311	7.57546203779609e-25	2.0033922402122452e-23	0.3835294117647059	0.07207748329454164
TNFRSF12A	10.285565	4.4684544	8.185991496267597e-25	2.1632886263890997e-23	0.3247058823529412	0.026053006982506195
EIF3L	10.28484	3.104677	8.247961185243112e-25	2.1780925493584642e-23	0.8917647058823529	0.4836699451910804
TEX264	10.284205	2.7751424	8.302365138258996e-25	2.1908786332041637e-23	0.5694117647058824	0.20459493956002703
DNA2	10.282125	4.89271	8.483558468313111e-25	2.2370801404807508e-23	0.31529411764705884	0.02012163075305954
IPO9	10.274904	2.860367	9.143542854788774e-25	2.4093794962427928e-23	0.4541176470588235	0.12403333583602373
SMARCA4	10.274526	2.7683716	9.179529884219099e-25	2.41712211001657e-23	0.5011764705882353	0.1578196561303401
ELP6	10.2717495	2.8735461	9.447554938595125e-25	2.485909117954854e-23	0.4541176470588235	0.1219310759065996
PPP2R3C	10.2678995	2.6979957	9.83219171344107e-25	2.5852589720090276e-23	0.5764705882352941	0.20271792176589834
HIST1H4F	10.267546	3.9012554	9.868322720916475e-25	2.5928964817535097e-23	0.35058823529411764	0.05420827389443652
VDAC2	10.266701	2.9927194	9.95506227833696e-25	2.6138108640560338e-23	0.7505882352941177	0.33748779938433815
PPP1CC	10.265137	3.0694368	1.011778689709635e-24	2.654631671832427e-23	0.7835294117647059	0.3563330580373902
OVCH1-AS1	10.264031	3.0691214	1.0234312734743881e-24	2.683281378254734e-23	0.4117647058823529	0.09047225767700277
SSR1	10.259753	2.8256576	1.0698028526702642e-24	2.802852842561513e-23	0.6729411764705883	0.26676176890156916
CCR4	10.259504	2.7893398	1.072557996226658e-24	2.8080611745273185e-23	0.5058823529411764	0.15736917185974922
PHAX	10.257362	2.7301743	1.0966147824619088e-24	2.868991969470216e-23	0.5247058823529411	0.17050829641865003
COMMD1	10.255182	2.804574	1.1216385198454688e-24	2.932363676061714e-23	0.6611764705882353	0.263608379007433
STK17A	10.247365	3.2013175	1.216139600310775e-24	3.177153855173067e-23	0.8752941176470588	0.4337412718672573
CDK5RAP2	10.246098	2.8634255	1.2321774862611801e-24	3.216756645837764e-23	0.46352941176470586	0.132817779112546
HMOX2	10.241472	2.8653622	1.2925473807663254e-24	3.371954859830953e-23	0.6941176470588235	0.28057661986635635
HAX1	10.231438	2.7770617	1.4337536632211322e-24	3.7376650874328106e-23	0.6258823529411764	0.2424356182896614
CDC6	10.228916	5.449084	1.471568470392998e-24	3.8335144188508273e-23	0.3058823529411765	0.014715819505968916
ERAP1	10.227202	2.7102048	1.4978375690441388e-24	3.899171611990364e-23	0.5788235294117647	0.21112696148359486
TMEM258	10.224762	2.6890898	1.5360460475235662e-24	3.995793986169868e-23	0.9152941176470588	0.5925369772505443
SDHD	10.221396	2.9028478	1.590329437568848e-24	4.1340658909415774e-23	0.7035294117647058	0.29409114798408287
UTS2	10.217385	2.7883868	1.6575159719387117e-24	4.3056594811163085e-23	0.6047058823529412	0.22201366468954126
AHSA1	10.213567	2.9046752	1.7240884572264068e-24	4.475415717939271e-23	0.4423529411764706	0.11697574893009986
FARSA	10.207767	3.0268836	1.8302906634059857e-24	4.747729877485647e-23	0.4117647058823529	0.09445153540055559
UNG	10.206388	3.5667586	1.8564720825812943e-24	4.8122333353086367e-23	0.3623529411764706	0.05991440798858773
HMGN5	10.204705	4.445283	1.888935624198463e-24	4.8929181020019783e-23	0.32235294117647056	0.026653652676627376
USP48	10.203115	2.768388	1.9201185917947293e-24	4.970174015436979e-23	0.6352941176470588	0.24521360462497185
ATP8A1	10.19926	2.9923086	1.9978966161196986e-24	5.1678455156605714e-23	0.7835294117647059	0.362339514978602
BZW2	10.198998	2.9480143	2.003268241149657e-24	5.1780805716326694e-23	0.44	0.11855244387716796
EWSR1	10.198402	3.128928	2.015600026163363e-24	5.206279220720201e-23	0.9105882352941177	0.48937607928523164
TAF1B	10.197049	2.8878996	2.043883437723044e-24	5.2756119678491633e-23	0.4447058823529412	0.11937833170658457
EED	10.194174	2.780356	2.1052640663410376e-24	5.430216356035823e-23	0.48705882352941177	0.14700803363615886
PSMC6	10.193932	2.7406464	2.110516981730745e-24	5.439931834389226e-23	0.56	0.19738719123057286
ABCF1	10.193578	2.703027	2.118217683825667e-24	5.455938455010784e-23	0.5294117647058824	0.17876717471281628
ECT2	10.190796	4.5769057	2.1797195613268006e-24	5.610401945437568e-23	0.32	0.026953975523687966
EIF2AK1	10.189405	2.7176282	2.211130569984705e-24	5.687251580605073e-23	0.5411764705882353	0.1843231473834372
ENOSF1	10.18671	2.8634758	2.2732709064928812e-24	5.842976716892272e-23	0.4541176470588235	0.1259103536301524
ZFP91	10.186431	2.7232752	2.2798121865295692e-24	5.855677602748685e-23	0.5035294117647059	0.16157369171859748
DENND2D	10.182171	2.9594252	2.3818702589589448e-24	6.113522675186279e-23	0.731764705882353	0.31488850514302874
CDCA2	10.178948	5.3652105	2.462078789168928e-24	6.314964664496981e-23	0.3058823529411765	0.015541707335385539
MRPS7	10.176402	2.729756	2.5273288046132056e-24	6.477784424205038e-23	0.5247058823529411	0.17433741271867256
OXSR1	10.176172	2.7444992	2.533300814003064e-24	6.488547452297142e-23	0.5152941176470588	0.16990765072452887
TPR	10.176105	3.2266736	2.5350789705002794e-24	6.488561216732918e-23	0.8870588235294118	0.44567910503791575
WNK1	10.170516	3.0838375	2.684832163301699e-24	6.867053948917224e-23	0.9435294117647058	0.5464374202267438
CBX1	10.169516	3.0999055	2.7125306015304478e-24	6.933053948786028e-23	0.4	0.0868683835122757
STARD3NL	10.16679	2.795836	2.7895026272010845e-24	7.119845582858221e-23	0.47294117647058825	0.13844883249493206
NBDY	10.166424	2.940349	2.8000109695861042e-24	7.141686515527595e-23	0.7364705882352941	0.31203543809595313
G6PD	10.164598	2.723182	2.8529619832481698e-24	7.271675595324948e-23	0.5011764705882353	0.1565432840303326
TFPT	10.158115	2.958174	3.04913316761139e-24	7.766271612229957e-23	0.43058823529411766	0.10954275846535025
SEC61G	10.15801	2.7244198	3.052435651409683e-24	7.769276583953116e-23	0.8823529411764706	0.5466626623620392
MRPS25	10.15683	2.9728167	3.089587728794116e-24	7.855917194277829e-23	0.4258823529411765	0.1081913056535776
CDC5L	10.156793	2.6991353	3.0907682193820045e-24	7.855917194277829e-23	0.548235294117647	0.19070500788347475
FXR1	10.155377	2.8809848	3.135959474103774e-24	7.965250014689259e-23	0.7152941176470589	0.3012238156017719
RIF1	10.154396	2.7465801	3.1676595561614813e-24	8.04018775416549e-23	0.6352941176470588	0.2514453037014791
AK6	10.154135	3.276812	3.1761394298275213e-24	8.056124689613105e-23	0.3788235294117647	0.07222764471807193
PACSIN1	10.150801	3.045525	3.2865629643569607e-24	8.330435668866282e-23	0.40941176470588236	0.09482693895938134
OCIAD2	10.148205	3.1342313	3.375141193258689e-24	8.549034104807007e-23	0.8094117647058824	0.3660935505668594
LRRC59	10.142834	2.8756802	3.566022104674109e-24	9.026277666194818e-23	0.4470588235294118	0.1232074480066071
POC5	10.140984	2.9727488	3.634228136168267e-24	9.192562820448841e-23	0.4188235294117647	0.10068323447706284
MSH2	10.140747	3.5880942	3.643017926546346e-24	9.208432260326161e-23	0.3552941176470588	0.055484645994444026
IMP3	10.140505	2.7584274	3.6520609238099356e-24	9.22491938387629e-23	0.6	0.22133793828365492
RAB5IF	10.131768	2.9381025	3.993607305452246e-24	1.0080691102541907e-22	0.76	0.35821007583151887
ELOB	10.127062	2.3464603	4.190534202701234e-24	1.057048534480137e-22	0.9482352941176471	0.6896163375628801
EMC7	10.125571	2.8936105	4.254868020143935e-24	1.0725373581631416e-22	0.7129411764705882	0.3017493805841279
RFC5	10.1243725	4.053017	4.307312017836056e-24	1.0850098221942016e-22	0.33176470588235296	0.03739019445904347
RTF1	10.124025	2.809733	4.322648416405175e-24	1.0881241725505213e-22	0.6870588235294117	0.29101283880171186
PPIG	10.122225	3.0182478	4.4029385495204144e-24	1.1075735659862314e-22	0.788235294117647	0.3615136271491854
FAM192A	10.121827	2.7005954	4.420855754527439e-24	1.1113169057105686e-22	0.5223529411764706	0.17493805841279375
KLHDC3	10.120579	2.902611	4.477597877164361e-24	1.1248082354296002e-22	0.43058823529411766	0.1093175163300548
RPSA	10.115294	1.55066	4.725935208632608e-24	1.1863782892397948e-22	0.9788235294117648	0.8551693070050304
SNX24	10.109116	3.3788445	5.0336382367784956e-24	1.2627566353963655e-22	0.36705882352941177	0.06261731361213305
FARS2	10.106874	2.6608224	5.150115320365169e-24	1.2910915811005862e-22	0.571764705882353	0.20947518582476163
PSPH	10.106607	2.901783	5.1641660415568944e-24	1.2937278664409576e-22	0.43529411764705883	0.1123207448006607
AKR1A1	10.101355	2.7481568	5.448457799738771e-24	1.3640150747485553e-22	0.5858823529411765	0.21953600120129138
GMFG	10.098485	2.0506938	5.610197659194901e-24	1.4035464424073316e-22	0.9576470588235294	0.7499061491102935
CMC1	10.094673	3.4842892	5.832531760863106e-24	1.4581727799135967e-22	0.9247058823529412	0.4838951873263759
SRP54	10.093046	2.662917	5.930040055378064e-24	1.481538539705751e-22	0.5529411764705883	0.19693670695998197
RPP30	10.092878	2.8411593	5.9401799273413394e-24	1.4830595192402482e-22	0.4470588235294118	0.12200615661836474
MTLN	10.092629	2.709627	5.955233533970545e-24	1.4858043802103334e-22	0.5011764705882353	0.15616788047150687
SCLT1	10.0912075	2.8279734	6.0421456383255074e-24	1.5064616655882283e-22	0.7058823529411765	0.30460244763120353
LARS	10.084725	2.704212	6.454563516132363e-24	1.6081925068343134e-22	0.5529411764705883	0.1979127562129289
NSD1	10.08303	2.8622386	6.566930567411756e-24	1.6350763652914129e-22	0.7388235294117647	0.31331181019596066
BRD8	10.077807	3.0829463	6.925407402098309e-24	1.7225334639259807e-22	0.3976470588235294	0.08694346422404084
CCDC90B	10.077777	2.7267132	6.92759558181209e-24	1.7225334639259807e-22	0.48470588235294115	0.1506869885126511
CHST12	10.068686	2.7085483	7.598655914588657e-24	1.888108656686079e-22	0.5905882352941176	0.2151062392071477
LRRC58	10.067475	3.0659547	7.69276579187359e-24	1.9101962058912162e-22	0.4	0.0901719348299422
EIF3K	10.064575	2.124294	7.922865574395441e-24	1.965998663650492e-22	0.9505882352941176	0.7300097604925294
PDHB	10.061135	2.730668	8.204685029270028e-24	2.0345506555305714e-22	0.48705882352941177	0.15316465200090096
EMC4	10.060036	2.8393748	8.29680052334591e-24	2.0559999726132949e-22	0.6776470588235294	0.28177791125459867
CDC27	10.059689	2.687385	8.326157148070508e-24	2.0618787400306406e-22	0.5341176470588235	0.18620016517756588
RAD50	10.056242	2.723022	8.622721893889984e-24	2.133875889373004e-22	0.5058823529411764	0.1658532922892109
RNF5	10.055745	2.8117433	8.666323897555837e-24	2.1432170336110896e-22	0.45176470588235296	0.12628575718897816
CIT	10.054242	5.025633	8.799553688706536e-24	2.1746959119537336e-22	0.3058823529411765	0.018169532247165703
SFMBT2	10.049449	2.7732165	9.238272647086684e-24	2.2815790631310375e-22	0.6870588235294117	0.2913131616487724
FUNDC2	10.049021	2.832177	9.278523409652835e-24	2.28997461440798e-22	0.6894117647058824	0.2806517005781215
PSMD3	10.048865	2.7892632	9.29314984315771e-24	2.292038931330292e-22	0.4611764705882353	0.13559576544785645
POLE2	10.048381	5.0143566	9.338931238212263e-24	2.301779274409475e-22	0.3058823529411765	0.018094451535400555
MRPL38	10.0360985	2.7514067	1.0577560837994504e-23	2.6053116031725225e-22	0.48470588235294115	0.1522636834597192
UCK2	10.033559	3.7126746	1.0853293005443779e-23	2.671428226578667e-22	0.3411764705882353	0.047000525564982354
CUEDC2	10.032975	2.6974723	1.0917663434210246e-23	2.6854663935183415e-22	0.548235294117647	0.1952098505893836
KRT10	10.031957	3.0300522	1.1030875810430642e-23	2.711491507975634e-22	0.8470588235294118	0.43772054959081014
ERO1A	10.03169	2.7506533	1.1060751427928819e-23	2.7170104900243137e-22	0.4776470588235294	0.14603198438321197
COPE	10.031385	2.9693646	1.10948934306664e-23	2.723569379314694e-22	0.88	0.49305503416172386
AK3	10.031056	2.6952782	1.1131940040718843e-23	2.7308320203106595e-22	0.5035294117647059	0.16360087093625647
IDH3G	10.028864	2.6991894	1.1381828928103321e-23	2.790263366359743e-22	0.5929411764705882	0.21833470981304903
POLDIP2	10.027629	2.8596056	1.1525141445620466e-23	2.8235053684816244e-22	0.4329411764705882	0.11344695547713793
ZNHIT1	10.026275	2.7821794	1.168418876531053e-23	2.860555137117931e-22	0.6847058823529412	0.28770928748404534
PDXK	10.022002	2.7051244	1.2200528305591252e-23	2.984970163856587e-22	0.5011764705882353	0.1631503866656656
PABPN1	10.021618	3.1839366	1.224815408868872e-23	2.994620492986612e-22	0.8870588235294118	0.4506344320144155
AGK	10.0215435	2.6824741	1.2257393225445033e-23	2.9948788347430816e-22	0.4964705882352941	0.15594263833621141
INSIG1	10.021326	2.65234	1.2284380148476358e-23	2.9994702989618624e-22	0.5882352941176471	0.23305052931901796
PDIA4	10.017358	2.684162	1.2787557429706494e-23	3.120249263231249e-22	0.5105882352941177	0.1723102335010136
GTF2F1	10.015918	2.6818879	1.297525086537413e-23	3.1639384205433613e-22	0.5247058823529411	0.1764396726480967
UBA1	10.013483	2.6761355	1.3298607038527572e-23	3.2406279375309432e-22	0.5435294117647059	0.19213154140701255
ATG5	10.009565	2.9307652	1.3835952250851163e-23	3.3693259370153256e-22	0.7623529411764706	0.3340340866431414
CYTOR	10.005553	3.2008517	1.4408343634592673e-23	3.506381551660415e-22	0.9458823529411765	0.5372024926796306
ARL4C	10.001803	2.8205636	1.496470642528688e-23	3.6369403709955184e-22	0.9647058823529412	0.6547038065920865
DERL1	10.000803	2.7021961	1.511656567965483e-23	3.6714095583347473e-22	0.6094117647058823	0.23477738568961634
AMD1	9.997195	2.690144	1.5677378808013633e-23	3.805091125677102e-22	0.5905882352941176	0.22201366468954126
CHORDC1	9.989198	2.6868186	1.6995151208383697e-23	4.1221970137710515e-22	0.5152941176470588	0.172009910653953
SMARCB1	9.982964	2.6592383	1.8097924165297098e-23	4.38386579996055e-22	0.5294117647058824	0.18342217884225542
THRAP3	9.979691	2.9986527	1.8704832004063325e-23	4.527880662570911e-22	0.8376470588235294	0.4257076357083865
MT-CO3	9.9790945	0.6121149	1.8817538460575692e-23	4.552152843328029e-22	1.0	0.9873864404234552
DHPS	9.978436	2.6708624	1.894276650430446e-23	4.579420058283009e-22	0.5176470588235295	0.1748629777010286
U2AF2	9.9756365	2.6975634	1.9484866450363496e-23	4.707363676236002e-22	0.5270588235294118	0.18214580674224792
TKT	9.975133	2.996273	1.958384261566471e-23	4.728154509076148e-22	0.7647058823529411	0.33448457091373224
SSB	9.974109	2.800851	1.9787003311733087e-23	4.774054767387889e-22	0.68	0.28530670470756064
MCTP1	9.971792	2.7027946	2.0253993261906538e-23	4.883507294987096e-22	0.5952941176470589	0.22884600946016967
MRPL48	9.971532	2.825862	2.0307255429457683e-23	4.893126109108496e-22	0.4447058823529412	0.1232074480066071
CHMP2A	9.964297	2.8068073	2.184121625086425e-23	5.259278657880805e-22	0.6729411764705883	0.2798258127487049
CTR9	9.962733	2.685249	2.2187826287801068e-23	5.33922833635639e-22	0.5223529411764706	0.17621443051280125
NUBP2	9.962633	2.6926272	2.2210016250051646e-23	5.341056535927334e-22	0.5058823529411764	0.16607853442450635
ECHDC1	9.955902	2.6714528	2.376569758587715e-23	5.711413639794416e-22	0.5294117647058824	0.1810195960657707
MPHOSPH9	9.951357	2.7816203	2.487676023103114e-23	5.974503288818705e-22	0.4470588235294118	0.12741196786545536
MVB12A	9.949283	2.9074876	2.540066167524956e-23	6.096325363775797e-22	0.4164705882352941	0.10331105938884301
GSDMD	9.945787	2.8105373	2.6308605030529662e-23	6.310099952309411e-22	0.6964705882352941	0.304302124784143
PMS2	9.944092	2.864408	2.676036556394678e-23	6.414251080589496e-22	0.4235294117647059	0.10841654778887304
SCP2	9.942359	3.0143874	2.7229990886066344e-23	6.522545133644727e-22	0.7905882352941176	0.3606126586080036
ATP5MD	9.935765	2.6503172	2.9093445435869824e-23	6.964350532362795e-22	0.9129411764705883	0.5942638336211428
BRIX1	9.931319	3.0237303	3.0420493905980303e-23	7.2772581532861765e-22	0.4	0.09264959831819206
CXXC1	9.928437	2.895948	3.1312306695909727e-23	7.4857069717635e-22	0.4117647058823529	0.10068323447706284
MYO6	9.926134	2.8778803	3.2043955885483677e-23	7.65561899063047e-22	0.4329411764705882	0.11464824686538029
FKBP1A	9.922979	2.9354465	3.307331128079836e-23	7.896387907296156e-22	0.7458823529411764	0.334334409490202
PTBP1	9.922725	2.719068	3.315780300570416e-23	7.91139992054614e-22	0.6282352941176471	0.2500187701779413
EOGT	9.920049	3.040536	3.4059031452535845e-23	8.115850326785575e-22	0.3952941176470588	0.08897064344169983
DSN1	9.912374	4.1166553	3.678024221972576e-23	8.75857934602591e-22	0.32	0.03243486748254373
COX5B	9.9071455	2.5984716	3.875619093159939e-23	9.22311667287041e-22	0.9270588235294117	0.6185149035212854
CKAP2L	9.905158	5.2210884	3.9534400149600324e-23	9.402199999191173e-22	0.2988235294117647	0.016067272317741573
TNPO1	9.903413	2.6528728	4.0230510477095535e-23	9.561538402416712e-22	0.5905882352941176	0.22584278098956378
PRF1	9.901637	3.3406236	4.095146761387923e-23	9.726571486927927e-22	0.8964705882352941	0.4287108641789924
CCDC14	9.899513	2.7996476	4.1830401801873254e-23	9.928888043776672e-22	0.4376470588235294	0.12200615661836474
PLP2	9.897824	2.8234446	4.2542749776835334e-23	1.0091426990161698e-21	0.6988235294117647	0.30542833546062015
OXA1L	9.891118	2.8276942	4.549166604529356e-23	1.0783940860905372e-21	0.6988235294117647	0.29829566784293116
MASTL	9.890547	3.7629817	4.575203044305138e-23	1.0838641205476526e-21	0.3341176470588235	0.04459794278849764
AL441992.1	9.885884	3.3014271	4.7933315812850313e-23	1.134804199266581e-21	0.36470588235294116	0.0671221563180419
VOPP1	9.881525	3.0665383	5.0065247859209694e-23	1.1845107542953677e-21	0.8611764705882353	0.43757038816727983
HIGD2A	9.881202	2.602327	5.0226852521593216e-23	1.18756655629382e-21	0.9341176470588235	0.6333808844507846
NUP153	9.878227	2.6355934	5.1739980648867234e-23	1.2225532806515103e-21	0.5411764705882353	0.19340791350702005
EID1	9.876924	2.8236904	5.241750449687898e-23	1.2377632787679144e-21	0.8917647058823529	0.5380283805090472
CASP1	9.875942	2.9756165	5.293304417528563e-23	1.2491311088714566e-21	0.7670588235294118	0.33748779938433815
SP140	9.8729	3.0778525	5.456400763485895e-23	1.2867894609816187e-21	0.8164705882352942	0.3778812223139875
PSMF1	9.870348	2.8968587	5.597031358237548e-23	1.319104602336462e-21	0.7341176470588235	0.31166003453712743
CTPS1	9.869758	2.8871622	5.630044397970653e-23	1.3260312420213893e-21	0.4188235294117647	0.10834146707710789
IGBP1	9.867529	2.844411	5.756548929604774e-23	1.3549546454820859e-21	0.731764705882353	0.3294541632254674
ANXA2R	9.866982	2.708944	5.787985403540805e-23	1.3614784945693896e-21	0.508235294117647	0.17433741271867256
RHEB	9.865939	2.6142097	5.848473192228751e-23	1.3748231683286096e-21	0.5694117647058824	0.213229221413019
RAB1B	9.864176	2.8620934	5.952152753587664e-23	1.3982974514381392e-21	0.72	0.31286132592536975
NAA50	9.861431	2.754314	6.117143968260415e-23	1.4361358972565712e-21	0.6729411764705883	0.27869960207222766
C12orf10	9.8584	2.8235588	6.304568880450158e-23	1.4791892666240784e-21	0.42823529411764705	0.11427284330655454
LIME1	9.85827	3.0508149	6.312760643830212e-23	1.480162410793271e-21	0.9529411764705882	0.5864554395975674
OLA1	9.856122	2.7012742	6.449256785457256e-23	1.5111987682747826e-21	0.6376470588235295	0.2582025677603424
TAF7	9.855327	2.9773471	6.500489443993e-23	1.5222291371694676e-21	0.788235294117647	0.36872137547863953
INO80C	9.850272	3.073502	6.835857175061306e-23	1.599739184555108e-21	0.3835294117647059	0.08281402507695773
QARS	9.850099	2.722251	6.847692911562629e-23	1.601485036780216e-21	0.4611764705882353	0.1398002853067047
PCNT	9.847	2.7562025	7.062057651070204e-23	1.6505643172849332e-21	0.4470588235294118	0.12906374352428862
TTC37	9.844752	2.620166	7.221713797409185e-23	1.686802467766264e-21	0.5176470588235295	0.176589834071627
ADAMTS6	9.844671	2.9603672	7.227513288186135e-23	1.6870804455414588e-21	0.4023529411764706	0.09482693895938134
PRPS2	9.840598	3.257129	7.526229484390152e-23	1.755688498139987e-21	0.36470588235294116	0.06832344770628425
MRPL34	9.832476	2.6387022	8.158795068552085e-23	1.902038587924044e-21	0.5411764705882353	0.19453412418349725
SAFB	9.831917	2.6417656	8.204206447666016e-23	1.9114077669702346e-21	0.5529411764705883	0.2024926796306029
CHCHD5	9.829812	2.698421	8.377513448509732e-23	1.950543064433236e-21	0.6070588235294118	0.2389819055484646
MLEC	9.829731	2.617524	8.384231106112051e-23	1.9508661329612665e-21	0.5341176470588235	0.18522411592461896
IFI35	9.825527	2.663188	8.741535356866925e-23	2.0327124243753896e-21	0.5929411764705882	0.22711915308957129
DAXX	9.824043	2.7751567	8.871240489726681e-23	2.0615636391395954e-21	0.44	0.12380809370072829
PMM1	9.82346	2.8090394	8.922774637338426e-23	2.072223822977308e-21	0.42823529411764705	0.11502365042420602
RER1	9.816828	2.8565252	9.529515236851004e-23	2.2117297855674294e-21	0.7341176470588235	0.3267512576019221
SLC7A1	9.811338	2.6162882	1.006248074249021e-22	2.332469016186727e-21	0.508235294117647	0.1729859599068999
TMEM18	9.811338	2.7001123	1.006248074249021e-22	2.332469016186727e-21	0.47058823529411764	0.14813424431263608
PDE6D	9.809724	2.7046607	1.0224777053956528e-22	2.3685890186826767e-21	0.45647058823529413	0.13304302124784143
ITPA	9.805911	2.6864648	1.0618403415799183e-22	2.4582174789479186e-21	0.5976470588235294	0.2285456866131091
ANKRD36B	9.792493	2.697444	1.2126876048367727e-22	2.8056623909374663e-21	0.6611764705882353	0.2786245213604625
DRG1	9.792375	2.7415009	1.2141037938268862e-22	2.807164431955645e-21	0.45176470588235296	0.1323672948419551
MFSD11	9.791468	2.6185033	1.2250408500808053e-22	2.8288782431424325e-21	0.5529411764705883	0.20467002027179218
SPATA13	9.791083	2.6685128	1.2297148026867734e-22	2.837880926427402e-21	0.6305882352941177	0.2536977250544335
FARSB	9.786569	3.0616002	1.2858554087819464e-22	2.965569868735225e-21	0.38588235294117645	0.08566709212403334
HSP90B1	9.785631	2.788092	1.297830348412459e-22	2.9913028074461217e-21	0.8729411764705882	0.5210601396501239
NSUN2	9.785184	2.652725	1.3035790555278732e-22	3.0007733969418672e-21	0.4752941176470588	0.14760867933028005
WDR18	9.785184	2.9208634	1.3035790555278732e-22	3.0007733969418672e-21	0.3976470588235294	0.09294992116525265
HERC2	9.784637	2.59566	1.3106394925862788e-22	3.0151298597203264e-21	0.5835294117647059	0.22028680831894287
CMAS	9.783868	3.0270126	1.3206525819012395e-22	3.036256604910004e-21	0.38588235294117645	0.08506644642991215
MRPL54	9.776311	2.8467815	1.423034126128641e-22	3.2695839328584053e-21	0.7552941176470588	0.3567835423079811
SNAPIN	9.77487	2.8189585	1.4434246693144749e-22	3.3143529687314363e-21	0.4188235294117647	0.10849162850063819
ST8SIA1	9.772001	2.6150918	1.484895244871406e-22	3.407438925237513e-21	0.5223529411764706	0.1750131391245589
CAV1	9.768611	4.0350175	1.5354285734661818e-22	3.521191805603742e-21	0.32	0.0364892259178617
TAGLN2	9.767879	2.3307958	1.546571395892887e-22	3.5445247126534476e-21	0.9388235294117647	0.6883399654628726
KPNA3	9.767058	2.6139114	1.5591311188378683e-22	3.5710737221892874e-21	0.5364705882352941	0.19115549215406563
SREK1IP1	9.763122	2.6039717	1.6208769855616054e-22	3.7101762694521776e-21	0.5670588235294117	0.2102259929424131
USP10	9.761185	2.583359	1.6521455056688495e-22	3.779386103311598e-21	0.5552941176470588	0.19881372475411066
SNHG29	9.759551	2.7050178	1.678966489962348e-22	3.8383418175585194e-21	0.9152941176470588	0.5873564081387491
YIF1A	9.754118	2.658755	1.7713398908900983e-22	4.046991969192789e-21	0.48	0.15203844132442376
SREBF2	9.750113	2.6391733	1.842636316105991e-22	4.20725713074207e-21	0.611764705882353	0.24273594113672198
PELP1	9.744518	3.0825827	1.9470080686115357e-22	4.442795655813642e-21	0.3764705882352941	0.07936031233576095
PQBP1	9.742996	2.7015476	1.9763868773461403e-22	4.507024055934335e-21	0.6447058823529411	0.26037990840153163
MITD1	9.742897	2.7165115	1.978320684279157e-22	4.50862486707979e-21	0.4470588235294118	0.1299647120654704
NDUFA10	9.74214	2.688666	1.993127675281181e-22	4.539543624328967e-21	0.6447058823529411	0.2622569261956603
GPS2	9.741984	2.7501192	1.9961754095166166e-22	4.543657721624234e-21	0.6823529411764706	0.29086267737818156
NFATC3	9.741432	2.6782687	2.0070628312619275e-22	4.565600166999242e-21	0.6564705882352941	0.27194233801336437
RBM27	9.736452	2.7379174	2.1078611052707791e-22	4.7919145536655765e-21	0.6847058823529412	0.2926646144605451
RPS19BP1	9.736346	2.7457204	2.1100510799162526e-22	4.793915554066714e-21	0.6894117647058824	0.3059539004429762
TIMMDC1	9.736197	2.6407473	2.1131466431893037e-22	4.797970241152091e-21	0.4752941176470588	0.14903521285381785
CRYZ	9.731403	2.8709478	2.215154448772781e-22	5.026464226877406e-21	0.4023529411764706	0.09662887604174487
PAGR1	9.729143	2.8337038	2.264927504828556e-22	5.136221288985748e-21	0.4164705882352941	0.11029356558300173
ACADM	9.724542	2.8135211	2.3696966728676224e-22	5.370480985983148e-21	0.4188235294117647	0.11164501839477438
DGUOK	9.718221	2.8064003	2.5214920214507615e-22	5.7109609824950076e-21	0.7105882352941176	0.31383737517831667
FAM120A	9.716302	2.7003195	2.5694431202776035e-22	5.815967077630214e-21	0.6635294117647059	0.2726180644192507
RAD51B	9.712682	2.6077552	2.6623847698972337e-22	6.022617117614873e-21	0.5929411764705882	0.2374052106013965
UROD	9.709118	2.6949053	2.757140516882573e-22	6.2331130363445984e-21	0.45176470588235296	0.13214205270665966
RPS23	9.708533	1.0477622	2.772972907403442e-22	6.265035887893418e-21	0.9835294117647059	0.9198137998348225
KTN1	9.70805	3.0175679	2.7861787064913977e-22	6.2909887005732046e-21	0.84	0.4163976274495082
ATP9B	9.704628	2.8100524	2.8812554079818113e-22	6.501654080612964e-21	0.7505882352941177	0.33763796080786845
DHRS7	9.703442	2.8465104	2.914956852827643e-22	6.573649770199911e-21	0.7388235294117647	0.3424431263608379
SNAP29	9.703008	2.6850264	2.927405613309982e-22	6.597658426894006e-21	0.45647058823529413	0.13904947818905322
NCL	9.6972885	2.657379	3.096179908601977e-22	6.973740359060981e-21	0.9223529411764706	0.5971169006682183
EIF4E2	9.696748	2.7222795	3.1126120179421394e-22	7.006439881223877e-21	0.668235294117647	0.27487048577220513
RPL35	9.693668	1.3613396	3.207956020544521e-22	7.216619441177014e-21	0.9647058823529412	0.8580974547638711
C8orf88	9.693333	4.2565107	3.218509097608139e-22	7.2359122531668e-21	0.30823529411764705	0.02702905623545311
SEPHS2	9.691067	2.9250479	3.290746620555596e-22	7.393776369487744e-21	0.39294117647058824	0.09212403333583602
DTD1	9.690644	2.6674047	3.304380797889626e-22	7.419855311874737e-21	0.47294117647058825	0.14700803363615886
CALR	9.689594	2.8057323	3.3385083416818017e-22	7.491891098338175e-21	0.9341176470588235	0.5855544710563856
ENO2	9.689104	3.5849392	3.35458087010945e-22	7.523346472235046e-21	0.3341176470588235	0.046850364141452064
ALDOA	9.684962	2.8352091	3.4933703753877787e-22	7.829813172661854e-21	0.7905882352941176	0.40918987912005406
C22orf39	9.679939	2.6700962	3.66935207600762e-22	8.21418687057828e-21	0.45647058823529413	0.13649673398903822
CTBP1	9.679628	2.7289138	3.6805119691550345e-22	8.234133165222702e-21	0.6611764705882353	0.27396951723102336
C11orf49	9.678511	2.696796	3.7209664214849133e-22	8.319553573168558e-21	0.44	0.1252346272242661
SNU13	9.676741	3.003688	3.785921053819753e-22	8.459615170381976e-21	0.8776470588235294	0.4778136496733989
SPC24	9.6765175	5.3483887	3.7942052648428816e-22	8.47295344103199e-21	0.28941176470588237	0.013289285982431114
PRDX5	9.675276	2.9823227	3.8405563927976057e-22	8.566528844809667e-21	0.8329411764705882	0.4230047300848412
TRAF3	9.675269	2.7238746	3.840789550649617e-22	8.566528844809667e-21	0.7223529411764706	0.3179668143253998
AIDA	9.67517	2.7137582	3.844521981972022e-22	8.569631489778196e-21	0.44	0.12771229071251594
SF3B5	9.673053	2.8549027	3.924928420617162e-22	8.743536526050441e-21	0.84	0.46001952098505894
LLPH	9.670526	2.5896447	4.0230783665427113e-22	8.956733047069936e-21	0.52	0.18147008033636158
POLR2L	9.669954	2.7564528	4.0455989892052897e-22	9.001396267714456e-21	0.851764705882353	0.4901268864028831
SASS6	9.666601	3.4865797	4.180322845789834e-22	9.295504038806421e-21	0.3388235294117647	0.05248141752383813
GORASP2	9.666334	2.5649407	4.1912397646261896e-22	9.314120620830794e-21	0.52	0.17854193257752082
ZNF22	9.666253	2.670545	4.194545779257453e-22	9.315811290449154e-21	0.47058823529411764	0.14663263007733313
C1orf35	9.6638565	3.0738914	4.293893632590587e-22	9.530673186564468e-21	0.37176470588235294	0.07695772955927623
BLMH	9.662111	2.6164896	4.367678025512493e-22	9.688568691623198e-21	0.47058823529411764	0.14685787221262858
EPB41L4A	9.655412	3.2251155	4.662843522228786e-22	1.0337052438346204e-20	0.36	0.06779788272392823
SND1	9.654722	2.7611835	4.694305655285303e-22	1.0400501288686284e-20	0.7082352941176471	0.3051280126135596
MRPS35	9.654319	2.6222098	4.71282686061361e-22	1.0435219354223761e-20	0.4964705882352941	0.16840603648922592
ATP2A3	9.652903	2.6315825	4.778367080174675e-22	1.0573942775179763e-20	0.6188235294117647	0.24206021473083564
SEPHS1	9.650636	3.1328814	4.885171523269685e-22	1.0803756067866692e-20	0.36470588235294116	0.07245288685336737
LAMTOR2	9.643346	2.6905334	5.24497760059462e-22	1.1592477364695876e-20	0.6494117647058824	0.26841354456040245
HIST1H2AH	9.638199	5.369661	5.514724666278126e-22	1.2173970899303118e-20	0.28941176470588237	0.015016142353029506
CSRP1	9.635994	2.713512	5.63439401487143e-22	1.2430648302490006e-20	0.4376470588235294	0.12681132217133417
NAA60	9.634156	2.8002968	5.7361364977884685e-22	1.2647489876840707e-20	0.4188235294117647	0.11194534124183497
UBAP2	9.633566	2.7055016	5.769174109260693e-22	1.2712675591393778e-20	0.4447058823529412	0.13484495833020496
MRPS26	9.632331	2.738119	5.838990755180167e-22	1.2858778617951223e-20	0.4258823529411765	0.11675050679480442
C21orf91	9.631741	2.6353073	5.872614501439766e-22	1.2925048909633005e-20	0.4611764705882353	0.1413769802537728
NRM	9.631536	3.7830536	5.884339108864919e-22	1.2943070656464236e-20	0.32235294117647056	0.04076882648847511
LSM1	9.631337	2.5968583	5.8957305454705355e-22	1.296033836004607e-20	0.5529411764705883	0.20339364817178468
EBPL	9.62927	2.6413345	6.015575485298329e-22	1.3215851040660513e-20	0.4964705882352941	0.16607853442450635
NOP10	9.627326	2.98052	6.1304190360081e-22	1.3460076013013345e-20	0.8164705882352942	0.40363390644943314
RPS6KA5	9.627164	2.5786173	6.140055778600005e-22	1.3473152371255325e-20	0.4894117647058824	0.1605976424656506
RFXANK	9.614572	2.6178956	6.939783318122952e-22	1.521887412981535e-20	0.48705882352941177	0.16044748104212028
TMED10	9.613976	2.844424	6.980094686292412e-22	1.529811051574782e-20	0.7458823529411764	0.332832795254899
MRPL1	9.611628	2.5420728	7.1410854462025455e-22	1.5641583986622343e-20	0.5152941176470588	0.17996846610105863
DESI1	9.609896	2.7590837	7.262263547356654e-22	1.5897494503397184e-20	0.42823529411764705	0.12215631804189504
SMARCC2	9.608635	2.609616	7.351709228007003e-22	1.6083676596191532e-20	0.5952941176470589	0.23102335010135897
TMEM50A	9.608362	2.9201133	7.371239745269309e-22	1.6116770962759976e-20	0.908235294117647	0.5237630452736692
SNAP47	9.606598	2.710065	7.498541308390434e-22	1.6385320025576017e-20	0.4376470588235294	0.12696148359486448
RPAIN	9.606499	2.586231	7.505777606147361e-22	1.6391346429749376e-20	0.5176470588235295	0.18147008033636158
ENSA	9.606343	3.0547101	7.517098156979682e-22	1.6406279644818924e-20	0.8705882352941177	0.44815676852616565
LRIG1	9.603499	2.5442033	7.727506136741437e-22	1.6855450066202226e-20	0.5294117647058824	0.190329604324649
PRPF6	9.60196	2.571211	7.843860155973582e-22	1.70990545306009e-20	0.5458823529411765	0.19881372475411066
TMEM208	9.599631	2.62181	8.023098895060393e-22	1.747937158679199e-20	0.5835294117647059	0.22659358810721525
PCBD1	9.598563	2.744694	8.106659690980523e-22	1.765091322722059e-20	0.42823529411764705	0.1214805916360087
CCNDBP1	9.597092	2.7095945	8.223211116020708e-22	1.789403983694851e-20	0.6588235294117647	0.2826788797957805
PLGRKT	9.592248	2.66464	8.618630801139388e-22	1.874334557055869e-20	0.45176470588235296	0.13544560402432615
POLR1D	9.590826	2.9932654	8.738253998641573e-22	1.8992211081014264e-20	0.8258823529411765	0.4084390720024026
TRRAP	9.588783	2.558982	8.912995211365503e-22	1.9360506690278264e-20	0.5670588235294117	0.21413018995420077
SURF4	9.588311	2.677724	8.953850014936938e-22	1.9437714377028878e-20	0.6611764705882353	0.27772355281928074
SKAP2	9.587951	2.670005	8.98515329336486e-22	1.9494107628360835e-20	0.6588235294117647	0.26863878669569785
JAKMIP2	9.585213	2.5864258	9.226734593369627e-22	2.0006381093123325e-20	0.4682352941176471	0.14415496658908328
AC034238.1	9.583089	2.8228302	9.418498100119892e-22	2.041009170885069e-20	0.40941176470588236	0.10668969141827464
SPDL1	9.582512	4.5088444	9.471322805239573e-22	2.051241928961974e-20	0.2988235294117647	0.022674374953074554
PRRC2A	9.580357	2.5800967	9.671021688216961e-22	2.0932528965726138e-20	0.5529411764705883	0.20722276447180718
MAPRE1	9.57719	2.6075468	9.972111166032221e-22	2.1571468131675256e-20	0.5858823529411765	0.23027254298370747
GTPBP4	9.576637	2.7030413	1.002559656867881e-21	2.1674356763745607e-20	0.43058823529411766	0.12343269014190254
CDKAL1	9.575153	2.6935842	1.0170634507962976e-21	2.1974934688663096e-20	0.6988235294117647	0.30745551467827914
SOX4	9.574253	2.8086808	1.025963805519124e-21	2.215416002702387e-20	0.4188235294117647	0.11787671747128163
COPB1	9.572837	2.7564657	1.0401149440750138e-21	2.2446490016562254e-20	0.7011764705882353	0.29814550641940085
PPP3CB	9.571713	2.57812	1.0514863256821404e-21	2.2678521512252222e-20	0.5388235294117647	0.19400855920114124
ESCO2	9.560989	5.273877	1.1663631254684877e-21	2.51413761809612e-20	0.28705882352941176	0.013889931676552295
RAB8A	9.558543	2.5941837	1.1942633168805922e-21	2.5727623108385258e-20	0.5647058823529412	0.21818454838951873
TXNRD1	9.557493	2.6412969	1.2064320731735304e-21	2.597448253542611e-20	0.45647058823529413	0.1431038366243712
TTF1	9.557115	2.8953176	1.2108544103347255e-21	2.6054369354886116e-20	0.39294117647058824	0.09722952173586606
SLC2A13	9.554736	3.007695	1.2389896850114315e-21	2.664410191604195e-20	0.3788235294117647	0.08559201141226819
CDS2	9.5481415	2.5622933	1.3204325686445767e-21	2.837883290954794e-20	0.5576470588235294	0.2103761543659434
ZNF131	9.547521	2.5709245	1.328368918200817e-21	2.85326471684672e-20	0.6047058823529412	0.2362789999249193
ARHGAP19	9.542703	3.236984	1.3915803822276542e-21	2.98728642638794e-20	0.35294117647058826	0.06764772130039792
METTL26	9.541739	2.7071233	1.404558450040691e-21	3.0133788880386473e-20	0.6658823529411765	0.27975073203693973
TCEAL8	9.537139	2.9765055	1.4682755877761433e-21	3.148234023912983e-20	0.3788235294117647	0.08604249568285907
CTNNAL1	9.534493	3.7379613	1.5061924666248277e-21	3.227643470195276e-20	0.32	0.040918987912005406
UBE2G1	9.532674	2.590138	1.532832106503937e-21	3.282807953782949e-20	0.6047058823529412	0.24070876191906299
MRPS22	9.53137	2.7817008	1.5522116207192297e-21	3.322368276604943e-20	0.3976470588235294	0.09828065170057812
KCTD20	9.52847	2.5793421	1.5961811435566498e-21	3.414484280263994e-20	0.47294117647058825	0.14978601997146934
SLC38A5	9.525515	3.2023547	1.6422659738456916e-21	3.511015006350827e-20	0.35294117647058826	0.06644642991215556
YTHDC2	9.524353	2.5410209	1.6607287339423292e-21	3.548414033334687e-20	0.5152941176470588	0.17936782040693747
KIAA0232	9.524273	2.5262291	1.6620198484347345e-21	3.549100844373379e-20	0.5529411764705883	0.20384413244237556
TMED9	9.520547	2.8483255	1.7227028101074946e-21	3.676539099285388e-20	0.7623529411764706	0.3544560402432615
IWS1	9.520068	2.5538015	1.7306474769967216e-21	3.69134197584831e-20	0.5035294117647059	0.17403708987161198
RTF2	9.517808	2.66814	1.768697504128272e-21	3.7703026993942275e-20	0.6423529411764706	0.26353329829566785
ANKH	9.512157	2.557897	1.867481594542964e-21	3.978561923275147e-20	0.49411764705882355	0.16465200090096854
CDC7	9.511375	3.3199453	1.8815827550897635e-21	4.0062716939523226e-20	0.34352941176470586	0.06028981154741347
MRPS18A	9.5111265	2.8203971	1.886081303344948e-21	4.013515219984211e-20	0.3952941176470588	0.09737968315939635
CRTAM	9.510884	2.587614	1.8904776318726075e-21	4.0205329345827603e-20	0.5647058823529412	0.21548164276597342
LYPLA1	9.50932	2.604691	1.919130076265361e-21	4.079098717850666e-20	0.6	0.23943238981905549
RAD1	9.508636	3.1904035	1.9317713940831083e-21	4.103584724018331e-20	0.35294117647058826	0.0668218334709813
INPP1	9.506873	3.073221	1.964791138872296e-21	4.1713062919875234e-20	0.3623529411764706	0.07215256400630678
BAG1	9.505526	2.5619497	1.990396761425724e-21	4.223218079127126e-20	0.5152941176470588	0.18357234026578573
WDR36	9.504961	2.5679955	2.0012325946930814e-21	4.24374937418085e-20	0.4611764705882353	0.14400480516555297
SSNA1	9.500862	2.6800747	2.081588098674187e-21	4.411592704086504e-20	0.6870588235294117	0.3162399579548014
ESR1	9.498174	3.1571965	2.136031696348291e-21	4.5243574142386455e-20	0.3552941176470588	0.06832344770628425
PPHLN1	9.49682	2.7566595	2.1639728570355523e-21	4.580888984404757e-20	0.7129411764705882	0.3175163300548089
DPP3	9.494833	2.9784827	2.2056435276113086e-21	4.666402240121474e-20	0.37411764705882355	0.08281402507695773
SDAD1	9.490828	2.5489588	2.2920633989987354e-21	4.846436306571503e-20	0.5247058823529411	0.18800210225992942
AC010642.2	9.489344	2.5911372	2.324929107425103e-21	4.913090661712828e-20	0.4611764705882353	0.1428035137773106
MARCKSL1	9.488953	2.8208013	2.333669815538861e-21	4.9287160368458076e-20	0.4	0.10165928373000976
PGRMC1	9.487177	3.1079624	2.373760376005153e-21	5.010496166214798e-20	0.3552941176470588	0.06832344770628425
SMIM26	9.483743	2.7822428	2.453220166678183e-21	5.1752340818782805e-20	0.7247058823529412	0.33020497034311885
ATRAID	9.478633	2.741647	2.5763718147353185e-21	5.431900045571854e-20	0.6988235294117647	0.2972445378782191
PAPOLA	9.471827	2.849805	2.7499154135116032e-21	5.794453313180091e-20	0.7529411764705882	0.33778812223139876
MAP4K4	9.469318	2.6922424	2.816761303446476e-21	5.931891856584837e-20	0.7058823529411765	0.3145881822959682
APEH	9.467598	2.603152	2.863520076972091e-21	6.02557919706954e-20	0.46588235294117647	0.1505368270891208
NEFH	9.467561	4.595462	2.8645413521218002e-21	6.02557919706954e-20	0.29411764705882354	0.020947518582476163
TUBB4A	9.46304	4.2504206	2.9911678774454023e-21	6.288324841032693e-20	0.30117647058823527	0.026203168406036488
EXT1	9.461656	2.5741146	3.031052366836676e-21	6.368515940217519e-20	0.47058823529411764	0.15639312260680233
BRD2	9.460091	2.7057366	3.0767570329864242e-21	6.460836727730127e-20	0.6847058823529412	0.30272542983707484
SH3GLB2	9.458396	2.7128797	3.1270399074934415e-21	6.562659842555473e-20	0.4258823529411765	0.12185599519483445
RCN2	9.456707	2.5211825	3.177946846431464e-21	6.665675216403324e-20	0.5364705882352941	0.1952098505893836
C12orf45	9.456552	3.2404673	3.1826667250617975e-21	6.671751706986648e-20	0.34352941176470586	0.06028981154741347
SNRNP70	9.45123	2.7683678	3.3487254736217982e-21	7.015838641100826e-20	0.72	0.32044447781364965
HNRNPUL1	9.450963	2.9807646	3.357279591267036e-21	7.029736288327506e-20	0.8611764705882353	0.44718071927321873
ATP5F1D	9.4507265	2.8179345	3.364857032177394e-21	7.041574170081463e-20	0.9058823529411765	0.5468879044973346
CNPY2	9.444542	2.6177077	3.569611630306777e-21	7.465791730334762e-20	0.6235294117647059	0.25677603423680456
DERA	9.444188	2.800772	3.581695336055333e-21	7.486786464589449e-20	0.3976470588235294	0.10233501013589609
GNL1	9.443251	2.6567867	3.613902474533777e-21	7.5497970588134e-20	0.42823529411764705	0.12223139875366018
RMDN1	9.442598	2.6856134	3.636466857571825e-21	7.592602592925634e-20	0.4211764705882353	0.11855244387716796
ZNF532	9.442462	2.7670398	3.6412122617637215e-21	7.598176168347433e-20	0.4	0.10150912230647946
HNRNPH1	9.442294	2.9077644	3.647044539226315e-21	7.606010095739166e-20	0.8282352941176471	0.41534649748479613
HMGXB4	9.438147	2.6244044	3.7943184888257956e-21	7.908647551794588e-20	0.4423529411764706	0.13341842480666716
TMEM179B	9.434707	2.7188482	3.9209093555734395e-21	8.167854486246071e-20	0.7011764705882353	0.30490277047826414
TMA7	9.434551	1.7757746	3.926719410404148e-21	8.175304729249273e-20	0.9694117647058823	0.7993092574517606
CCDC25	9.43244	2.5784836	4.006586756537346e-21	8.336843767823957e-20	0.4588235294117647	0.14558150011262105
PHF10	9.431012	2.6490529	4.0615236383949946e-21	8.446353789141772e-20	0.4329411764705882	0.12440873939484946
DNM1L	9.429193	2.5017216	4.132588762147462e-21	8.589260720236187e-20	0.5129411764705882	0.18124483820106616
MPV17	9.42538	2.5240157	4.285523528936317e-21	8.902068483688885e-20	0.49411764705882355	0.16765522937157445
STAG1	9.424188	2.805982	4.3344858940370784e-21	8.99866807757522e-20	0.8094117647058824	0.42578271642015164
LRPPRC	9.421834	2.5399857	4.432765318117392e-21	9.197485453991761e-20	0.5129411764705882	0.18725129514227795
HLA-DPA1	9.415084	2.4393463	4.727030342474167e-21	9.8024950461698e-20	0.9670588235294117	0.714017568886553
POLR2A	9.414035	2.5914018	4.774484330995474e-21	9.895294507291356e-20	0.6447058823529411	0.2734439522486673
ZNRD2	9.4131775	2.7510622	4.8135829578433964e-21	9.970681937749075e-20	0.4047058823529412	0.10691493355357008
FAM32A	9.409446	2.5355484	4.987586010684311e-21	1.0325262193272425e-19	0.5176470588235295	0.18552443877167957
TBL1XR1	9.406112	2.6718493	5.148313720093603e-21	1.0651974588419782e-19	0.7082352941176471	0.3140626173136121
PRPSAP1	9.40359	2.8971364	5.273223169501839e-21	1.090425091677609e-19	0.3788235294117647	0.08904572415346497
ACTR10	9.396654	2.551978	5.632556258303193e-21	1.1640722281770478e-19	0.5035294117647059	0.17606426908927097
MRFAP1L1	9.396543	2.5134692	5.638540703145612e-21	1.1646514011051498e-19	0.5505882352941176	0.20482018169532248
ZC3H13	9.395027	2.5764883	5.720286275800267e-21	1.1808697009620168e-19	0.6023529411764705	0.24266086042495683
PARPBP	9.393463	3.5631049	5.8059424254278166e-21	1.1978765429147888e-19	0.32235294117647056	0.04579923417674
PLK4	9.388433	4.6557446	6.089949448496847e-21	1.2557647310672288e-19	0.28941176470588237	0.019971469329529243
MSC-AS1	9.385652	2.52541	6.252886763956254e-21	1.2886368718894306e-19	0.5341176470588235	0.19258202567760344
SCNM1	9.382683	2.5190115	6.4314906828264326e-21	1.324698877220767e-19	0.5129411764705882	0.1828966138598994
API5	9.380435	2.492801	6.570100226125259e-21	1.3524872799573151e-19	0.52	0.1851490352128538
ACTN4	9.379572	2.8499272	6.624104689716173e-21	1.3628378625536912e-19	0.7741176470588236	0.364892259178617
HJURP	9.377678	5.694846	6.744147010190286e-21	1.3867557568537903e-19	0.2776470588235294	0.010736541782416098
DERL2	9.376622	2.5168579	6.811987023874612e-21	1.3999187931546023e-19	0.5176470588235295	0.18409790524814176
ZNF511	9.376473	2.7947521	6.821618644742684e-21	1.4011114703491975e-19	0.3952941176470588	0.10120879945941888
BEX3	9.375934	2.7563105	6.856646308958896e-21	1.4073068797567549e-19	0.41411764705882353	0.11607478038891808
SLC25A26	9.37589	2.4873486	6.859472346345866e-21	1.4073068797567549e-19	0.5623529411764706	0.21563180418950373
BAK1	9.371096	2.6455588	7.178317892729366e-21	1.4718969926710785e-19	0.43529411764705883	0.13199189128312935
POLR2F	9.3700905	2.5952873	7.247063755557121e-21	1.4851611451128007e-19	0.6047058823529412	0.24536376604850213
PTPMT1	9.365625	2.6687186	7.560118335852359e-21	1.54844930727774e-19	0.4258823529411765	0.12418349725955402
AC079793.1	9.359317	2.546414	8.025409956526241e-21	1.6428301444005422e-19	0.5905882352941176	0.24468803964261582
NUDT2	9.359218	2.5912428	8.032959401487767e-21	1.643456383755471e-19	0.44941176470588234	0.13957504317140926
ERAL1	9.354554	3.009611	8.395325210846934e-21	1.7166329499564728e-19	0.36	0.07470530820632179
MRE11	9.352902	2.7047176	8.527512007716201e-21	1.7426882579252968e-19	0.4047058823529412	0.10774082138298671
MEAF6	9.350201	2.5730903	8.74813109968724e-21	1.7867764864935974e-19	0.5929411764705882	0.2328252871837225
LAS1L	9.347282	2.94625	8.992847699393398e-21	1.8357346271360723e-19	0.37176470588235294	0.0851415271416773
INCENP	9.34583	4.117047	9.117197403569153e-21	1.8600810600224891e-19	0.30117647058823527	0.030557849688415045
USP7	9.345749	2.5815952	9.124155359978607e-21	1.8604635673012646e-19	0.6235294117647059	0.257526841354456
RMI2	9.341775	4.145123	9.473272347540947e-21	1.9305748396010366e-19	0.2988235294117647	0.029056235453112096
MDFIC	9.341092	2.6246846	9.534593143622002e-21	1.9419902262087306e-19	0.6705882352941176	0.28327952548990165
EIF4G1	9.338894	2.5196967	9.734611186866866e-21	1.9816268300918476e-19	0.5529411764705883	0.21563180418950373
HIST1H2AG	9.337273	3.7702796	9.884734246855823e-21	2.0110681387947193e-19	0.3129411764705882	0.04114423004730085
MCC	9.335863	3.3383608	1.0017161023254837e-20	2.0368783922897237e-19	0.3341176470588235	0.05518432314738344
HMGN3	9.335794	2.921222	1.0023622557722617e-20	2.037060573210469e-19	0.8235294117647058	0.4136947218259629
PPP6C	9.335056	2.582478	1.0093788638966333e-20	2.0492849234060677e-19	0.6376470588235295	0.2644342668368496
CST7	9.335044	3.4040768	1.0094972041477392e-20	2.0492849234060677e-19	0.9811764705882353	0.6318792702154816
SMIM12	9.332075	2.6041875	1.0381776228055491e-20	2.1063380915912362e-19	0.4423529411764706	0.13687213754786395
GTF2I	9.326946	2.51222	1.0896497822131548e-20	2.2095441373287357e-19	0.5929411764705882	0.24251069900142652
NDUFB7	9.325195	2.846524	1.1077941160690178e-20	2.2450926047753114e-19	0.8164705882352942	0.4311885276672423
PTPRCAP	9.323494	2.575441	1.1257097968521947e-20	2.280138587414896e-19	0.6047058823529412	0.24461295893085067
MED4	9.321097	2.5493245	1.1514357571883884e-20	2.3309568666400554e-19	0.6	0.2389819055484646
SEMA4A	9.318799	2.8363717	1.1766407749007093e-20	2.380664953131059e-19	0.3811764705882353	0.0914483069299497
ALDH9A1	9.318091	2.5809338	1.1845160288524866e-20	2.39527465038839e-19	0.45176470588235296	0.1423530295067197
ABCB7	9.316372	2.6068199	1.2038693640942871e-20	2.4330658528556047e-19	0.4376470588235294	0.13319318267137173
MACC1	9.315217	4.1633344	1.2170398794737006e-20	2.4583265247581076e-19	0.2988235294117647	0.028680831894286357
ENTPD1-AS1	9.309709	2.5552988	1.2818337943702667e-20	2.5877770936429195e-19	0.46352941176470586	0.15436594338914333
RNASEH1	9.309615	2.5810037	1.282958345722963e-20	2.5886195375857865e-19	0.4447058823529412	0.13657181470080337
SART3	9.307418	2.5810714	1.3097827773510083e-20	2.6412870211473417e-19	0.44	0.13559576544785645
SRP14	9.303648	2.0665183	1.3570750790741074e-20	2.735148952047985e-19	0.9552941176470588	0.7354906524513852
NIN	9.303561	2.9307566	1.3581855288701718e-20	2.735880492139634e-19	0.84	0.4203018244612959
SRM	9.302816	2.541327	1.3677406006024954e-20	2.753612415987455e-19	0.5152941176470588	0.1871762144305128
CPSF6	9.30045	2.6873033	1.398520671737938e-20	2.814032716123159e-19	0.6823529411764706	0.2913131616487724
DAP	9.297693	2.5711887	1.4352553758434425e-20	2.8863616489695516e-19	0.44941176470588234	0.14182746452436368
FBXO4	9.297513	3.3015506	1.4376876369532293e-20	2.889665304784467e-19	0.3341176470588235	0.05691117951798183
ISOC1	9.296749	2.8675206	1.448049162245025e-20	2.9088939290521495e-19	0.3764705882352941	0.08821983632404835
NTAN1	9.293769	2.6190264	1.4891954947167393e-20	2.9899091772971677e-19	0.43058823529411766	0.1252346272242661
PRR11	9.292676	4.2847595	1.5045703763110494e-20	3.0191217293509165e-19	0.29411764705882354	0.026128087694271343
NDUFA5	9.291937	2.5141559	1.515054725430832e-20	3.038494137287336e-19	0.5764705882352941	0.22306479465425333
HMGCS1	9.289869	2.6721501	1.5447787381074265e-20	3.096409999642383e-19	0.4211764705882353	0.12238156017719048
C12orf29	9.288609	2.9857497	1.5631809201185948e-20	3.1315809993027197e-19	0.36	0.07620692244162475
EEF2	9.288311	1.7141157	1.5675637635403653e-20	3.1386433976663516e-19	0.9741176470588235	0.8156768526165628
SLC30A5	9.28774	2.5148764	1.5759982041263246e-20	3.1538059195859815e-19	0.46352941176470586	0.14880997071852242
SLC25A39	9.2861805	2.4878972	1.599238456179354e-20	3.1985643024382803e-19	0.5105882352941177	0.1808694346422404
BCCIP	9.283324	2.5281432	1.6427131077665113e-20	3.283721597889791e-19	0.5247058823529411	0.19430888204820182
IBTK	9.278351	2.4668462	1.7212221950741934e-20	3.438780216261493e-19	0.5152941176470588	0.18477363165402808
PSMB8-AS1	9.277202	2.508075	1.7398756776128044e-20	3.4741511007259276e-19	0.5811764705882353	0.22832044447781366
RNF167	9.276593	2.8781388	1.7498378250260473e-20	3.492138180685843e-19	0.7952941176470588	0.38133493505518434
ZWILCH	9.275433	3.8335006	1.7690039728240375e-20	3.5284640005085886e-19	0.3058823529411765	0.035363015241384486
KLHDC4	9.274122	2.4795132	1.7908792687555462e-20	3.5701509866950845e-19	0.5247058823529411	0.19468428560702755
EXO1	9.264721	5.5249968	1.955884235124647e-20	3.896968910712967e-19	0.2752941176470588	0.01126210676477213
LINC02273	9.264404	2.7076633	1.9616967088506154e-20	3.9064233536801623e-19	0.4047058823529412	0.10721525640063068
CCDC152	9.262753	3.0623443	1.9922907113524835e-20	3.965189359772281e-19	0.35058823529411764	0.06929949695923117
APPL1	9.2614355	2.521347	2.0170113182819974e-20	4.012208220676054e-19	0.4964705882352941	0.17261055634807418
SMG7	9.260393	2.503017	2.0368164169613154e-20	4.0494034588376485e-19	0.5011764705882353	0.18349725955402058
SEC63	9.254494	2.4731066	2.152481189489858e-20	4.277033877118257e-19	0.5505882352941176	0.20789849087769352
CISD3	9.252469	2.493861	2.1936503840587033e-20	4.35647301719656e-19	0.5058823529411764	0.18214580674224792
KEAP1	9.248651	2.8149142	2.2734471205406552e-20	4.51249664093864e-19	0.3811764705882353	0.09310008258878294
HIST1H2BC	9.248346	3.3506007	2.2799269749123464e-20	4.522905539770558e-19	0.33176470588235296	0.05961408514152714
MRPL19	9.247086	2.7752872	2.3069671763562943e-20	4.574068560228425e-19	0.3811764705882353	0.09325024401231323
VTI1B	9.246167	2.499727	2.3268808311935373e-20	4.611053887521097e-19	0.5411764705882353	0.20301824461295892
AAAS	9.2443285	3.11437	2.3672193741935015e-20	4.688452181539846e-19	0.34352941176470586	0.06501989638861777
SQLE	9.2383175	2.9638588	2.504026174215135e-20	4.956725906027483e-19	0.3623529411764706	0.08063668443576845
FAM174B	9.237914	3.1544003	2.51348768614585e-20	4.972765556790501e-19	0.3411764705882353	0.06359336286507997
SEPTIN6	9.236213	2.9545417	2.5537616546233632e-20	5.049715306367894e-19	0.8894117647058823	0.4932802762970193
DBNDD2	9.233033	3.018587	2.6307355056325367e-20	5.199111784106721e-19	0.3552941176470588	0.07357909752984458
MDP1	9.231047	2.8412561	2.6800043378127856e-20	5.293623247074246e-19	0.3788235294117647	0.09182371048877544
TMEM161B	9.228749	2.5777133	2.7381094530588505e-20	5.40547702758398e-19	0.44	0.13799834822434118
NUP58	9.228308	2.4621897	2.749400943317498e-20	5.424842260181334e-19	0.52	0.19243186425407313
EFTUD2	9.22624	2.5203488	2.802976935308149e-20	5.527573211703317e-19	0.4541176470588235	0.1449808544184999
PSPC1	9.224104	2.5862637	2.859406545726241e-20	5.635817931078414e-19	0.6611764705882353	0.2840303326075531
MAPK6	9.223819	2.5465038	2.8670370023410483e-20	5.647816002297347e-19	0.4447058823529412	0.14160222238906825
BDP1	9.223129	2.614051	2.885532622342011e-20	5.679783577061794e-19	0.6752941176470588	0.3056535775959156
SBNO1	9.223099	2.4523993	2.88636852909345e-20	5.679783577061794e-19	0.5129411764705882	0.185749680906975
ST13	9.222632	2.7238083	2.898935896389125e-20	5.701448293591529e-19	0.72	0.3313311810195961
PLK1	9.221534	5.2310247	2.928809769981781e-20	5.757108828738086e-19	0.2776470588235294	0.014565658082438622
DNAJA2	9.221397	2.5466154	2.932544107787054e-20	5.761355173865484e-19	0.6164705882352941	0.24393723252496433
UBE2V1	9.212772	2.9906538	3.178097766240768e-20	6.2404268423915425e-19	0.8541176470588235	0.4300623169907651
PCBP2	9.211934	2.8858762	3.203020839883496e-20	6.285992802175649e-19	0.8964705882352941	0.5169307005030408
IQGAP2	9.2108345	2.4109433	3.235990710884468e-20	6.347293462437429e-19	0.971764705882353	0.696223440198213
GPRIN3	9.210462	2.9780445	3.247242902979484e-20	6.365952731224001e-19	0.8352941176470589	0.4027329379082514
EXOSC1	9.2070465	2.5249267	3.3522070888060725e-20	6.568208332836781e-19	0.4588235294117647	0.14805916360087093
OIP5-AS1	9.205513	2.4844775	3.400430310681656e-20	6.659130540463312e-19	0.5411764705882353	0.20444477813649672
SEPTIN11	9.20329	2.8094356	3.4715444007515356e-20	6.794759177107324e-19	0.3811764705882353	0.09647871461821458
TOMM40	9.200415	2.8929358	3.565700117936221e-20	6.9753174781712245e-19	0.36941176470588233	0.08709362564757114
UPF3A	9.195397	2.488718	3.7361000048498616e-20	7.304754074653301e-19	0.5411764705882353	0.20669719948945117
KARS	9.190337	2.453316	3.9161277926581174e-20	7.648569548510126e-19	0.4988235294117647	0.17764096403633906
PRKAA1	9.190083	2.465897	3.9254075407036215e-20	7.662604874522307e-19	0.56	0.21675801486598092
ARF3	9.189405	2.4777935	3.9501839380365957e-20	7.706859398511591e-19	0.4988235294117647	0.17606426908927097
KIF2C	9.1892	5.286982	3.957715490199033e-20	7.717439779263442e-19	0.2752941176470588	0.013064043847135672
EIF2AK2	9.188219	2.4745383	3.993972799151212e-20	7.783993526183893e-19	0.48	0.16435167805390796
CCL28	9.187232	3.1865368	4.0307910372611056e-20	7.851569066247671e-19	0.3388235294117647	0.06224191005330731
TRIM26	9.183364	2.5574265	4.178314668130038e-20	8.134600806820613e-19	0.4376470588235294	0.13642165327727307
HAUS2	9.182786	2.6438005	4.200789745834909e-20	8.174008797836444e-19	0.40941176470588236	0.11367219761243337
RTCA	9.1792345	2.5072873	4.3416751752883326e-20	8.443658506414891e-19	0.4588235294117647	0.15001126210676477
FOPNL	9.175602	2.6606917	4.4905931235878286e-20	8.728635099120453e-19	0.4023529411764706	0.10999324273594113
PRKACB	9.170802	2.6585252	4.6951369493222066e-20	9.121375131748518e-19	0.7058823529411765	0.31098430813124106
EIF3J	9.166194	2.4699092	4.9001314453956924e-20	9.514573529598288e-19	0.4964705882352941	0.17583902695397552
TRAPPC3	9.16353	2.4774134	5.022663042637152e-20	9.747321846424304e-19	0.5270588235294118	0.19581049628350478
CUTC	9.161059	2.5353253	5.139046374234067e-20	9.967898057410764e-19	0.43058823529411766	0.1299647120654704
AP1M1	9.160674	2.4513574	5.157414843742427e-20	9.99822779109198e-19	0.5035294117647059	0.17981830467752835
TADA3	9.159811	2.4950824	5.1988319460993855e-20	1.0073184121714326e-18	0.5741176470588235	0.22561753885426833
ABHD14B	9.157873	2.612887	5.292997943768135e-20	1.025021257882844e-18	0.6517647058823529	0.2754711314663263
MGME1	9.153968	3.1195762	5.487994310291317e-20	1.0622214688047196e-18	0.3411764705882353	0.06659659133568586
ATP6V1D	9.146814	2.5252569	5.863713234574959e-20	1.134343383185402e-18	0.4470588235294118	0.14392972445378782
AATF	9.141021	2.6206691	6.186549164552011e-20	1.1961642153817651e-18	0.6635294117647059	0.28357984833696226
MAPK9	9.140835	2.6086094	6.197216174395591e-20	1.197594029562054e-18	0.4164705882352941	0.1214805916360087
DGCR6L	9.140083	2.4780161	6.2404246253801e-20	1.205307555216554e-18	0.5105882352941177	0.1851490352128538
SLC38A2	9.133004	2.5313146	6.662412895326172e-20	1.2861338311278122e-18	0.6376470588235295	0.27336887153690215
ELOF1	9.1322155	2.511483	6.711135542850621e-20	1.2948564681279683e-18	0.4588235294117647	0.1497109392597042
NAXE	9.131272	2.4828298	6.769912439742001e-20	1.3055087734825973e-18	0.5270588235294118	0.199489451159997
LINC00649	9.130284	2.5252187	6.831940682017262e-20	1.316776518707287e-18	0.4588235294117647	0.14948569712440873
PPP5C	9.126609	2.6751013	7.067867703997137e-20	1.3615317149157854e-18	0.4023529411764706	0.11292139049478189
MYO1G	9.126441	2.9538143	7.07881779892059e-20	1.3629237783182141e-18	0.8470588235294118	0.42946167129664387
ANKRD39	9.125634	2.6996725	7.131775654950008e-20	1.3723981111820465e-18	0.38823529411764707	0.09985734664764621
RANBP9	9.122746	2.435066	7.324427150854395e-20	1.4087302057195046e-18	0.5411764705882353	0.20542082738944364
KRR1	9.121809	2.4544199	7.388086626330119e-20	1.4202277237936381e-18	0.5435294117647059	0.20512050454238306
CFAP20	9.119493	2.72873	7.547691589096094e-20	1.4501472958136804e-18	0.38588235294117645	0.09805540956528268
EIF2A	9.116263	2.5497	7.775898586840862e-20	1.4932091509809148e-18	0.6305882352941177	0.2637585404309633
VPS54	9.114388	2.439973	7.911550785597879e-20	1.51846182644818e-18	0.49411764705882355	0.1797432239657632
LAMTOR5	9.113693	2.8434613	7.962451220738841e-20	1.5274301736386913e-18	0.7788235294117647	0.36782040693745777
MRPL2	9.11024	2.7875109	8.219966785208041e-20	1.5760031655599763e-18	0.3764705882352941	0.09400105112996471
HMGN4	9.108595	2.6269403	8.345583261831227e-20	1.5992497013941607e-18	0.6752941176470588	0.30400180193708237
PPP6R1	9.107856	2.472903	8.40260767631884e-20	1.6093346078542433e-18	0.5788235294117647	0.23199939935430589
LARP1	9.107725	2.4776876	8.412710708382372e-20	1.610426907099912e-18	0.5623529411764706	0.22148809970718522
PMS1	9.105552	2.6478956	8.58287300298906e-20	1.6421418441317438e-18	0.3976470588235294	0.10916735490652452
SUMF2	9.104671	2.4512615	8.652876324559964e-20	1.6546704616260149e-18	0.5317647058823529	0.20331856746001953
MRPL23	9.101274	2.7245996	8.927850260319793e-20	1.7063616051068655e-18	0.38823529411764707	0.1031608979653127
GLA	9.099864	3.0667796	9.044481512783948e-20	1.7277508760407374e-18	0.34352941176470586	0.0698250619415872
KIFAP3	9.096238	2.4644167	9.351503071030293e-20	1.7854687736190907e-18	0.4776470588235294	0.16352579022449132
SMIM19	9.094518	2.5284033	9.500707456093068e-20	1.8130103941629945e-18	0.4423529411764706	0.14145206096553795
HLA-DQB1	9.091432	2.6923032	9.77433449499108e-20	1.86425438692636e-18	0.6988235294117647	0.3184923793077558
AZI2	9.09096	2.5008605	9.816857819277214e-20	1.8713896512675276e-18	0.45647058823529413	0.15136271491853742
CDC73	9.090705	2.5099063	9.839873903711875e-20	1.8748007535125367e-18	0.6352941176470588	0.26571063893685715
PTDSS1	9.088135	2.4462738	1.0075289103930158e-19	1.9186558610455134e-18	0.5105882352941177	0.18665064944815676
SLC4A4	9.080956	3.3701782	1.0762507847211949e-19	2.0484583968580577e-18	0.32235294117647056	0.05233125610030783
CDCA8	9.079081	5.015678	1.094954525551113e-19	2.082974562874027e-18	0.2752941176470588	0.015992191605976425
CD200R1	9.075336	3.0986505	1.1332663468483718e-19	2.15473670446739e-18	0.3411764705882353	0.06667167204745102
GTF2A1	9.074443	2.646995	1.1426096462029566e-19	2.17137360647323e-18	0.4047058823529412	0.11419776259478939
KIF14	9.071897	5.160609	1.1696310751864727e-19	2.221570678925796e-18	0.27294117647058824	0.013814850964787146
ARHGDIB	9.071499	1.2769678	1.1739056567409087e-19	2.228533243899066e-18	0.9788235294117648	0.8801711840228246
ACIN1	9.070077	2.6358836	1.1893274785843588e-19	2.256639452756149e-18	0.7058823529411765	0.3195435092724679
COPZ1	9.069661	2.5415714	1.1938772799478904e-19	2.264098565977862e-18	0.6235294117647059	0.2680381410015767
TMX3	9.065519	2.5418792	1.2401200504580401e-19	2.350576590720597e-18	0.43058823529411766	0.1336436669419626
NEDD8	9.065376	2.7769585	1.2417458088103856e-19	2.352439873098806e-18	0.8776470588235294	0.5159546512500939
PHF14	9.061073	2.4609673	1.2917308006190556e-19	2.445868548031974e-18	0.571764705882353	0.23335085216607854
GABARAPL2	9.058286	2.9060159	1.3251726451620967e-19	2.5078926569585266e-18	0.8094117647058824	0.396951723102335
LEO1	9.057838	2.7774785	1.3306142772847661e-19	2.5168895691421047e-18	0.36941176470588233	0.08761919062992717
ANLN	9.056702	5.370884	1.344544681923584e-19	2.5419256148287756e-18	0.27058823529411763	0.012613559576544786
RFX7	9.052461	2.416996	1.397820777469247e-19	2.641282306461121e-18	0.5011764705882353	0.1851490352128538
AP2B1	9.050678	2.55988	1.4208252696331973e-19	2.6833656188774332e-18	0.6564705882352941	0.28936106314287857
TCEA1	9.049362	2.819158	1.4380580063139642e-19	2.7145106286280253e-18	0.7905882352941176	0.39102034687288834
TMEM109	9.048784	2.5539567	1.4456826748796253e-19	2.72749647336439e-18	0.43529411764705883	0.13769802537728057
HCFC1	9.044127	2.5717828	1.5086499610297163e-19	2.844827265515129e-18	0.4188235294117647	0.12583527291838725
CAND1	9.043333	2.432342	1.5196638618816595e-19	2.8641203403053873e-18	0.5129411764705882	0.19010436218935356
CLINT1	9.041625	2.6144109	1.5435959846503796e-19	2.9077280820477893e-18	0.6964705882352941	0.3115098731135971
ZC3H18	9.041284	2.455388	1.5484269118035857e-19	2.9153278497388394e-18	0.4894117647058824	0.17568886553044522
PTP4A2	9.038123	2.7160695	1.5938498515907315e-19	2.9993058312633608e-18	0.9364705882352942	0.5941887529093776
TMED3	9.037315	2.4322765	1.605660535767566e-19	3.019978482509182e-18	0.48705882352941177	0.17103386140100607
GPBP1	9.033056	2.8077123	1.6694316426455045e-19	3.138308554312692e-18	0.8070588235294117	0.40460995570238006
MCMBP	9.030876	2.750711	1.703022321825763e-19	3.1998110883544534e-18	0.3811764705882353	0.10015766949470681
SNRNP200	9.030045	2.693532	1.716021522276345e-19	3.2225810024031042e-18	0.7294117647058823	0.32990464749605825
ZDHHC13	9.026877	2.8463802	1.7663989992879163e-19	3.315485629381386e-18	0.3623529411764706	0.08379007432990465
RABEP1	9.02507	2.5491064	1.795795743738644e-19	3.368934906026556e-18	0.6517647058823529	0.2759216157369172
RAD23B	9.024127	2.515398	1.8113424170873115e-19	3.3963598262199124e-18	0.6094117647058823	0.2533223214956078
NEK7	9.023556	2.5522268	1.8208167775121347e-19	3.412376593636541e-18	0.68	0.30047300848412045
ATP5MPL	9.020898	2.7771645	1.865540939704574e-19	3.4944045002112134e-18	0.9011764705882352	0.5420076582326
IP6K2	9.020587	2.4355605	1.8708360241565993e-19	3.502530400007964e-18	0.5647058823529412	0.22486673173661686
DDX11	9.02024	3.4097276	1.8767841513270097e-19	3.511869975599176e-18	0.31529411764705884	0.0502289961708837
NDUFA11	9.0195875	2.490004	1.8879873010316338e-19	3.53102826801527e-18	0.8917647058823529	0.5840528568210827
ANAPC5	9.015943	2.831245	1.9518464200178245e-19	3.648597079625761e-18	0.7717647058823529	0.35295442600795857
NDUFAF2	9.011689	2.4415224	2.0290692462788705e-19	3.791013960339609e-18	0.4611764705882353	0.1552669119303251
VIM-AS1	9.009236	2.5549934	2.0749635308857277e-19	3.874782662956557e-18	0.4258823529411765	0.132817779112546
RNF187	9.006902	2.419366	2.1196025426442575e-19	3.9561230322958935e-18	0.49176470588235294	0.17246039492454387
RNGTT	9.006573	2.4057996	2.1259705744633654e-19	3.965986187356454e-18	0.5764705882352941	0.23455214355432089
ATPAF1	9.004617	2.5663445	2.1642102493659345e-19	4.0352653763139366e-18	0.41411764705882353	0.12245664088895562
ATP6V0E2	9.001518	2.4852257	2.226182252080818e-19	4.148701456640022e-18	0.4588235294117647	0.14918537427734815
BFAR	8.999407	2.3929255	2.2694087509408187e-19	4.227105836803303e-18	0.5505882352941176	0.2146557549365568
REST	8.997948	2.541645	2.299769547906222e-19	4.2797857298269976e-18	0.6611764705882353	0.2846309783016743
MRPL55	8.997935	2.4131827	2.3000296523509477e-19	4.2797857298269976e-18	0.4823529411764706	0.16652901869509723
COMMD10	8.989919	2.5103462	2.474138535376034e-19	4.601419945797673e-18	0.6635294117647059	0.29544260079585555
ACTR6	8.988651	2.542757	2.5028172579670404e-19	4.6523928115211605e-18	0.4188235294117647	0.12500938508897064
DBF4	8.985317	2.431743	2.579889526851509e-19	4.793225206715334e-18	0.5105882352941177	0.190329604324649
TUBG1	8.983144	3.8588796	2.631380318737339e-19	4.88641050462229e-18	0.29411764705882354	0.03296043246489977
TSN	8.979822	2.5299318	2.712056214166865e-19	5.0336698526735e-18	0.4258823529411765	0.1336436669419626
NOB1	8.9784	2.4966037	2.7473309411712606e-19	5.096556501662915e-18	0.4423529411764706	0.14392972445378782
BICDL1	8.965453	2.4099503	3.0900808892620517e-19	5.7294858474103525e-18	0.5647058823529412	0.2259929424130941
WDR77	8.964211	3.0201516	3.125099141080927e-19	5.7914811981115445e-18	0.3388235294117647	0.06749755987686763
TMEM209	8.964106	2.6920369	3.1280937091229447e-19	5.794097057065228e-18	0.3835294117647059	0.10338614010060815
EIF3D	8.959684	2.9062161	3.2560918534805126e-19	6.028134442551353e-18	0.8164705882352942	0.4021322922141302
NFATC2IP	8.959106	2.4244137	3.27318828015469e-19	6.0567221558110115e-18	0.5529411764705883	0.21901043621893534
AIMP2	8.952996	2.891527	3.459602477348414e-19	6.39842901836429e-18	0.35058823529411764	0.07718297169457167
YIPF3	8.952885	2.4033346	3.4631083901400224e-19	6.4016782922987354e-18	0.508235294117647	0.18747653727757338
RPP25L	8.951699	2.8754542	3.5005269369528985e-19	6.4646818972846775e-18	0.35294117647058826	0.07921015091223065
NUDT8	8.951693	4.2817497	3.500723892904082e-19	6.4646818972846775e-18	0.2823529411764706	0.024100908476612358
MAN1A1	8.947576	2.4992037	3.633745025949642e-19	6.706944109671349e-18	0.6282352941176471	0.2724679029957204
FMC1	8.945968	2.6478145	3.687055283682025e-19	6.801910808369243e-18	0.39294117647058824	0.11014340415947144
MGMT	8.94367	2.4657917	3.764555657223818e-19	6.94138547153899e-18	0.5882352941176471	0.2374052106013965
GPAA1	8.942782	2.464626	3.7949378026856756e-19	6.993883107557826e-18	0.45647058823529413	0.15459118552443876
APOBEC3H	8.941584	2.9241323	3.8363274931524834e-19	7.066604055202519e-18	0.34823529411764703	0.07553119603573842
YIPF4	8.9401245	2.4040425	3.8873267597650433e-19	7.156944000712291e-18	0.5011764705882353	0.18252121030107366
ISCU	8.93941	2.843873	3.9125273564005245e-19	7.199719143872076e-18	0.8	0.38231098430813126
SHKBP1	8.937181	2.5422988	3.9922399645974127e-19	7.342712308755272e-18	0.6235294117647059	0.26083039267212255
SNHG32	8.931611	2.4279919	4.198491150857273e-19	7.718180543070168e-18	0.46588235294117647	0.1584203018244613
PZP	8.930785	2.4078898	4.22995548340264e-19	7.772118506426708e-18	0.5317647058823529	0.20482018169532248
PRPF31	8.929581	2.4238033	4.2762689650434035e-19	7.853272473133649e-18	0.49176470588235294	0.17508821983632405
CBR4	8.9285	2.7631269	4.3182337934463134e-19	7.926362842223094e-18	0.36	0.08363991290637435
HUWE1	8.927314	2.5065496	4.364767123918201e-19	8.007761478823563e-18	0.6447058823529411	0.2865830768075681
NRDC	8.926309	2.4907155	4.40462319175261e-19	8.07683434074836e-18	0.6211764705882353	0.2645844282603799
AIFM1	8.92465	2.8862255	4.471097915550777e-19	8.194624677369753e-18	0.35058823529411764	0.07868458592987461
SPTSSA	8.919024	2.9378061	4.704136954850007e-19	8.617423257480736e-18	0.3458823529411765	0.07650724528868534
CCDC28B	8.917689	3.6181154	4.761176951531515e-19	8.717550655477988e-18	0.30117647058823527	0.04001801937082364
POLE	8.916982	3.6846988	4.791698050717821e-19	8.769047017716148e-18	0.2988235294117647	0.038816727982581276
BBS7	8.916062	2.845458	4.83161043340436e-19	8.837669838732282e-18	0.3552941176470588	0.08078684585929874
ADSS	8.91076	2.4603255	5.068413506288371e-19	9.26155780048231e-18	0.6094117647058823	0.25324724078384264
CPB2-AS1	8.90817	2.512783	5.188172310216942e-19	9.475663409493526e-18	0.4258823529411765	0.1349200390419701
RNF34	8.907922	2.3966682	5.19980584319627e-19	9.492174247722029e-18	0.4964705882352941	0.18019370823635408
ZCCHC10	8.907791	2.459632	5.205923759831855e-19	9.498604961794901e-18	0.4447058823529412	0.14715819505968916
ARPC1A	8.9044695	2.381868	5.364205649110668e-19	9.78252570817636e-18	0.5176470588235295	0.19385839777761094
ERP44	8.9044075	2.518967	5.367208999539674e-19	9.783128316342212e-18	0.6658823529411765	0.2892859824311134
RAB29	8.9030905	2.4238012	5.431272353669675e-19	9.894972594159472e-18	0.571764705882353	0.2252421352954426
TRAPPC4	8.892541	2.4257884	5.972721027725663e-19	1.0875998126158555e-17	0.46588235294117647	0.15774457541857498
TEX30	8.891851	3.3452914	6.009895002528274e-19	1.0938247985456854e-17	0.31058823529411766	0.04752609054733839
YBX3	8.89125	2.406428	6.042567432725186e-19	1.09922470479709e-17	0.508235294117647	0.1967865455364517
ZADH2	8.886791	2.8314085	6.289928585367855e-19	1.1436546256982059e-17	0.35294117647058826	0.07883474735340491
RCC2	8.88468	2.6600688	6.410527334658552e-19	1.1650035301680121e-17	0.3788235294117647	0.09993242735941137
ELAC2	8.884537	2.7177718	6.418767471370077e-19	1.1659221251593855e-17	0.36941176470588233	0.09370072828290413
SKA3	8.884413	5.2152386	6.425941311571422e-19	1.1666462199644128e-17	0.26588235294117646	0.0121630753059539
CCDC138	8.883748	2.8742845	6.4644560952311705e-19	1.1730568048664158e-17	0.35058823529411764	0.07913507020046551
PITPNC1	8.881674	2.9143276	6.586152563853767e-19	1.1945479186799392e-17	0.9435294117647058	0.5587506569562279
COX7A2L	8.881189	2.7942898	6.614897057246812e-19	1.199167148054931e-17	0.7811764705882352	0.38231098430813126
PRORP	8.880879	2.4570343	6.633388155284876e-19	1.2019239597603056e-17	0.611764705882353	0.25549966213679703
NAE1	8.87308	2.5876462	7.115007168772165e-19	1.2885520899763978e-17	0.3976470588235294	0.11292139049478189
TOR2A	8.872794	2.5625243	7.133286785868538e-19	1.291223687683355e-17	0.4	0.11532397327126662
FBXO7	8.87146	2.5349026	7.219341090475955e-19	1.3061547367894734e-17	0.6517647058823529	0.28380509047225766
RNF168	8.870503	2.4585166	7.281609489671015e-19	1.3167697081593322e-17	0.44	0.14520609655379532
NDUFAF4	8.865461	2.6239305	7.618811575626757e-19	1.3770672715037775e-17	0.39294117647058824	0.109918162024176
ILKAP	8.861201	2.3701487	7.915674245978473e-19	1.4300177348324683e-17	0.5505882352941176	0.21630753059539004
IARS2	8.859972	2.4894695	8.003462515639544e-19	1.445163944424879e-17	0.4235294117647059	0.13356858623019746
SMIM7	8.859774	2.4146395	8.017740503624503e-19	1.4470282059820535e-17	0.5858823529411765	0.2418349725955402
EMC3	8.858643	2.5151405	8.099426311203485e-19	1.4603305537751662e-17	0.6470588235294118	0.2781740370898716
EIF2S3	8.855588	2.6655807	8.324384590220164e-19	1.5001516513375097e-17	0.7247058823529412	0.3407162699902395
EEF1G	8.855476	1.8138909	8.332730747832184e-19	1.5005960978621722e-17	0.9576470588235294	0.7789623845634056
PPP2R2B	8.855445	2.3948152	8.335050591387655e-19	1.5005960978621722e-17	0.5905882352941176	0.2443877167955552
TP53	8.855128	3.0616803	8.3587494632028115e-19	1.5041228569453593e-17	0.33176470588235296	0.06667167204745102
MDM2	8.853427	2.395683	8.487216689093892e-19	1.526489523525924e-17	0.5035294117647059	0.1953600120129139
ZFR	8.851831	2.5595124	8.609484855647287e-19	1.547719819261033e-17	0.6894117647058824	0.3178166529018695
PSMA1	8.847628	2.8352926	8.939958754441768e-19	1.6063398643658475e-17	0.8823529411764706	0.49846084540881447
PPP2R5E	8.843796	2.4929554	9.252039509207307e-19	1.661599107342967e-17	0.6376470588235295	0.28155266911930327
AP1B1	8.841834	2.461168	9.416015472415987e-19	1.690218647895525e-17	0.4329411764705882	0.14002552744200014
LGALS3BP	8.840759	2.445762	9.506999576474058e-19	1.7057141740123875e-17	0.4423529411764706	0.14287859448907575
NCOA4	8.840492	2.4759233	9.529748523220412e-19	1.7089579897030392e-17	0.6235294117647059	0.2600795855544711
TIMM50	8.837158	2.6533532	9.818414594625264e-19	1.759861863750633e-17	0.3788235294117647	0.10105863803588858
[truncated: 34,602 more rows]
