# Supplementary material for: Case Report: An unclassified T cell lymphoma subtype with co-expression of TCR αβ and γ chains revealed by single cell sequencing
Source: Front Immunol. 2023 May 30;14:1184383. doi: 10.3389/fimmu.2023.1184383 (PMC10266344; doi:10.3389/fimmu.2023.1184383)
Supplement: Supplementary file 5 [file DataSheet_5.csv]

names	scores	logfoldchanges	pvals	pvals_adj	pct_nz_group	pct_nz_reference
FXYD2	27.580069	8.203733	1.9297778914412764e-167	7.063180060464216e-163	0.8237791932059448	0.09553228358321404
NUCB2	25.625359	6.1680555	7.960044626418427e-145	1.4567279668577043e-140	0.8152866242038217	0.2034204776614179
ACTG1	23.549816	2.1924946	1.2608312721962157e-122	1.1536921348413422e-118	0.940552016985138	0.8579823702252694
CNN2	22.850489	3.6214802	1.445112038690713e-115	1.0578509145623757e-111	0.8832271762208068	0.5777141565584268
MT-CO1	21.22375	0.94423413	5.764069351876211e-100	3.5161783724670196e-96	1.0	0.9974384087998192
CD38	21.116074	5.3015294	5.660902686689744e-99	2.9599242747933046e-95	0.7070063694267515	0.16718149627062456
HAVCR2	20.845856	5.2080183	1.6620855736004388e-96	7.604249259918708e-93	0.7346072186836518	0.1909892262487757
MT-CO3	20.751068	1.1192789	1.1989691234688171e-95	4.875940987564686e-92	0.9978768577494692	0.987418066752053
CORO1A	20.736498	2.173204	1.6232281846702022e-95	5.941177478711408e-92	0.940552016985138	0.8075792963158291
PHACTR2	20.41924	4.692311	1.1280337064122626e-92	3.4405968073662684e-89	0.8152866242038217	0.32509605967000677
TIMD4	19.897453	6.342652	4.2813158459769956e-88	1.2053880098354156e-84	0.5817409766454352	0.0527386423566639
FCMR	19.845161	4.103102	1.213376730859715e-87	3.172200123299745e-84	0.881104033970276	0.4649288028328185
CD27	19.793993	4.099339	3.3539331271695717e-87	7.672331649220844e-84	0.8662420382165605	0.4619905070443758
ACTB	19.200432	1.51114	3.670272582853426e-82	7.46309148916768e-79	0.9872611464968153	0.9410834023958412
PFN1	19.142881	1.4731668	1.109614788422982e-81	2.1375268879510297e-78	0.9575371549893843	0.9006253296165148
SESTD1	18.897055	5.3921804	1.2059954978899413e-79	2.2070320609134874e-76	0.5966029723991507	0.09063512393580954
TMSB4X	18.608437	1.164563	2.745067128263962e-77	4.784390569599489e-74	0.9830148619957537	0.946658630302117
ANXA2	18.519772	3.7282817	1.4304345961805654e-76	2.379788029763858e-73	0.8152866242038217	0.4616891433737663
SPTBN1	18.097616	4.2628546	3.3275597318203474e-73	5.295304945406806e-70	0.721868365180467	0.2678369622542003
COTL1	18.015339	2.6955824	1.4767598598251069e-72	2.252120317894114e-69	0.9256900212314225	0.7133278083327055
BRD7	17.997393	4.1072187	2.0420641448313517e-72	2.989663590598892e-69	0.7303609341825902	0.29013787387930384
MT-CO2	17.963388	0.75035214	3.770690367911873e-72	5.308116852151634e-69	1.0	0.9968356814586001
S100A10	17.699163	2.5710669	4.255881844373648e-70	5.7692419031822177e-67	0.8980891719745223	0.7083553077676487
ARHGDIB	17.680496	1.4434118	5.927144154655848e-70	7.74783582873424e-67	0.9554140127388535	0.8806599864386349
ITGA4	17.621534	3.3131902	1.6837699753628212e-69	2.1250918920087802e-66	0.9320594479830149	0.6175695019965343
LIMD2	17.373817	2.6131258	1.3026552495329342e-67	1.5892828262718307e-64	0.9256900212314225	0.701649966096587
S100A6	17.346264	2.0915916	2.104949283290273e-67	2.4852660876679767e-64	0.9278131634819533	0.8102162284336624
CD6	17.239635	4.4134383	1.338777573100457e-66	1.531268686032807e-63	0.6985138004246284	0.2123860468620508
MYL6	17.190304	1.2907664	3.138831126641015e-66	3.4813441838238725e-63	0.9235668789808917	0.8652150983198975
ARPC2	16.696411	1.8093565	1.391873893351831e-62	1.4151104547380658e-59	0.910828025477707	0.7827167934905447
GYPC	16.65801	3.2317686	2.6468091993042246e-62	2.618266581181998e-59	0.851380042462845	0.5249001732841106
CD99	16.62884	2.7387133	4.308570400928994e-62	4.149946980115845e-59	0.9087048832271762	0.665260302870489
CFL1	16.549639	1.3518492	1.610647873773889e-61	1.5115723802050798e-58	0.9256900212314225	0.8628795298726738
RUNX2	16.50347	4.4248486	3.4641007023257874e-61	3.1697387451456537e-58	0.5966029723991507	0.14171626610412114
LGALS1	16.499859	3.967105	3.6775435199332224e-61	3.282970009099412e-58	0.7622080679405521	0.40917652377005953
SEPTIN6	16.490257	3.2019136	4.31114245971072e-61	3.756955361139811e-58	0.8259023354564756	0.4941610788819408
DENND2D	16.369192	3.824863	3.17394870884687e-60	2.640220379375098e-57	0.7452229299363057	0.3129661719279741
LINC01550	16.150381	4.2550426	1.1286186646243441e-58	8.98012429215557e-56	0.5817409766454352	0.14902433511640173
S1PR4	16.120678	3.5214324	1.8259439631296595e-58	1.4219441488193335e-55	0.7473460721868365	0.37097867852030436
TPM4	16.10824	3.6705978	2.232880262456276e-58	1.7026177184617116e-55	0.6878980891719745	0.2981993520681082
ANTXR2	15.989605	3.9623828	1.5098507903869666e-57	1.1277969138561911e-54	0.6496815286624203	0.226022752957131
PTPN3	15.973079	9.226174	1.9682712021475873e-57	1.440813885396077e-54	0.43524416135881105	0.002938295788442703
LGALS3	15.735796	3.385347	8.59686423363196e-56	6.169682898336536e-53	0.7537154989384289	0.4111353876290213
SH2D1A	15.652152	3.8360925	3.211709936565601e-55	2.2179584035516522e-52	0.6751592356687898	0.25683718827695323
RNASEH2B	15.605544	3.7670667	6.673807734618319e-55	4.5234821647178715e-52	0.6305732484076433	0.22293377533338357
GMFG	15.530291	1.8490912	2.163959161316145e-54	1.4400558047878586e-51	0.8938428874734607	0.7514503126648082
SUB1	15.453685	1.9879879	7.12515451060125e-54	4.6569246471877924e-51	0.8768577494692145	0.7319370149928426
CLIC1	15.271974	1.8658054	1.17560522159577e-52	7.418677019935652e-50	0.8832271762208068	0.7400738340992993
NCOA1	15.152216	3.4368732	7.325471206896434e-52	4.468659527393606e-49	0.8556263269639066	0.47811346342198446
GIMAP4	15.147448	3.2439911	7.876699875436485e-52	4.726149051489357e-49	0.7791932059447984	0.4321555036540345
H2AFV	15.138584	2.7946527	9.013315874683243e-52	5.320909263375506e-49	0.7685774946921444	0.49845551118812625
CBLB	15.020144	2.91047	5.418984711925378e-51	3.148258086367948e-48	0.9490445859872612	0.6741505311534695
PPP1R18	14.95035	3.2109518	1.5493217867840584e-50	8.724111802782049e-48	0.7303609341825902	0.3816017479092895
TIGIT	14.770908	3.5170488	2.2565096457950886e-49	1.2357239643739025e-46	0.6751592356687898	0.29179537406765615
IKZF3	14.770743	3.495462	2.2620558348966275e-49	1.2357239643739025e-46	0.7855626326963907	0.3882317486626987
ARPC5	14.510842	2.6150615	1.0344282782201045e-47	5.4871173059614556e-45	0.7685774946921444	0.5141264220598207
LIME1	14.458969	2.9365726	2.200681112856282e-47	1.1506732773093253e-44	0.8832271762208068	0.5876591576885406
C12orf75	14.370575	3.2654397	7.917115301349499e-47	4.081328692178775e-44	0.692144373673036	0.342123107059444
MT-CYB	14.352453	0.8578891	1.028345925438376e-46	5.227567946801388e-44	0.9957537154989384	0.9795072703985535
PPM1G	14.288686	3.08593	2.574203390566578e-46	1.2906632643579084e-43	0.7006369426751592	0.3633692458374143
CARHSP1	14.2647915	3.4297218	3.626755269802597e-46	1.7938225625681736e-43	0.6008492569002123	0.23800195886385897
VIM	14.1776495	1.9522076	1.2599651709895968e-45	6.1487980297853645e-43	0.9278131634819533	0.7952233858208393
ARL4C	13.993002	2.6862233	1.7199559587204858e-44	8.283172111201118e-42	0.910828025477707	0.6555413244933324
CAP1	13.912732	2.4614482	5.301499443965213e-44	2.4562048246654525e-41	0.8471337579617835	0.600919159195359
STMN1	13.903881	4.0575814	5.999797435247283e-44	2.7449823240935727e-41	0.5180467091295117	0.1631884276350486
TBL1X	13.821106	3.5700176	1.9012703319244288e-43	8.486389685215369e-41	0.5753715498938429	0.1884276350485949
CALM3	13.819723	2.7399476	1.938142302154988e-43	8.546740530262015e-41	0.7452229299363057	0.455435847208619
RERE	13.806293	3.3356416	2.3354582638928797e-43	1.017620332342182e-40	0.673036093418259	0.29141866947939427
LCK	13.746679	2.7435238	5.332121901732352e-43	2.2960116908859505e-40	0.8067940552016986	0.5239960822722821
PRDM8	13.653428	4.6760955	1.9260074123016032e-42	8.196953174145464e-40	0.42250530785562634	0.05258796052135915
LYST	13.649729	3.0640128	2.0263021257359264e-42	8.524676333800074e-40	0.921443736730361	0.5976794997363067
GPR183	13.592314	3.5500505	4.447911047831203e-42	1.8291909242884253e-39	0.5583864118895966	0.183455134483538
MCM5	13.54271	3.8560593	8.749972605981555e-42	3.5584194150170096e-39	0.4819532908704883	0.12559330972651248
MCUB	13.505545	3.0786576	1.450371645868226e-41	5.8335222648816414e-39	0.7197452229299363	0.3696225420025616
WIPF1	13.454564	2.5761483	2.8944063620506265e-41	1.1511104840398231e-38	0.9002123142250531	0.6275145031266481
SEM1	13.45379	2.5076375	2.924872954719913e-41	1.1511104840398231e-38	0.8067940552016986	0.5484818805093046
PTPRJ	13.41367	2.9675648	5.028738815194484e-41	1.9580518018609925e-38	0.8131634819532909	0.49295562419950273
ARPC1B	13.401958	1.7741351	5.888805561607491e-41	2.2688018143199557e-38	0.8853503184713376	0.7399231522639945
PTMS	13.366997	3.6738777	9.427052589377916e-41	3.594161998164803e-38	0.5031847133757962	0.1477435395163113
CAV1	13.29286	5.2398195	2.5465407623996768e-40	9.608859633462944e-38	0.39065817409766457	0.03299932193174113
ISG20	13.262856	2.4165537	3.801386098062006e-40	1.4197401283180357e-37	0.8980891719745223	0.6731710992239885
PGM2L1	13.250772	3.9706745	4.465823309218002e-40	1.6510464539463442e-37	0.4564755838641189	0.09455285165373314
PAM	13.244332	3.2929015	4.86591735094662e-40	1.7809744096199725e-37	0.7961783439490446	0.4152037971822497
CSTB	13.225159	2.7081103	6.280490828533979e-40	2.2759628199521997e-37	0.7197452229299363	0.440443004595796
MIR4422HG	13.153167	8.630638	1.6319444524497425e-39	5.855960676873825e-37	0.35881104033970274	0.0027122730354855722
GRK5	13.151749	3.2882073	1.6628453902152545e-39	5.860792920847614e-37	0.6114649681528662	0.2470428689821442
DLEU2	13.151636	3.2133615	1.6653164224151028e-39	5.860792920847614e-37	0.6284501061571125	0.2732615083251714
CAST	13.118919	2.571742	2.565668499888217e-39	8.943431691848441e-37	0.8110403397027601	0.5415505160852859
MT-ATP8	13.015529	2.3092885	9.984873504195578e-39	3.383855140065392e-36	0.8980891719745223	0.6776915542831312
TLE5	12.998423	2.1107404	1.2489212072170315e-38	4.193739917922071e-36	0.8832271762208068	0.6976568974610111
RCSD1	12.995274	2.9010153	1.3014138540899562e-38	4.330277133958772e-36	0.7430997876857749	0.4144503880057259
RPTOR	12.985973	3.2053416	1.469578928381304e-38	4.845771023214785e-36	0.6220806794055201	0.266782189407067
BACH2	12.923601	4.3339896	3.3126759677828515e-38	1.082564759793037e-35	0.4182590233545648	0.06938898515783923
NOSIP	12.911175	3.0905735	3.893151455317083e-38	1.2610020921775268e-35	0.5923566878980892	0.25924809764182927
BTBD11	12.897384	3.6739025	4.656375973470712e-38	1.4949826053070308e-35	0.4819532908704883	0.12431251412642207
PCLAF	12.881501	4.0898733	5.721171357846481e-38	1.820874720595992e-35	0.4394904458598726	0.09131319219468093
ESYT1	12.845955	3.2882605	9.062721308946218e-38	2.859522953696039e-35	0.5371549893842887	0.1851126346718903
RPS26	12.829387	1.3670865	1.1224960498921245e-37	3.481735417127258e-35	0.9002123142250531	0.8044903186920817
RAC2	12.728956	1.6457739	4.082618697265057e-37	1.2556968650302382e-34	0.9044585987261147	0.7772169065019212
LCP1	12.684304	1.7545553	7.225303249810432e-37	2.185564663192658e-34	0.9044585987261147	0.7544639493709033
GBP2	12.619621	2.8747647	1.6461152970511305e-36	4.9384808186367565e-34	0.7091295116772823	0.38710163489791305
MYB	12.609582	4.4194474	1.8698180613588276e-36	5.564000883235322e-34	0.39490445859872614	0.05514955172153997
UBALD2	12.5173	2.8212104	6.004325612150581e-36	1.7581145738425873e-33	0.6411889596602972	0.33210276501167785
CHD4	12.503568	3.08567	7.137450999292072e-36	2.0733162224213425e-33	0.5732484076433121	0.2297144579220975
HMGN2	12.47117	2.2695637	1.0723927070815866e-35	3.090602005660878e-33	0.721868365180467	0.5328109696376102
SIT1	12.446437	2.9337723	1.4622955582609046e-35	4.148951916892044e-33	0.6602972399150743	0.3256234460935734
PPIA	12.426489	1.1793519	1.8769945255547052e-35	5.2846058946021355e-33	0.9235668789808917	0.8554207790250885
NFATC3	12.401099	3.033079	2.577641052087996e-35	7.147290920263086e-33	0.6199575371549894	0.27190537180742863
FABP5	12.330189	3.2680855	6.230089826817153e-35	1.7144926146716888e-32	0.5159235668789809	0.18435922549536654
AFF3	12.320351	5.79314	7.038780703903482e-35	1.922585168235607e-32	0.3524416135881104	0.01860920666013712
UCP2	12.293099	2.4081314	9.864984845072915e-35	2.674580076403806e-32	0.7855626326963907	0.5374821065320575
HDAC4	12.291611	3.2674627	1.004841048049545e-34	2.6918100688325386e-32	0.5201698513800425	0.17931138401265728
USP24	12.291391	3.0397122	1.0075625787001934e-34	2.6918100688325386e-32	0.6157112526539278	0.26723423491298126
CD81	12.264359	2.4688835	1.407208289778585e-34	3.7322630879844917e-32	0.8598726114649682	0.6070217735252016
GZMK	12.246876	4.7775474	1.7459380193820743e-34	4.5973437012520365e-32	0.9511677282377919	0.5147291494010398
HMOX1	12.227731	3.8474743	2.2102598591734607e-34	5.778408650400559e-32	0.42038216560509556	0.08340239584118135
RGS10	12.195919	2.7433963	3.2679748037108546e-34	8.364415789553915e-32	0.6709129511677282	0.35937617720183834
CKLF	12.184007	2.624192	3.7823347046989914e-34	9.613696703242207e-32	0.7303609341825902	0.43893618624274844
LAG3	12.181354	3.2370067	3.907419649187263e-34	9.863135626200208e-32	0.5307855626326964	0.18759888495441873
FLNA	12.177809	2.2411222	4.081007631663586e-34	1.0230750707295815e-31	0.8598726114649682	0.6465757552926995
YWHAZ	12.106691	1.4629103	9.73422900611545e-34	2.4236905840328676e-31	0.910828025477707	0.7925111127853537
HSPB11	12.099701	2.8999171	1.0599637947670969e-33	2.621333435964224e-31	0.6029723991507431	0.278384690725533
MCTP2	12.096724	3.1101377	1.099115812783918e-33	2.6999152928660525e-31	0.5498938428874734	0.21411888796805545
RAB27A	12.077821	2.89536	1.3833700852038877e-33	3.375515232569833e-31	0.6815286624203821	0.3431778799065773
MRPS6	12.042049	2.941104	2.1358182017421244e-33	5.177025298143278e-31	0.5796178343949044	0.2528441196413772
LIMS1	12.018214	2.8391516	2.8506644192145936e-33	6.864287395241667e-31	0.6836518046709129	0.3578693588487908
SLC9A3R1	11.970028	2.6985805	5.101116254692046e-33	1.2203003662613305e-30	0.6815286624203821	0.38318390717998946
MT1F	11.929926	3.273658	8.264699719358833e-33	1.9642615222613807e-30	0.4713375796178344	0.14472990281021622
PSMB8	11.910433	2.1095471	1.0443343902822517e-32	2.4660440657239156e-30	0.7876857749469215	0.5786182475702554
GAPDH	11.899413	0.9880991	1.1918207039748457e-32	2.796271127319444e-30	0.9235668789808917	0.8829202139682061
SNRPF	11.887158	2.624789	1.3802254740789522e-32	3.217683603615524e-30	0.6560509554140127	0.36909515557899497
SPN	11.879773	2.7050316	1.50776730654255e-32	3.4927715940989795e-30	0.6878980891719745	0.3834099299329466
MT-ATP6	11.874685	0.6801621	1.6023586560271585e-32	3.688549004355348e-30	0.9978768577494692	0.986212612069615
PBX3	11.860622	3.5153134	1.8956034722897787e-32	4.336311418079887e-30	0.43736730360934184	0.10834023958411813
ITGAE	11.84939	2.9313564	2.167626387516667e-32	4.927782199347673e-30	0.5562632696390658	0.23551570858133053
LPXN	11.814776	2.7795954	3.274171412807105e-32	7.397404190132892e-30	0.6539278131634819	0.33338356061176827
MYL12A	11.781747	1.4806081	4.8477707920403957e-32	1.088547599751353e-29	0.8874734607218684	0.7769908837489641
ANP32B	11.766526	2.286217	5.806663562351827e-32	1.2959127624734098e-29	0.7452229299363057	0.509003239659459
PACS1	11.7452545	2.7493129	7.469696380699125e-32	1.6564444965913756e-29	0.721868365180467	0.4049574323815264
MKI67	11.74477	4.1621704	7.51263043179608e-32	1.6564444965913756e-29	0.3842887473460722	0.07345739471106758
PALM2-AKAP2	11.739033	3.312791	8.040047710412508e-32	1.7621184805317855e-29	0.45222929936305734	0.1277781963384314
ACTR3	11.706411	2.2678878	1.1817691945182702e-31	2.5746389457478097e-29	0.7898089171974523	0.5499133579446998
RTN4	11.699669	2.728281	1.279514482466098e-31	2.77109524099063e-29	0.6751592356687898	0.3599789045430573
MT2A	11.692136	2.8984463	1.3982593723235166e-31	2.992847443649885e-29	0.7282377919320594	0.39764936336924583
LDHB	11.686883	2.3768122	1.4874666133877225e-31	3.1652770649188395e-29	0.8874734607218684	0.6498154147517516
CARS	11.67955	3.141442	1.621518257225117e-31	3.430589001889972e-29	0.4734607218683652	0.15844194982294885
SNRPG	11.657729	2.406799	2.0955721100874196e-31	4.4080479770867616e-29	0.721868365180467	0.46485346191516613
PPP6R2	11.620114	2.792184	3.257008795910905e-31	6.811987367950573e-29	0.6539278131634819	0.3339109470353349
AL031599.1	11.599516	6.6130667	4.1441369037868e-31	8.569466373757101e-29	0.3227176220806794	0.009116251035937618
FAM126A	11.580856	3.2459161	5.1528560816255985e-31	1.0595487946268458e-28	0.45222929936305734	0.13207262864461689
ANXA4	11.521509	3.2894518	1.0279427491157452e-30	2.090207364465855e-28	0.4394904458598726	0.12114819558502223
MT1E	11.517072	3.617625	1.0822642102466563e-30	2.1885056552065116e-28	0.4033970276008493	0.09025841934754765
ABHD17B	11.511523	3.5011458	1.1542084767628374e-30	2.321163981208605e-28	0.4140127388535032	0.09771717019513297
CAPZB	11.495883	1.9162041	1.3835834573777409e-30	2.7672425204088907e-28	0.8789808917197452	0.6902734875310781
UBASH3B	11.47795	3.5472746	1.7026904178954737e-30	3.3326295179354136e-28	0.4140127388535032	0.10133353424244708
LAT	11.436205	2.748649	2.756816201663686e-30	5.367139882824073e-28	0.7643312101910829	0.44805243727868604
SEPTIN1	11.424323	2.5352347	3.1610998396249656e-30	6.12166218148748e-28	0.7707006369426752	0.4859489188578317
SKA2	11.414633	2.9467337	3.533942792876755e-30	6.807675798004321e-28	0.4968152866242038	0.1883522941309425
DECR1	11.393491	2.6440027	4.505677695567439e-30	8.634152321228474e-28	0.6772823779193206	0.36984856475551875
IL10	11.367558	6.954568	6.066115376681176e-30	1.1503932067456358e-27	0.31422505307855625	0.0065546598357568
OSTF1	11.334847	2.5542088	8.818593455925415e-30	1.6552273798991083e-27	0.6518046709129511	0.36050629096662395
PPP1CA	11.303141	1.9764404	1.2660709869732093e-29	2.3522570656957584e-27	0.8067940552016986	0.6086039327959014
ATP5IF1	11.280877	2.225744	1.6311187351335174e-29	3.0151806477081753e-27	0.7685774946921444	0.5311534694492579
OPTN	11.245034	2.6424284	2.4500052804017797e-29	4.506162978290731e-27	0.7452229299363057	0.4337376629247344
SIRPG	11.243445	2.8196394	2.4945328716306063e-29	4.565119881727591e-27	0.6093418259023354	0.27966548632562344
RHOH	11.226351	2.7459447	3.0272307072024584e-29	5.512421448473491e-27	0.772823779193206	0.4460935734197243
WDR1	11.221057	2.4134665	3.2140550494664583e-29	5.823644993342665e-27	0.692144373673036	0.42605288932419194
TRBC2	11.185333	2.3942637	4.810963582659526e-29	8.631670494554967e-27	0.881104033970276	0.6397197317863331
HNRNPA2B1	11.172021	1.2367071	5.589468961896374e-29	9.979519681676544e-27	0.8853503184713376	0.8023054320801627
COX6A1	11.118074	1.7019285	1.0245996801636823e-28	1.820454994838395e-26	0.8195329087048833	0.661267234234913
ATP2A3	11.115651	2.778885	1.052794369670743e-28	1.861513368324583e-26	0.5562632696390658	0.24297445942891585
SPTAN1	11.102954	2.6013436	1.2136558865610385e-28	2.1356259184625273e-26	0.6857749469214437	0.38612220296843214
MT1X	11.096011	2.7928138	1.3116866035149501e-28	2.2970833193899853e-26	0.5498938428874734	0.23717320876968281
SLFN5	11.09549	2.5736456	1.3193370145075324e-28	2.29947876514239e-26	0.7176220806794055	0.4262789120771491
PSMA2	11.071188	2.5233562	1.7308995082039626e-28	3.002495398093518e-26	0.6836518046709129	0.3941836811572365
NDUFB3	11.067767	2.4940886	1.798253200001045e-28	3.104616291190484e-26	0.6369426751592356	0.3568899269193099
RASGRP1	11.063294	2.6757307	1.8902491138361797e-28	3.2481224326534276e-26	0.6539278131634819	0.3463421984479771
DTHD1	10.972915	2.859761	5.158238411379023e-28	8.781241120692262e-26	0.6242038216560509	0.28064491825510435
CD5	10.962917	2.9255252	5.761191941099114e-28	9.762286399822622e-26	0.5138004246284501	0.18827695321329013
CCM2	10.954786	2.6316717	6.302675477009477e-28	1.0630609453180822e-25	0.6284501061571125	0.31733594515181196
TSPOAP1-AS1	10.948753	3.002117	6.736807170497557e-28	1.131072840584317e-25	0.4543524416135881	0.14781888043396368
SELL	10.908374	2.8476014	1.0512015523193304e-27	1.7488649098381733e-25	0.6581740976645435	0.32969185564680176
INPP5D	10.885188	2.6273134	1.3561880658955e-27	2.2359387117045583e-25	0.6496815286624203	0.34709560762450087
TRBC1	10.865943	2.8235013	1.674836598865405e-27	2.7489100607655915e-25	0.5371549893842887	0.24854968733519175
BICDL1	10.851821	2.8113995	1.9549063085717906e-27	3.194264544644469e-25	0.5435244161358811	0.22557070745121677
EIF3A	10.830053	2.4281764	2.4801023769096206e-27	4.0165587211180983e-25	0.7685774946921444	0.49288028328185035
C17orf49	10.811364	2.5322034	3.041132265990224e-27	4.903457359802122e-25	0.6305732484076433	0.3403149250357869
CD28	10.79778	2.6889482	3.526258299843314e-27	5.660727194410751e-25	0.6581740976645435	0.33948617494161076
ARPC3	10.772721	1.267082	4.631073353500149e-27	7.401830384779866e-25	0.8789808917197452	0.7812099751374971
KLRK1	10.770346	2.767243	4.7521217858234055e-27	7.562278673170543e-25	0.6093418259023354	0.28945980562043244
ZYX	10.76767	2.470531	4.892290038279279e-27	7.75163236757835e-25	0.6815286624203821	0.400889022828298
MT-ND6	10.762606	2.1312091	5.1687728222060495e-27	8.154407502826018e-25	0.8492569002123143	0.6334664356211859
EID1	10.750002	2.1655545	5.926017784524843e-27	9.30893463224866e-25	0.7749469214437368	0.5409477887440669
TXNDC17	10.736784	2.6992605	6.838486014582864e-27	1.0696385752980659e-24	0.5116772823779193	0.22097491147442175
POP4	10.722846	2.834675	7.951837880383098e-27	1.2384902904676672e-24	0.4692144373673036	0.17290740601220522
DNMT1	10.696428	2.62292	1.0577768076022463e-26	1.640495293858043e-24	0.564755838641189	0.27122730354855723
TUBB	10.684646	2.5826154	1.2010650260397218e-26	1.8548599585687703e-24	0.583864118895966	0.3443833345890153
COX8A	10.680746	1.7329017	1.252607637600521e-26	1.9263316026813725e-24	0.7940552016985138	0.6319596172681383
GIMAP5	10.660474	2.7627735	1.5580244241454374e-26	2.3859938053618055e-24	0.505307855626327	0.20424922775559406
LSM2	10.645141	2.6581452	1.8370746709686372e-26	2.8016154180051288e-24	0.5286624203821656	0.22948843516914036
FAM107B	10.643296	2.368212	1.873798299667919e-26	2.8457631355247094e-24	0.8259023354564756	0.5624199502749944
MPP1	10.641164	3.842953	1.9171984228475128e-26	2.899643779943877e-24	0.346072186836518	0.05462216529797333
IDH2	10.622043	2.4817379	2.3535284918831473e-26	3.544917544502678e-24	0.6518046709129511	0.36570481428463797
EIF1AY	10.616926	3.0329819	2.486133549150578e-26	3.714080572753482e-24	0.4267515923566879	0.12687410532660287
PRKCA	10.613517	3.366934	2.578570609762781e-26	3.83651475154177e-24	0.386411889596603	0.09349807880659987
ATP5F1C	10.603986	2.4147801	2.855445264026459e-26	4.231261218972973e-24	0.692144373673036	0.4107586830407594
STK17A	10.558099	2.5830092	4.660038400117485e-26	6.877502640431454e-24	0.7430997876857749	0.43690198146613424
RAPGEF6	10.548479	2.580637	5.162576360203444e-26	7.55821829439225e-24	0.6666666666666666	0.3597528817901002
MACF1	10.544024	2.3367507	5.413177696190643e-26	7.893534536186203e-24	0.7876857749469215	0.5292699465079485
CLDND1	10.535976	2.4929817	5.896795992812567e-26	8.564628179878284e-24	0.7282377919320594	0.4459428915844195
SLC25A5	10.500181	2.0442657	8.62140623833575e-26	1.2472414613807383e-23	0.7430997876857749	0.5358999472613576
ARHGEF6	10.495313	2.6843143	9.077648664303895e-26	1.3080748770164838e-23	0.5159235668789809	0.2139682061327507
FLNB	10.494007	3.202903	9.204032217300424e-26	1.3210854242565209e-23	0.39278131634819535	0.1032170571837565
NAP1L4	10.467116	2.5113087	1.2231211944590143e-25	1.7351728231935807e-23	0.8853503184713376	0.6013712047012733
SAMD3	10.451583	2.6005073	1.4410051292022372e-25	2.036379487796567e-23	0.7558386411889597	0.4492578919611241
DBN1	10.442187	6.760425	1.5910138256944777e-25	2.239719116701676e-23	0.28874734607218683	0.006403978000452046
CDK2AP2	10.397151	2.4256494	2.554560795752235e-25	3.568682430737693e-23	0.6114649681528662	0.33707526557673473
NDUFB9	10.35224	2.0213304	4.0881085573433424e-25	5.646372124804667e-23	0.7367303609341825	0.5234686958487155
ANKRD10	10.329006	2.6061027	5.209758500479509e-25	7.16851018331017e-23	0.5329087048832272	0.2342349129812401
AIP	10.315452	2.4578211	5.999863701349872e-25	8.194067587056219e-23	0.6050955414012739	0.31763730882242147
LYAR	10.237846	2.5904195	1.3419006283587724e-24	1.8190705517984975e-22	0.6878980891719745	0.386498907556694
MRPL16	10.231625	2.682211	1.4309851348152473e-24	1.9326747940727994e-22	0.46709129511677283	0.18466058916597605
PRF1	10.205248	2.6644175	1.878406679723441e-24	2.5276309884028556e-22	0.7409766454352441	0.43260754915994876
CACYBP	10.180845	2.521783	2.4145548476035883e-24	3.2371839552065543e-22	0.5307855626326964	0.25126196037067733
NUDT1	10.143756	2.6136193	3.532503822963264e-24	4.701569906337397e-22	0.46496815286624205	0.20018081820236572
LINC02273	10.1332445	3.0665727	3.9337627594236144e-24	5.21665401295883e-22	0.3885350318471338	0.10675808031341821
DYNLL1	10.106354	2.2725165	5.177546666013327e-24	6.816668543983949e-22	0.6114649681528662	0.3656294733669856
HIST1H1C	10.105662	2.487306	5.2141961851347534e-24	6.840315217638606e-22	0.5711252653927813	0.2991034430799367
RPS27L	10.0964155	2.271942	5.72984819964862e-24	7.463280211933778e-22	0.6836518046709129	0.42974459428915845
GALNT1	10.084444	2.5696115	6.473043146445649e-24	8.4014131986899715e-22	0.5138004246284501	0.22496798010999774
NDUFB8	10.067433	1.9955612	7.696046148782394e-24	9.953462370727365e-22	0.7664543524416136	0.5508927898741807
UTY	10.066317	2.592185	7.783901675417925e-24	1.0031640324717304e-21	0.5456475583864119	0.24448127778196338
MYL6B	10.038598	2.7609563	1.0312893791680827e-23	1.3244288619975787e-21	0.4288747346072187	0.14668876666917802
ANP32E	10.03822	2.4613974	1.0352499613555002e-23	1.3248665676773658e-21	0.5074309978768577	0.2546523016650343
HBS1L	10.035024	2.5050383	1.0693367548595401e-23	1.3637210649691298e-21	0.5583864118895966	0.2682136668424621
SMCO4	10.028689	3.175842	1.14019725496246e-23	1.4490402683639236e-21	0.37154989384288745	0.09191591953589995
HNRNPC	10.02694	1.6915636	1.1605695035430019e-23	1.4698271418400487e-21	0.832271762208068	0.6637534845174414
COX7A2	10.025529	1.6540765	1.1772814166499605e-23	1.485850935545007e-21	0.8110403397027601	0.6512468921871468
SNRPD2	10.013032	1.644187	1.3359488835310716e-23	1.6803115149869674e-21	0.8577494692144374	0.6999924659082347
PHLDA1	9.941453	3.8905103	2.7478855727339955e-23	3.4209306070624816e-21	0.3184713375796178	0.04708807353273563
AC004585.1	9.922782	3.448735	3.3138920657506294e-23	4.111585203340298e-21	0.34182590233545646	0.06735478038122504
ETHE1	9.918545	2.7366474	3.4575889776818424e-23	4.2753788571666596e-21	0.4309978768577495	0.15324342650493483
RIPOR2	9.910131	2.1642594	3.761519970189433e-23	4.6355350986162776e-21	0.9002123142250531	0.6660890529646651
CENPK	9.879423	2.5209005	5.112615397876288e-23	6.2584226146377934e-21	0.554140127388535	0.2611316205831387
SUMO2	9.866992	1.3856548	5.787432752434276e-23	7.060860872394899e-21	0.8471337579617835	0.7243275823099525
LEF1	9.860723	2.5494282	6.160450598664642e-23	7.490985128296497e-21	0.613588110403397	0.31040458072779326
RASSF5	9.859541	2.583857	6.233385314409123e-23	7.554574036181732e-21	0.4713375796178344	0.18729752128380925
SYNRG	9.853519	2.467573	6.618471616448254e-23	7.968509198474426e-21	0.6411889596602972	0.3397875386122203
ARHGAP45	9.851894	2.33681	6.726371143848037e-23	8.071865909376459e-21	0.6624203821656051	0.3837112936035561
UBL5	9.849868	1.3094298	6.863394727481955e-23	8.209382693482583e-21	0.8259023354564756	0.7141565584268816
LRMP	9.839516	2.519764	7.607586985421639e-23	9.069879193922391e-21	0.5265392781316348	0.24365252768778722
APOBEC3C	9.82712	2.5099652	8.604458554007893e-23	1.0191967234150255e-20	0.4989384288747346	0.21976945679198373
GIMAP7	9.813192	2.3052154	9.879229516729472e-23	1.1664183211026302e-20	0.6666666666666666	0.40141640925186467
GCHFR	9.811077	2.9457889	1.0088555474925511e-22	1.1873029547837575e-20	0.386411889596603	0.10999773977247043
CLTA	9.805641	2.372328	1.064684240796727e-22	1.2410352833567198e-20	0.5902335456475584	0.3140962856927597
CLEC2D	9.79471	2.4340408	1.1863703780666069e-22	1.378487054210028e-20	0.8259023354564756	0.5410231296617193
NDUFS2	9.787094	2.451983	1.2791960745682673e-22	1.481640997635226e-20	0.5116772823779193	0.23513900399306864
MYH9	9.780169	1.4512784	1.369817304766055e-22	1.5815988382253114e-20	0.9065817409766455	0.7825661116552399
FOXP1	9.775194	2.0491457	1.4388172384945097e-22	1.650851089220613e-20	0.8641188959660298	0.6518496195283658
AC008014.1	9.767093	3.3489113	1.558600868035832e-22	1.7771448713700776e-20	0.34394904458598724	0.07662171325246742
RTRAF	9.75615	2.246177	1.7362160599252185e-22	1.97351689469947e-20	0.6687898089171974	0.4069916371581406
HIST1H4C	9.746306	2.446089	1.913028760486442e-22	2.1677636428038474e-20	0.5923566878980892	0.3540269720485196
WDR7	9.738843	2.524239	2.0588434237130606e-22	2.318637789271438e-20	0.4861995753715499	0.2097491147442176
ACTR2	9.725661	1.8948435	2.343781460547635e-22	2.63143390299092e-20	0.8110403397027601	0.6098093874783395
HACD4	9.721708	2.382206	2.4365937246355324e-22	2.7272711594919e-20	0.583864118895966	0.3017403751977699
HNRNPD	9.718754	2.0017033	2.508326812125949e-22	2.799002123494569e-20	0.7197452229299363	0.5008664205530023
IFNAR2	9.713702	2.5846643	2.6358648178787777e-22	2.932379580522223e-20	0.4607218683651805	0.18782490770737587
DEF6	9.696047	2.3643615	3.134080376775048e-22	3.476075026374047e-20	0.6666666666666666	0.38114970240337526
HNRNPF	9.69051	2.098076	3.3087217294205183e-22	3.658686526239287e-20	0.6857749469214437	0.4516688013260001
COX6C	9.677097	1.1999958	3.772755920133947e-22	4.159236127494656e-20	0.832271762208068	0.7346492880283282
BCL11B	9.664595	2.3850749	4.263052350174953e-22	4.6856450170796835e-20	0.7919320594479831	0.5175167633541776
GNA12	9.656228	2.8181014	4.625849623725024e-22	5.054051405312227e-20	0.39490445859872614	0.12340842311459353
CDC25B	9.654095	2.4740958	4.72312846147449e-22	5.1449769291198754e-20	0.5010615711252654	0.22926241241618323
PSMA4	9.645639	2.2709482	5.129062896231721e-22	5.570588458901401e-20	0.5796178343949044	0.3247193550817449
CNTRL	9.6425905	2.3611896	5.283752676110861e-22	5.721616322435905e-20	0.5902335456475584	0.3201235591049499
GIHCG	9.634306	3.3333066	5.727754672149426e-22	6.184116482458441e-20	0.3333333333333333	0.07059443984027726
VPS37B	9.625815	2.3759456	6.221147792993936e-22	6.697065599157972e-20	0.5881104033970276	0.30942514879831234
NUDT5	9.62269	2.5426245	6.413179533155664e-22	6.883542055514089e-20	0.46284501061571126	0.18729752128380925
RASA2	9.593583	2.2904608	8.507770466030292e-22	9.105055755180548e-20	0.832271762208068	0.5690499510284035
TRAPPC1	9.58742	1.9554477	9.03145531980434e-22	9.609310934888334e-20	0.7600849256900213	0.5459202893091237
GIMAP1	9.565488	2.4012976	1.1167394469410708e-21	1.1847472607968155e-19	0.5668789808917197	0.2822270775258043
RCAN3	9.564891	2.5974772	1.123201001443955e-21	1.1881583772789075e-19	0.445859872611465	0.169065019211934
PGAM1	9.535808	2.0793052	1.4872287639646999e-21	1.5641971261457467e-19	0.6326963906581741	0.4029232276049122
S1PR1	9.530142	2.4665682	1.5706895301432764e-21	1.6472437677012625e-19	0.4819532908704883	0.21487229714457923
UBE2A	9.525066	2.4078372	1.6493718156810052e-21	1.7248187950211565e-19	0.49044585987261147	0.22609809387478338
HDAC1	9.487847	2.3427005	2.3585531533140285e-21	2.4524262489899648e-19	0.5774946921443737	0.3036238981390793
CMTM7	9.453287	2.1813223	3.283546378605612e-21	3.404563201227875e-19	0.643312101910828	0.39034129435696524
SIPA1L1	9.444778	2.4485006	3.561575470880178e-21	3.682407452251e-19	0.6475583864118896	0.3487531078128532
YWHAH	9.4392	2.3669543	3.7563471611825265e-21	3.87284682947723e-19	0.5265392781316348	0.2581179838770436
SASH3	9.421823	2.2808003	4.433234625369763e-21	4.55788821694266e-19	0.5817409766454352	0.31500037670458825
ECI2	9.419766	2.615907	4.520915155086757e-21	4.635014442334184e-19	0.416135881104034	0.15060649438710164
AL133415.1	9.409634	2.384792	4.978711720706654e-21	5.09010691870347e-19	0.5138004246284501	0.25442627891207714
CASK	9.408026	2.3846564	5.055414894534233e-21	5.154129263366224e-19	0.6900212314225053	0.40352595494613125
PRDX3	9.405361	2.4817605	5.185179206424837e-21	5.271742892620985e-19	0.4543524416135881	0.19437956754313268
GNAI2	9.363061	1.887908	7.745964179769656e-21	7.810193800103283e-19	0.8237791932059448	0.6199804113614104
CADM1	9.359598	2.7993279	8.004048838046878e-21	8.048247019817411e-19	0.39065817409766457	0.13847660664506894
ATP5F1B	9.347432	1.8459033	8.980139180549882e-21	9.004988332802911e-19	0.7515923566878981	0.5548858585097567
ATP5MC3	9.339373	1.8080046	9.690657920386972e-21	9.6909226924613e-19	0.7452229299363057	0.5580501770511564
LBR	9.291099	2.2922149	1.5270415118048633e-20	1.522922244511439e-18	0.5944798301486199	0.323739923152264
RPA3	9.285975	2.3497593	1.6023246712579197e-20	1.5936599264323674e-18	0.4840764331210191	0.2365704814284638
LDLRAD4	9.277555	2.4323394	1.7341102554040254e-20	1.7200587929008871e-18	0.535031847133758	0.26316582535975286
SNRNP200	9.27583	2.2651753	1.7624094152233483e-20	1.743403973151075e-18	0.5987261146496815	0.33315753785881114
GZMA	9.265395	3.3497891	1.9435566151312634e-20	1.917415516722894e-18	0.8874734607218684	0.552550290062533
PARK7	9.26227	1.7237287	2.001317355439577e-20	1.969091842108709e-18	0.7643312101910829	0.5881865441121072
CD3D	9.25843	2.1997094	2.0746182212086708e-20	2.0357399869828032e-18	0.921443736730361	0.7144579220974911
NDFIP2	9.248975	3.5510542	2.2665531346126965e-20	2.2181313176459708e-18	0.3057324840764331	0.0527386423566639
TBC1D10C	9.229601	2.2760355	2.7164314366231225e-20	2.651309520315811e-18	0.6900212314225053	0.4141490243351164
IFI16	9.2231245	2.1483393	2.885663489417844e-20	2.8089938663878325e-18	0.6857749469214437	0.4373540269720485
RBX1	9.220932	2.0654795	2.945277961580954e-20	2.8594195934170953e-18	0.6900212314225053	0.45490846078505237
EIF2S2	9.213488	2.311135	3.156977002578537e-20	3.0568390283433078e-18	0.564755838641189	0.2926241241618323
LSM5	9.194426	2.2651746	3.770023155146612e-20	3.640807849644357e-18	0.505307855626327	0.2588713930535674
GIMAP6	9.181876	2.7000618	4.236463403960231e-20	4.080494659167063e-18	0.3821656050955414	0.12212762751450312
H3F3A	9.17498	0.94920623	4.51656991318734e-20	4.338870745211806e-18	0.8980891719745223	0.8322157763881564
RBBP4	9.17241	2.2662363	4.6255986539421814e-20	4.431977390914602e-18	0.6390658174097664	0.3669856098847284
COX5A	9.155086	1.9113634	5.431470187141013e-20	5.190528467873322e-18	0.732484076433121	0.5242974459428916
FAM3C	9.144574	2.938098	5.986531404205754e-20	5.706068643888926e-18	0.3481953290870488	0.09854592028930913
MT-ND4L	9.129808	0.8458492	6.862078222593018e-20	6.523608442211092e-18	0.9681528662420382	0.9227755594063136
CD96	9.1290045	2.2815332	6.913200014323563e-20	6.555182220835666e-18	0.8152866242038217	0.5505160852859188
MGAT4A	9.116508	2.333158	7.758413865278257e-20	7.337615139096886e-18	0.7070063694267515	0.427861071347849
NUCKS1	9.112767	1.9829679	8.030683725122664e-20	7.57554265523749e-18	0.6072186836518046	0.39538913583967455
RHOG	9.110321	2.166083	8.213841988443874e-20	7.728401815399338e-18	0.7154989384288747	0.45995630226776163
HMGB2	9.109039	1.930261	8.311488229203275e-20	7.800225145565874e-18	0.6815286624203821	0.5163113086717396
SRP14	9.094764	1.4110891	9.479249762232871e-20	8.854684966291418e-18	0.8704883227176221	0.7377382656520757
TIMM8B	9.094568	2.3268354	9.496273630619308e-20	8.854684966291418e-18	0.4883227176220807	0.2234611617569502
MIR4435-2HG	9.094439	2.3089833	9.50763965944244e-20	8.854684966291418e-18	0.5307855626326964	0.26422059820688615
FAM120A	9.090332	2.2636447	9.873707297316253e-20	9.172273116473913e-18	0.5392781316348195	0.27567241769004747
RAD23B	9.071554	2.2876587	1.1733135898751507e-19	1.0844558258338482e-17	0.5138004246284501	0.25548105175921043
TMA7	9.061485	1.166558	1.286856888734776e-19	1.180457368034625e-17	0.8959660297239915	0.8013260001506818
SMARCE1	9.036332	2.2838004	1.6201671027119264e-19	1.478796412128659e-17	0.5265392781316348	0.2611316205831387
TADA3	9.010216	2.3044307	2.0565158038386287e-19	1.8724013665745684e-17	0.4861995753715499	0.22752957131017856
NDUFV2	8.987958	2.190917	2.518672265394615e-19	2.2874919003897842e-17	0.554140127388535	0.30302117079786034
TMBIM6	8.9855995	1.5770062	2.5732639970653316e-19	2.3312880088264404e-17	0.8535031847133758	0.695245988096135
AC034238.1	8.967531	2.7968504	3.0323479116970196e-19	2.7404189115067312e-17	0.35881104033970274	0.10743614857228961
TAF10	8.956961	1.9986641	3.337513819779798e-19	3.008776929008876e-17	0.7452229299363057	0.513373012883297
MTRNR2L12	8.95276	0.76584685	3.467051504812183e-19	3.11787597365186e-17	0.9957537154989384	0.9702403375273111
GLG1	8.9520855	2.1998072	3.488278298704249e-19	3.1292763237959367e-17	0.6857749469214437	0.42062834325322085
MYO1G	8.926017	2.1552885	4.416247258206741e-19	3.952055400919924e-17	0.692144373673036	0.4335116401717773
HMGA1	8.918814	2.3769293	4.713092005106585e-19	4.20741171899771e-17	0.4437367303609342	0.19309877194304226
NDUFA12	8.906831	2.0030646	5.251207270759655e-19	4.665034886336752e-17	0.613588110403397	0.3865742484743464
SRP9	8.906116	1.9466258	5.285166375932109e-19	4.683834734273393e-17	0.6836518046709129	0.46281925713855193
FKBP1A	8.900485	2.1486535	5.560322358865123e-19	4.915781610068173e-17	0.5902335456475584	0.33843140209447753
PAK2	8.890511	2.1025245	6.08285139851554e-19	5.3518856739679633e-17	0.7239915074309978	0.4712574399156182
ATXN7L1	8.873435	2.2778413	7.092376834232011e-19	6.225133921096543e-17	0.524416135881104	0.25578241542981994
POU2AF1	8.86983	3.8767335	7.325733289358144e-19	6.414573304397068e-17	0.2781316348195329	0.034355458449483914
TMEM245	8.859886	2.7682068	8.009622225495612e-19	6.996663080557635e-17	0.3524416135881104	0.10525126196037067
ETFB	8.835199	2.169903	9.991978872401818e-19	8.707533778780452e-17	0.5435244161358811	0.28976116929104195
NDUFB1	8.831524	2.071963	1.0325878826302255e-18	8.977137551579307e-17	0.6454352441613588	0.4058615233933549
NDUFB4	8.814377	2.023142	1.2035224588704608e-18	1.041374125700183e-16	0.6878980891719745	0.45498380170270475
TWF2	8.7984705	2.1775868	1.3869295744282028e-18	1.1916199378790293e-16	0.5626326963906582	0.30128832969185565
TMSB10	8.795038	0.8830015	1.4299966173517996e-18	1.2257448756836818e-16	0.9660297239915074	0.9287274919008514
ANKRD28	8.792426	2.4713893	1.4636422511406224e-18	1.2487358982283896e-16	0.40976645435244163	0.15904467716416787
PIK3R5	8.769246	2.2682498	1.7986607254708245e-18	1.5309949119292476e-16	0.8237791932059448	0.55594063135689
ABRACL	8.768797	1.845968	1.8058477394934615e-18	1.5335460119071967e-16	0.7303609341825902	0.5265576734724629
MRPL37	8.76602	2.4011245	1.850927921129894e-18	1.5681901120665568e-16	0.4118895966029724	0.1625103593761772
NCAPD2	8.76036	2.776371	1.946283598277546e-18	1.6451715007056918e-16	0.34182590233545646	0.10110751148948995
BIN1	8.743218	2.1624033	2.26561964033693e-18	1.9106899644233173e-16	0.6157112526539278	0.3577940179311384
CDC42SE1	8.740506	1.9969383	2.3206787804201566e-18	1.9526244607392676e-16	0.7006369426751592	0.46764107586830406
MT-ND3	8.7312355	0.5807341	2.5190532299917746e-18	2.11467585483782e-16	0.9957537154989384	0.9799593159044677
NASP	8.724753	2.2106209	2.6676051491124484e-18	2.234256660472877e-16	0.47558386411889597	0.24644014164092518
CPNE1	8.722444	2.2211905	2.7226171892509747e-18	2.275125838898971e-16	0.4989384288747346	0.24387855044074436
SNRPA	8.7193	2.2166722	2.7992700273064393e-18	2.3338515323335534e-16	0.535031847133758	0.27439162208995704
MMADHC	8.712789	2.2166436	2.9648930649015787e-18	2.4607267815977933e-16	0.5329087048832272	0.2703232125367287
MAP3K5	8.712298	2.1406736	2.977752133432225e-18	2.4658078243383e-16	0.6624203821656051	0.407669705417012
ARHGAP30	8.688475	2.0894015	3.673395899986697e-18	3.0213474906834405e-16	0.6029723991507431	0.3558351540721766
HNRNPA3	8.681933	1.7695242	3.890977422115444e-18	3.193131493875501e-16	0.7664543524416136	0.5768854064642507
AC079793.1	8.657986	2.2249691	4.801757612007338e-18	3.9317478827087376e-16	0.49256900212314225	0.24696752806449182
CAPG	8.646055	2.9585614	5.331018346706233e-18	4.3456704344720454e-16	0.3227176220806794	0.08106682739395765
AQP3	8.633092	2.5949833	5.9715475213855724e-18	4.856991351782963e-16	0.36942675159235666	0.12755217358547427
POLR3GL	8.621575	2.189821	6.603900363502156e-18	5.347552150542974e-16	0.5371549893842887	0.27363821291343327
DGKA	8.612713	2.2044055	7.13517934616942e-18	5.765004398435915e-16	0.5138004246284501	0.25962480223009116
SMC3	8.611714	2.2058177	7.19761936254999e-18	5.802644631909519e-16	0.4734607218683652	0.23574173133428766
PDCD10	8.607111	2.1526177	7.49247821632645e-18	6.027081213093723e-16	0.5392781316348195	0.28697355533790403
TPM3	8.599761	1.376653	7.988247455736384e-18	6.41179484928525e-16	0.8428874734607219	0.7137798538386197
CD52	8.588286	2.536771	8.827631672712889e-18	7.054588359235031e-16	0.910828025477707	0.6723423491298124
PPP1R12B	8.585958	2.527666	9.00826142800708e-18	7.183254390555276e-16	0.37154989384288745	0.12446319596172681
GRK6	8.582176	2.170803	9.309475396682028e-18	7.407306717259977e-16	0.5329087048832272	0.2788367362314473
COX6B1	8.568462	1.4967296	1.0487607009511737e-17	8.308590999028985e-16	0.8407643312101911	0.6913282603782114
ATP5PB	8.566974	1.9429399	1.0624056709709183e-17	8.398511871102934e-16	0.6645435244161358	0.44021698184283886
ARHGAP15	8.551351	1.5120312	1.2165648012395814e-17	9.596441441846967e-16	0.9426751592356688	0.801778045656596
TACC3	8.548071	2.3831775	1.2516244481749102e-17	9.851764823150514e-16	0.4033970276008493	0.16107888194078204
MEAK7	8.54634	3.1792815	1.2705336452014064e-17	9.979142048930617e-16	0.29936305732484075	0.06539591652226324
EPB41	8.543876	2.1663837	1.2979324015950412e-17	1.0150774322816261e-15	0.7643312101910829	0.5026746025766594
RPS4Y1	8.543427	2.5309417	1.3029883831631427e-17	1.016858801964908e-15	0.7983014861995754	0.5047088073532736
RAP1GDS1	8.532839	2.1468623	1.42799872834056e-17	1.1120464139572946e-15	0.7409766454352441	0.47879153168085586
CD59	8.527834	2.5113473	1.491134420556465e-17	1.158747578063422e-15	0.36942675159235666	0.13139456038574548
ATP5MF	8.526292	1.6062013	1.5111389011140487e-17	1.1718049771117648e-15	0.7622080679405521	0.595117908536126
B3GNTL1	8.510367	2.7075355	1.73382600081536e-17	1.3416440899755389e-15	0.3375796178343949	0.10148421607775182
RNF167	8.508855	2.0681596	1.756592039835504e-17	1.35639293776412e-15	0.6348195329087049	0.3855948165448655
L3MBTL3	8.508548	2.6885836	1.761252305700652e-17	1.3571283292831486e-15	0.34182590233545646	0.10065546598357568
DOCK11	8.507254	2.1596754	1.7810134425179326e-17	1.3688307273584133e-15	0.5987261146496815	0.3354177653883824
RABEP1	8.507065	2.1635728	1.78391917420279e-17	1.3688307273584133e-15	0.5371549893842887	0.2786860543961425
CERS6	8.504867	2.298369	1.8180435014705146e-17	1.392096447642726e-15	0.43524416135881105	0.18865365780155202
CBX5	8.5033245	2.579623	1.8423692435066218e-17	1.4077778012857174e-15	0.3524416135881104	0.11843592254953665
SUMO1	8.494662	2.0432007	1.985091377913898e-17	1.5136735317297205e-15	0.6284501061571125	0.38220447525050855
CBX3	8.491105	1.9640539	2.0468100123516417e-17	1.5574905044091981e-15	0.5881104033970276	0.36510208694341895
CHURC1	8.482171	2.053484	2.2102978549763585e-17	1.678404808920948e-15	0.692144373673036	0.4420251638664959
YWHAE	8.466124	2.157222	2.5369572272581037e-17	1.9184952784064848e-15	0.5498938428874734	0.29096662397348
UHMK1	8.450199	2.1776288	2.908060963561728e-17	2.194596687161295e-15	0.4861995753715499	0.23800195886385897
MIR181A1HG	8.442471	2.390799	3.106994617987357e-17	2.3398993829826185e-15	0.4012738853503185	0.16590070067053417
RAD21	8.436018	1.9072877	3.2833132952799305e-17	2.4676088279371817e-15	0.6560509554140127	0.441648459278234
HDDC2	8.4284725	2.2958248	3.5020526689255875e-17	2.626611265068554e-15	0.416135881104034	0.17448956528290516
TOP2B	8.422753	2.1568344	3.677384167886038e-17	2.7468558760978958e-15	0.4861995753715499	0.23574173133428766
RUVBL1	8.410292	2.4174173	4.0899204782840556e-17	3.048781658364047e-15	0.37579617834394907	0.1376478565508928
UBE2D3	8.407302	1.7915108	4.195499437343674e-17	3.1211275387442237e-15	0.821656050955414	0.616288706396444
HEBP2	8.402191	2.101297	4.3822460676611666e-17	3.2468540146248252e-15	0.5307855626326964	0.2800421909138853
NCKAP1L	8.396844	2.0714915	4.5864056268086625e-17	3.3912531787237144e-15	0.5859872611464968	0.3389587885180442
CD3G	8.381091	2.032747	5.243938724979762e-17	3.869625025665006e-15	0.851380042462845	0.6297747306562194
ATP5F1A	8.372925	2.0025702	5.620536161861079e-17	4.139179960971375e-15	0.6836518046709129	0.446846982596248
HIST1H2AC	8.365551	2.7496936	5.983466338020825e-17	4.397607458592374e-15	0.3227176220806794	0.09176523770059519
PSMA5	8.355902	1.9005173	6.493459064881955e-17	4.762867639954798e-15	0.6305732484076433	0.41362163791154977
MSN	8.344711	1.6707101	7.138829631930113e-17	5.204946282037332e-15	0.8343949044585988	0.6574248474346418
ISG15	8.336208	2.0738676	7.671075735831933e-17	5.581889523005658e-15	0.6050955414012739	0.35304754011903866
VCP	8.307799	2.0372148	9.749336431219663e-17	7.038174807082267e-15	0.6518046709129511	0.4043547050403074
LINC01572	8.306995	3.1642714	9.81556156892058e-17	7.072034822520909e-15	0.2908704883227176	0.06562193927522038
UAP1	8.304218	2.646839	1.004786151672222e-16	7.225182305963654e-15	0.3333333333333333	0.10073080690122806
HLA-DMA	8.3001175	2.1195333	1.0400820003053687e-16	7.46432182219153e-15	0.5944798301486199	0.3428011753183154
TMOD3	8.286882	2.0956712	1.1625559082520173e-16	8.326948884135437e-15	0.583864118895966	0.3273562871995781
LSM3	8.27939	2.057522	1.2380780332325557e-16	8.850565252801713e-15	0.5201698513800425	0.2861448052437279
CTLA4	8.276406	2.1887274	1.2694849727623213e-16	9.0573917130748e-15	0.5753715498938429	0.3067882166804792
ETS1	8.274521	1.8653349	1.2897276916831847e-16	9.183915027878646e-15	0.940552016985138	0.7506215625706321
UTRN	8.26723	1.8887141	1.371074197903379e-16	9.744211013099336e-15	0.851380042462845	0.642884050327733
MCCC2	8.262893	2.3937407	1.4218381040431106e-16	1.0085406288000367e-14	0.36942675159235666	0.13629172003315002
HCST	8.260003	1.7926998	1.4566815943852938e-16	1.0292664678783038e-14	0.9065817409766455	0.7285466736984857
BCL2L11	8.258178	2.845868	1.4791319238977102e-16	1.0431157523425836e-14	0.31210191082802546	0.08656671438258118
TYMS	8.25676	3.4893174	1.4968041399455728e-16	1.0535486216566906e-14	0.2760084925690021	0.05514955172153997
MCM3	8.255177	2.609391	1.5167842031671404e-16	1.065562737430336e-14	0.3375796178343949	0.11293603556091313
HMGB1	8.253699	1.028905	1.5356592613277063e-16	1.0767560272769228e-14	0.9384288747346072	0.8659685074964213
ANXA11	8.235683	1.9613835	1.7853573799393923e-16	1.2470585012053758e-14	0.6709129511677282	0.43953891358396746
TESPA1	8.234637	2.3068817	1.8010229247866897e-16	1.2556045727641452e-14	0.3991507430997877	0.16100354102312966
ARPC4	8.229397	1.8817841	1.8815919358797278e-16	1.3092803506679452e-14	0.7388535031847133	0.5196263090484442
ELOVL5	8.227092	2.1295285	1.9181318115366413e-16	1.3321734807220608e-14	0.6687898089171974	0.3967452723574173
RAB8B	8.201029	2.1324303	2.3833878100631723e-16	1.652166235532617e-14	0.47983014861995754	0.23453627665184962
PLCL2	8.191291	2.0947068	2.584387801619559e-16	1.7881130042925797e-14	0.5456475583864119	0.2926241241618323
HIST1H1D	8.190599	2.006423	2.5992768477533733e-16	1.7950213566909665e-14	0.5690021231422505	0.3522941309425149
RBBP7	8.189837	2.164964	2.6157909917395196e-16	1.803023843477555e-14	0.45010615711252655	0.210427183003089
SERINC5	8.180047	2.1976168	2.8373374814760993e-16	1.952056187208773e-14	0.4585987261146497	0.2123860468620508
NAP1L1	8.173441	1.8558741	2.9971642686459884e-16	2.058146517761948e-14	0.8152866242038217	0.6098847283959918
TLN1	8.164536	1.9326462	3.226720896942066e-16	2.2116331750744673e-14	0.7048832271762208	0.47856550892789873
TOX2	8.160424	2.2084076	3.3385082684459226e-16	2.283976469782976e-14	0.4288747346072187	0.18782490770737587
SRPK2	8.151773	2.0862975	3.5862538853186523e-16	2.4488895234430596e-14	0.7770700636942676	0.520982445566187
SNRPD1	8.1425085	1.9220281	3.871707516037821e-16	2.6388895120018676e-14	0.5966029723991507	0.37301288329691856
PACSIN1	8.140576	2.6213238	3.934000954436305e-16	2.6763637348201338e-14	0.3248407643312102	0.09673773826565207
BUB3	8.131897	2.0250912	4.22625188679941e-16	2.864537876087874e-14	0.5753715498938429	0.33383560611768254
CRTC3	8.127341	2.1407876	4.3880966151323375e-16	2.96873797061846e-14	0.46284501061571126	0.21901604761545995
C9orf16	8.098524	1.9183197	5.56299081319383e-16	3.742849756501974e-14	0.7430997876857749	0.5178181270247871
PRPF38A	8.077117	2.2408419	6.631597062106708e-16	4.453634570094819e-14	0.39278131634819535	0.16107888194078204
NSD3	8.075747	1.9942341	6.7065314853081e-16	4.495709869849116e-14	0.6645435244161358	0.42251186619453024
RAB1B	8.0753145	2.0275936	6.730282090519139e-16	4.5033830858334733e-14	0.5605095541401274	0.3171099223988548
USP48	8.074458	2.067662	6.77770401292766e-16	4.526838404692797e-14	0.4840764331210191	0.24922775559406313
TAF15	8.065454	1.9360062	7.296475239523304e-16	4.86444973118019e-14	0.6539278131634819	0.42582686657123486
PREX1	8.054747	1.9715691	7.964370536180756e-16	5.3000713817227604e-14	0.7070063694267515	0.46975062156257064
JPT1	8.047839	1.8434694	8.426856560118699e-16	5.589682833414426e-14	0.5456475583864119	0.3486777668952008
GFOD1	8.0477915	3.1376717	8.430110991625265e-16	5.589682833414426e-14	0.2781316348195329	0.0553755744744971
HIVEP1	8.046445	2.2235541	8.52338462204372e-16	5.641309232394615e-14	0.4012738853503185	0.1703458148120244
LGALS9	8.037145	2.2910368	9.195626749917746e-16	6.075255138515152e-14	0.38004246284501064	0.14864763052813984
CDR2	8.026857	2.1098864	1.000012567979184e-15	6.594857657766868e-14	0.4692144373673036	0.2290363896632261
GMCL1	8.016387	2.23368	1.0890093850605623e-15	7.155984291310887e-14	0.3970276008492569	0.16228433662322006
TPR	7.991789	1.9827971	1.3299441320095042e-15	8.692372352799975e-14	0.692144373673036	0.45106607398478116
COMMD3	7.9895616	2.1271567	1.3541954481274204e-15	8.835099393388897e-14	0.42038216560509556	0.18925638514277104
POLR2G	7.9788847	1.9535978	1.4766171436942808e-15	9.616666205757006e-14	0.5520169851380042	0.32291117305808786
GRK2	7.977768	1.9681658	1.4900347176375912e-15	9.686813623490848e-14	0.5690021231422505	0.3354931063060348
ATG3	7.971658	2.0779848	1.5655944184416945e-15	1.0159986047763202e-13	0.4585987261146497	0.2224817298274693
ARHGAP9	7.958523	2.028383	1.7410501184959307e-15	1.1258688230931017e-13	0.5307855626326964	0.29315151058539896
CEP57	7.949447	2.0601442	1.8734556699226753e-15	1.2093536327132246e-13	0.4734607218683652	0.23732389060498757
PRKACB	7.943231	2.05624	1.9698120296333883e-15	1.2693149664896416e-13	0.5668789808917197	0.314548331198674
ARPC5L	7.942144	1.9925339	1.9871596243298715e-15	1.2782430476291323e-13	0.5201698513800425	0.2896858283733896
GNB4	7.938764	2.9390376	2.042054556476234e-15	1.311249803887485e-13	0.28450106157112526	0.06607398478113463
ILK	7.9027743	2.138319	2.7276329860721136e-15	1.7484079671317938e-13	0.416135881104034	0.1841332027424094
MTSS1	7.8976216	2.079543	2.8427502462724163e-15	1.8190122685981942e-13	0.5095541401273885	0.2630151435244481
SEPTIN9	7.897226	1.7352009	2.8517906095609583e-15	1.8216123577755782e-13	0.7515923566878981	0.5569954042040232
STAG2	7.896292	1.9992338	2.873221921796952e-15	1.8321044522594117e-13	0.613588110403397	0.3718827695321329
PYM1	7.891802	2.1978142	2.978545664175304e-15	1.89596086703444e-13	0.39065817409766457	0.16688013260001508
DCTN3	7.890969	1.8884497	2.9984998716071646e-15	1.9053488507064901e-13	0.5201698513800425	0.308144353198222
TPP1	7.87121	2.1149282	3.512277966270498e-15	2.2279529608919668e-13	0.42250530785562634	0.1940028629548708
MRPS18C	7.8648167	2.1975412	3.696384089446298e-15	2.3406808660523174e-13	0.386411889596603	0.16243501845852482
HNRNPU	7.863505	1.6196609	3.735316531295965e-15	2.361249056337886e-13	0.7770700636942676	0.6015972274542304
ZNRD1	7.860391	2.060245	3.829361281949701e-15	2.4150985317755653e-13	0.4437367303609342	0.21577638815640773
UBE2N	7.860249	1.9672073	3.833699207567016e-15	2.4150985317755653e-13	0.5966029723991507	0.3578693588487908
NONO	7.85954	1.8988842	3.855461511756982e-15	2.4246348246016715e-13	0.6220806794055201	0.3967452723574173
ROCK1	7.8561783	2.0048702	3.960317985500932e-15	2.486305293092961e-13	0.7091295116772823	0.4611617569501997
NDUFA7	7.8437223	1.9409359	4.373829480304192e-15	2.7365219283523715e-13	0.5690021231422505	0.33594515181194906
TVP23C	7.842795	2.9309084	4.40627469804338e-15	2.750663640060303e-13	0.28450106157112526	0.0704437580049725
PECAM1	7.842647	2.220163	4.411462956518669e-15	2.750663640060303e-13	0.643312101910828	0.3575679951781813
MAP2K3	7.839084	2.1376	4.538441810217131e-15	2.8250256580911087e-13	0.3991507430997877	0.17177729224741958
MTF2	7.831917	2.1170921	4.8048701505047324e-15	2.985790362964749e-13	0.4140127388535032	0.18458524824832367
AFTPH	7.824838	2.0614529	5.083099385218208e-15	3.153330857599519e-13	0.4585987261146497	0.22745423039252619
HINT2	7.8181615	2.0685232	5.360042843668827e-15	3.319508090035918e-13	0.4309978768577495	0.20326979582611315
DBI	7.8045597	1.4451852	5.970970456730333e-15	3.672999826668688e-13	0.7239915074309978	0.5734950651698938
SLC25A3	7.8022375	1.6054639	6.081908034367725e-15	3.734965032984784e-13	0.7452229299363057	0.5696526783696225
DNAJC1	7.799673	1.9926707	6.206777416982129e-15	3.805263990602394e-13	0.6857749469214437	0.43991561817222935
H2AFZ	7.778638	1.5647672	7.33094979500468e-15	4.4720015574494383e-13	0.6114649681528662	0.478414827092594
NDUFAB1	7.7655916	1.9420376	8.12650336360296e-15	4.949054070070415e-13	0.5180467091295117	0.2913433285617419
IFI27L2	7.7481017	1.9648428	9.32763826945051e-15	5.671111101331531e-13	0.6326963906581741	0.3875536804038273
PTTG1	7.7408223	2.1094453	9.877593711940336e-15	5.995519194871115e-13	0.42462845010615713	0.20583138702629397
VPS25	7.7380095	2.1647274	1.0098517179577552e-14	6.119467339233742e-13	0.38004246284501064	0.1601747909289535
STK38	7.7371764	1.948036	1.016488728386593e-14	6.149504784740114e-13	0.6348195329087049	0.3974986815339411
PPP4C	7.7299385	1.8437626	1.0759867246287422e-14	6.488004960154299e-13	0.5923566878980892	0.3753484517441422
PTPN7	7.7279353	1.9925634	1.0930486808368515e-14	6.580045191991711e-13	0.5010615711252654	0.268590371430724
PEX14	7.724869	2.1477714	1.1196871548836614e-14	6.729338186518373e-13	0.39065817409766457	0.16627740525879606
HPRT1	7.7243958	2.0595036	1.1238497071337861e-14	6.743282480459624e-13	0.4288747346072187	0.20364650041437504
AAK1	7.721944	1.9613073	1.1456885448797692e-14	6.86306815567012e-13	0.6263269639065817	0.38612220296843214
GPKOW	7.7212996	2.7431788	1.1514934341077648e-14	6.886570454538938e-13	0.28874734607218683	0.07624500866420553
PITPNC1	7.720561	2.1320739	1.1581860484373004e-14	6.915296502259972e-13	0.8237791932059448	0.5616665410984706
DNAJC8	7.718576	1.9201144	1.1763661006260825e-14	7.01240645749434e-13	0.5817409766454352	0.3501092443305959
HIVEP2	7.7177014	2.0220957	1.1844627926065659e-14	7.049190678405353e-13	0.4734607218683652	0.24071423189934454
TRBV9	7.7133703	5.472134	1.2253786703781054e-14	7.280857908199519e-13	0.2208067940552017	0.012506592330294584
MDM4	7.7040462	1.9618579	1.3182399319359045e-14	7.819918922007462e-13	0.5031847133757962	0.27250809914864765
ZBTB32	7.6993785	3.085563	1.3672964166785609e-14	8.097801965510033e-13	0.2653927813163482	0.05394409703910193
MRPS14	7.697683	2.3137324	1.3855594007337243e-14	8.173119876381557e-13	0.33970276008492567	0.12190160476154599
CAPZA1	7.6975765	1.768308	1.3867127792226844e-14	8.173119876381557e-13	0.7388535031847133	0.530174037519777
RBIS	7.6961584	1.9237242	1.4021817247858261e-14	8.25100535512637e-13	0.5923566878980892	0.3592254953665336
FMNL1	7.6943264	1.9892018	1.4224139458197993e-14	8.356624852480012e-13	0.6390658174097664	0.3879303849920892
SEC11A	7.691892	1.884039	1.4497483396001195e-14	8.50356393873461e-13	0.6836518046709129	0.4557372108792285
PTPRCAP	7.682456	1.9894892	1.5606727584243524e-14	9.124949461835418e-13	0.47983014861995754	0.24779627815866798
SLC5A3	7.681859	2.34189	1.5679621705794087e-14	9.142168319847994e-13	0.33970276008492567	0.12257967302041739
P2RY8	7.681806	1.947973	1.568613345226781e-14	9.142168319847994e-13	0.6475583864118896	0.41542981993520683
PTPN22	7.6814394	1.9804093	1.5731064504234035e-14	9.153778885842127e-13	0.5753715498938429	0.33278083327054925
IL16	7.6720448	2.0349605	1.6927588296449592e-14	9.832388148961791e-13	0.42250530785562634	0.19927672719053718
NOP10	7.6718674	1.9326985	1.6951003857804135e-14	9.832388148961791e-13	0.643312101910828	0.4083477736758834
SNX29	7.6628036	2.0251186	1.819175675338793e-14	1.0535387483081512e-12	0.43736730360934184	0.216228433662322
LSM6	7.6529536	1.9508557	1.964146887681725e-14	1.1356988978837094e-12	0.5116772823779193	0.2787613953137949
CEP85L	7.6475296	1.9618717	2.0487730445259523e-14	1.1827624953106367e-12	0.5138004246284501	0.27996684999623295
RASGRP2	7.646927	1.9722404	2.0583945257206037e-14	1.1864456383606269e-12	0.6050955414012739	0.3591501544488812
PSMB10	7.6420875	1.7755547	2.137277767286183e-14	1.2299764710761257e-12	0.7494692144373672	0.5440367663678144
PHF19	7.6379986	2.20667	2.2062407576288354e-14	1.2676706117735167e-12	0.3651804670912951	0.15098319897536353
SSNA1	7.6358714	1.9617743	2.2429783013501948e-14	1.2867593857009166e-12	0.5605095541401274	0.3194454908460785
ATP5MG	7.635505	0.9294104	2.2493657797900104e-14	1.288404333428704e-12	0.8726114649681529	0.8004972500565057
GET3	7.6337857	1.9721358	2.2795855945850987e-14	1.3036736304282689e-12	0.46709129511677283	0.24011150455812552
CHCHD5	7.631582	1.9872371	2.3189055605201733e-14	1.3220290096666491e-12	0.4734607218683652	0.2424470730053492
HAUS1	7.629632	2.2723026	2.3542483506389203e-14	1.3400908846304064e-12	0.34182590233545646	0.1277781963384314
MRPL51	7.6276464	1.816528	2.3907780392817924e-14	1.3587712269526846e-12	0.5371549893842887	0.3311986739998493
TULP4	7.624568	2.0331743	2.4485260563456204e-14	1.3894341424543575e-12	0.43312101910828027	0.210427183003089
DOCK10	7.6226773	1.9121572	2.484672940988365e-14	1.4077633794599868e-12	0.7303609341825902	0.5009417614706547
SELENOH	7.620243	1.8799535	2.5319858485362686e-14	1.4323526127090567e-12	0.6878980891719745	0.45988096135010925
PARP1	7.610653	1.9099008	2.7271417470712214e-14	1.5403721463665706e-12	0.5520169851380042	0.32690424169366383
ARHGEF1	7.6026525	1.8429381	2.9012120068562897e-14	1.6361673445754555e-12	0.7515923566878981	0.5316055149551722
ATM	7.5970926	1.8668965	3.028577037008853e-14	1.7053684327932465e-12	0.6093418259023354	0.38386197543886086
DEK	7.584395	1.7316505	3.3404252406372323e-14	1.878078406030159e-12	0.5753715498938429	0.38642356663904165
SLC25A26	7.582167	1.9837974	3.3982984661099236e-14	1.9076859226700814e-12	0.445859872611465	0.21856400210954569
ADH5	7.570982	1.9950279	3.704132973374143e-14	2.0761863852751457e-12	0.4564755838641189	0.22655013938069765
GTF3C6	7.562686	1.931314	3.948293575765287e-14	2.2096558588162886e-12	0.4883227176220807	0.26806298500715736
AP2S1	7.562391	1.8816391	3.9572744989381535e-14	2.2113008234448146e-12	0.6050955414012739	0.3780607247796278
SNRPE	7.5577407	1.9186296	4.1013094361255985e-14	2.288293089506601e-12	0.5010615711252654	0.28124764559632337
ARL6IP1	7.551631	1.6544603	4.298409619232761e-14	2.394613249216717e-12	0.7261146496815286	0.5430573344383335
SMC4	7.5409775	1.9850327	4.664613875115208e-14	2.5946737453357406e-12	0.445859872611465	0.23453627665184962
PSMD4	7.54031	1.9164512	4.688560049002857e-14	2.6040362117382936e-12	0.535031847133758	0.30377457997438406
POMP	7.5348916	1.5231308	4.887407294452578e-14	2.710363551276649e-12	0.6751592356687898	0.511188126271378
XRCC5	7.5309386	1.8036819	5.037685582680271e-14	2.789475491855985e-12	0.6772823779193206	0.4625932343855948
BANF1	7.5286164	1.7542982	5.128074387693762e-14	2.8352364148637368e-12	0.5329087048832272	0.33632185640021095
COA6	7.5222707	2.1080153	5.383303575593846e-14	2.9718596405778333e-12	0.38004246284501064	0.1616062683643487
HAT1	7.521118	2.0647337	5.430965478675974e-14	2.9936561368225805e-12	0.39490445859872614	0.1802154750244858
USP7	7.5183296	1.9351666	5.548055932412921e-14	3.0535999275525612e-12	0.4883227176220807	0.26105627966548633
NBDY	7.514542	1.8997871	5.711053185224648e-14	3.1385924569430532e-12	0.5520169851380042	0.3171099223988548
NDUFA2	7.5133367	1.8161356	5.763908339530437e-14	3.1628906916814623e-12	0.6539278131634819	0.437655390642658
HNRNPK	7.4977374	1.3744344	6.492873044041682e-14	3.5522518129292916e-12	0.8152866242038217	0.6721916672945076
GTF2H5	7.4974246	2.0104752	6.508398878708877e-14	3.5554314531287105e-12	0.416135881104034	0.19905070443758005
HNRNPR	7.4957404	1.7685618	6.59251475586865e-14	3.596015388666892e-12	0.5859872611464968	0.3810743614857229
TCEA1	7.4826055	1.821705	7.286344944611877e-14	3.968564156513978e-12	0.6178343949044586	0.3957658404279364
PDLIM7	7.4816246	3.7130158	7.340945374049783e-14	3.992361688493256e-12	0.23354564755838642	0.029533639719731785
UBE2I	7.4692163	1.7986544	8.067390989200977e-14	4.380928450975444e-12	0.5477707006369427	0.3385067430121299
CSK	7.4685426	1.85799	8.108787367315443e-14	4.3968848360164816e-12	0.6645435244161358	0.43953891358396746
OSBPL3	7.4641995	1.9883947	8.380742773997472e-14	4.537626719986412e-12	0.4309978768577495	0.2100504784148271
CARD8	7.4619837	1.9379545	8.522929502097902e-14	4.607795313239074e-12	0.4713375796178344	0.24463195961726814
ATP5F1D	7.456885	1.7748995	8.859217321728125e-14	4.782540017589544e-12	0.7600849256900213	0.5508174489565283
CNIH1	7.444949	1.923637	9.698182086397144e-14	5.227734352639497e-12	0.44798301486199577	0.23363218564002108
ANXA5	7.4438915	1.6384	9.776186505047202e-14	5.262032386341656e-12	0.7685774946921444	0.5879605213591501
NDUFB10	7.4431825	1.8910723	9.828824893801676e-14	5.282596474861015e-12	0.6348195329087049	0.4026218639343027
R3HDM4	7.4392886	1.912757	1.0122901096361034e-13	5.4326730649253685e-12	0.49469214437367304	0.26489866646575755
MYBL2	7.437776	3.6028054	1.0239457516222694e-13	5.487179861658373e-12	0.2356687898089172	0.034807503955398174
GLRX	7.4164515	1.914303	1.203000593732204e-13	6.437284317425789e-12	0.5222929936305732	0.29541173811497023
SYNE2	7.41215	1.9897195	1.242682873134091e-13	6.639917640814726e-12	0.9469214437367304	0.7335945151811949
MAN1A2	7.4084625	1.930224	1.277717954574202e-13	6.8171654308120076e-12	0.5562632696390658	0.3135688992691931
NSMCE2	7.399582	1.9419494	1.366139022272513e-13	7.278319411091156e-12	0.5329087048832272	0.2926994650794847
IFI6	7.397171	1.8894925	1.3911616556295062e-13	7.390117236240285e-12	0.5095541401273885	0.2795148044903187
ZEB1	7.3879595	1.9612706	1.49099146693955e-13	7.908953432094852e-12	0.6072186836518046	0.3616364047314096
CTCF	7.38546	1.952065	1.5192708701049883e-13	8.0472985697124e-12	0.4543524416135881	0.2312966171927974
SKAP1	7.38276	1.9233191	1.5504156957755352e-13	8.20039954928907e-12	0.8789808917197452	0.6614179160702177
GBP4	7.3800006	1.8879346	1.582889973340523e-13	8.360080218504543e-12	0.5562632696390658	0.3235139003993069
RALA	7.3792324	1.9361254	1.592048224379913e-13	8.396333870393256e-12	0.4437367303609342	0.22120093422737888
RANGRF	7.371468	2.1798809	1.6875894474525325e-13	8.887404513123762e-12	0.34394904458598724	0.13222331047992164
AP2B1	7.3660855	1.8904223	1.7571125859845606e-13	9.240241057416797e-12	0.5201698513800425	0.2929254878324418
DIP2B	7.3627353	2.0221856	1.8017960332590212e-13	9.461626486845543e-12	0.4033970276008493	0.1933247946959994
SET	7.361512	1.61154	1.8183856736097848e-13	9.535062183351251e-12	0.6942675159235668	0.5126196037067732
PELI1	7.347231	1.921943	2.023554396653773e-13	1.0595724531033584e-11	0.6560509554140127	0.4204776614179161
BAZ1B	7.3389173	1.9712617	2.1532887102432197e-13	1.1258931440516013e-11	0.4267515923566879	0.21050252392074134
EBP	7.3350825	2.1109595	2.21585150849927e-13	1.1565795358170531e-11	0.35881104033970274	0.15286672191667294
MRPL52	7.3349347	1.8636999	2.2182968611337703e-13	1.1565795358170531e-11	0.505307855626327	0.2856927597378136
TMEM160	7.3338413	1.8743052	2.2364750503289575e-13	1.1643986247096753e-11	0.5286624203821656	0.3039252618096888
NRBP1	7.3325596	1.9100122	2.25798412647463e-13	1.1739272302996865e-11	0.4607218683651805	0.23634445867550666
SAMD9	7.3320217	1.9448874	2.2670644202200715e-13	1.176976238928721e-11	0.42250530785562634	0.20357115949672266
PTEN	7.323525	1.8798221	2.415407066895808e-13	1.2504429145042924e-11	0.5138004246284501	0.2808709410080615
ANAPC15	7.3200626	1.9992305	2.478556460050602e-13	1.2813226694111875e-11	0.3991507430997877	0.18526331650719505
ARID4B	7.316647	1.9074192	2.542431545909695e-13	1.312489943749517e-11	0.8492569002123143	0.6202817750320199
RPA1	7.3159084	2.1222034	2.5564565585347306e-13	1.3178713591398545e-11	0.3524416135881104	0.140887516009945
CPNE2	7.3142185	2.0545692	2.588832269189555e-13	1.332684245915709e-11	0.39490445859872614	0.1729827469298576
PPP3R1	7.312789	1.9106117	2.6165414050017683e-13	1.3450566287144623e-11	0.4692144373673036	0.2431251412642206
SF3B6	7.3103724	1.6953224	2.664035814889022e-13	1.3675508395617545e-11	0.5987261146496815	0.40036163640473144
ABCF1	7.304688	1.9876137	2.7791098727184334e-13	1.424624656181616e-11	0.4012738853503185	0.18209899796579523
MRPS16	7.301946	2.0533576	2.836345066673822e-13	1.4499031534263764e-11	0.3673036093418259	0.1539968356814586
IBTK	7.299967	1.9869484	2.8783860126720174e-13	1.4693417914896584e-11	0.3991507430997877	0.1877495667897235
HNRNPUL2	7.298064	1.8744435	2.9193721453265683e-13	1.4881885778704417e-11	0.4819532908704883	0.26557673472462895
TRG-AS1	7.296847	1.8910993	2.9458931825246976e-13	1.499619421051272e-11	0.5286624203821656	0.2993294658328938
EPSTI1	7.293603	1.8432047	3.017734158112011e-13	1.5340567766813572e-11	0.5265392781316348	0.30618548933926015
CCSER2	7.287133	1.9206675	3.1662000330690195e-13	1.6072966353725267e-11	0.7112526539278131	0.47562721313945605
S100A4	7.2786484	3.3861196	3.371816583515503e-13	1.7093055231752205e-11	0.9150743099787686	0.5941384766066451
PPP1CC	7.27697	1.8367662	3.414007949001344e-13	1.7283002066583427e-11	0.5859872611464968	0.36186242748436676
DGKZ	7.2652	1.8670878	3.7248681637061915e-13	1.883064912428319e-11	0.5498938428874734	0.323137195811045
CENPF	7.26377	2.8423276	3.7644772803836185e-13	1.9004639026113215e-11	0.2653927813163482	0.0681835304754012
PSMB1	7.2627063	1.539411	3.794206565988738e-13	1.9128340843216776e-11	0.70276008492569	0.5288179010020342
SUPT16H	7.260638	1.9277186	3.8526750174331864e-13	1.9396390414452825e-11	0.4394904458598726	0.22361184359225494
HIST1H1E	7.260331	1.7294465	3.8614369150355156e-13	1.941379842406798e-11	0.5987261146496815	0.41655993369999245
MTCH2	7.2579265	1.9492298	3.9306949308080626e-13	1.9734892340535788e-11	0.4182590233545648	0.1985233180140134
CXCR6	7.256857	2.016262	3.9618856791203013e-13	1.9864243526230434e-11	0.43312101910828027	0.2051533187674226
BIRC5	7.25655	3.6118512	3.9708914128223835e-13	1.988216095768975e-11	0.22929936305732485	0.033526708355307765
ANXA1	7.2424574	1.9977565	4.406271404357687e-13	2.2031958971433838e-11	0.6772823779193206	0.4498606193023431
SFMBT1	7.2392607	2.365949	4.511371169163955e-13	2.2484002693782613e-11	0.3057324840764331	0.10314171626610412
DRAP1	7.2357864	1.8364079	4.628393849968875e-13	2.3016826535694403e-11	0.721868365180467	0.4971747155880359
ARL6IP4	7.235361	1.6257818	4.642926413086256e-13	2.305776793017233e-11	0.7070063694267515	0.5185715362013109
DNAJC15	7.2255054	1.8220346	4.992423539367995e-13	2.475985013067859e-11	0.5520169851380042	0.33180140134106834
ROMO1	7.2231593	1.7195299	5.07934002341345e-13	2.5156823301347188e-11	0.6178343949044586	0.41429970617042117
ANP32A	7.217942	1.7299491	5.278019950395516e-13	2.610551462221977e-11	0.5605095541401274	0.3602802682136668
KPNB1	7.212624	1.8248737	5.488373168458347e-13	2.710930449915573e-11	0.6072186836518046	0.38393731635651324
MXD4	7.206881	1.7593946	5.72480225403487e-13	2.820100771196908e-11	0.4968152866242038	0.29254878324417993
SDHC	7.2050433	1.7947266	5.802540198946643e-13	2.8545534115812644e-11	0.5180467091295117	0.3077676486099601
COX7B	7.204458	1.6637722	5.827503124442229e-13	2.8629857967477854e-11	0.7197452229299363	0.5272357417313343
SDHA	7.2032175	1.9026151	5.880804318947263e-13	2.8852991806674098e-11	0.6029723991507431	0.36020492729601444
MRPL13	7.1965227	2.0242748	6.176739949232923e-13	3.026437200560565e-11	0.36942675159235666	0.1595720635877345
DCLRE1A	7.1850777	4.046141	6.716894888215187e-13	3.286698794165295e-11	0.21656050955414013	0.020869434189708432
ELOC	7.1839786	1.7457695	6.771140093831074e-13	3.308818405531524e-11	0.524416135881104	0.3221577638815641
HADHA	7.1798606	1.8342388	6.97826570283966e-13	3.4054867065284583e-11	0.5817409766454352	0.3553831085662623
UBB	7.1770835	1.363105	7.12143225000122e-13	3.4661109279560455e-11	0.8386411889596603	0.7027047389437203
ITGB3BP	7.1756063	2.4278865	7.198755333705381e-13	3.4990922173831427e-11	0.2908704883227176	0.09048444210050478
TCF12	7.1727524	1.840196	7.350484808024857e-13	3.56810470104135e-11	0.5605095541401274	0.34265049348301063
APBB1IP	7.17056	1.8823634	7.469158183236014e-13	3.620909386286376e-11	0.8089171974522293	0.578542906652603
RRM2	7.1619334	3.267817	7.954712235654256e-13	3.8511960653066324e-11	0.24203821656050956	0.048745573721087926
TMEM256	7.153177	1.8126348	8.479241024466775e-13	4.099718635885184e-11	0.535031847133758	0.3168838996458977
PTPRN2	7.152479	2.8962076	8.522434958695544e-13	4.115166779989652e-11	0.2526539278131635	0.056279665486325625
CENPW	7.151611	2.9106398	8.57654654220922e-13	4.135838998569165e-11	0.2526539278131635	0.058841256686506443
FGFR1	7.1423516	3.2402904	9.17474031193704e-13	4.418482502068521e-11	0.2356687898089172	0.039177277179236046
MRPL18	7.1315093	2.0402548	9.927423062354783e-13	4.771697057305099e-11	0.35668789808917195	0.15083251714005877
IK	7.131415	1.8501499	9.934245396755515e-13	4.771697057305099e-11	0.6326963906581741	0.3993822044752505
SSBP3	7.121695	2.3048968	1.0660781374033376e-12	5.1139614557142274e-11	0.3036093418259023	0.10231296617192798
MITD1	7.1069584	2.1089418	1.1862800184963295e-12	5.675690844050216e-11	0.3354564755838641	0.13282603782114066
OCIAD2	7.1015344	1.9330618	1.2337929660752911e-12	5.88762142781248e-11	0.6178343949044586	0.37135538310856625
SRSF3	7.099933	1.4119036	1.2481726657748418e-12	5.948485382815753e-11	0.6645435244161358	0.5132223310479922
VPS54	7.092128	1.951823	1.3206554485634708e-12	6.27757273673657e-11	0.3970276008492569	0.18209899796579523
MPC2	7.089238	1.8628157	1.3485209674383625e-12	6.4017141283024e-11	0.46496815286624205	0.24515934604083478
TPP2	7.082508	1.8324119	1.4156825709414817e-12	6.703156245670009e-11	0.47983014861995754	0.2640699163715814
THOC7	7.062324	1.9055752	1.6374047542822482e-12	7.742978218538057e-11	0.416135881104034	0.2015369547201085
CEMIP2	7.0594287	1.8695937	1.6718833007662583e-12	7.895819444044621e-11	0.8195329087048833	0.6046862050779779
TCTEX1D2	7.0557184	2.395301	1.717115058050842e-12	8.098985597901916e-11	0.28662420382165604	0.09033376026520003
TNFAIP8	7.051151	1.8366573	1.7744411468703172e-12	8.358599796216279e-11	0.6411889596602972	0.40842311459353575
RAB37	7.0486984	1.927165	1.8059880350579954e-12	8.496268389608958e-11	0.39065817409766457	0.1897084306486853
CRIPT	7.046022	2.1478102	1.841051731547937e-12	8.650107115068812e-11	0.3227176220806794	0.12235365026746026
DOK2	7.0349607	1.7877685	1.993169316343489e-12	9.352819249677955e-11	0.5392781316348195	0.3221577638815641
RGL4	7.030145	2.8660982	2.0631862390746692e-12	9.668973052032263e-11	0.2505307855626327	0.05665637007458751
ANXA2R	7.0292945	1.9558797	2.0758056681984898e-12	9.715673051372497e-11	0.386411889596603	0.17750320198900021
PSMA3	7.0189247	1.8163515	2.235823756303e-12	1.0451262490989287e-10	0.5095541401273885	0.28938446470278006
PRKCQ-AS1	7.0113616	2.0806444	2.3601013534891876e-12	1.1018121127430836e-10	0.3375796178343949	0.13365478791531682
PARVG	7.01093	1.8065038	2.367389728228976e-12	1.1038067699733601e-10	0.47983014861995754	0.26520003013636706
ACIN1	7.0099964	1.819894	2.3832402452029805e-12	1.1095909454594079e-10	0.5498938428874734	0.323739923152264
SNX6	7.009843	1.8253832	2.38585851227167e-12	1.1095909454594079e-10	0.5944798301486199	0.36284185941384767
USP9Y	7.0092106	1.9959494	2.396663415721929e-12	1.1132014933862732e-10	0.37579617834394907	0.1707225194002863
TRMT112	7.0072136	1.6706274	2.4311109974558036e-12	1.1277705148020263e-10	0.6772823779193206	0.4793942590220749
ARAP2	7.0058722	1.8391916	2.454518002383318e-12	1.1371875114586308e-10	0.732484076433121	0.504784148270926
R3HDM1	7.005264	1.8735813	2.4652115647674877e-12	1.1406979580537904e-10	0.42038216560509556	0.20989979657952235
UQCRC2	7.0033846	1.8315051	2.498515757076745e-12	1.1546486770803781e-10	0.5371549893842887	0.31206208091614557
PRR5	6.9982853	2.0936217	2.591137528324601e-12	1.1959423035839686e-10	0.33121019108280253	0.13033978753861222
IL10RB	6.997476	1.8674732	2.6061475541849934e-12	1.2013552472383495e-10	0.40764331210191085	0.20206434114367514
MRPL54	6.9899306	1.7615412	2.750223895926626e-12	1.266175406475603e-10	0.5774946921443737	0.361711745649062
PRKCQ	6.9877205	1.9118085	2.793879307393649e-12	1.2846579966069718e-10	0.6411889596602972	0.39621788593385066
PIP4K2A	6.9779654	1.8825479	2.994854367805368e-12	1.3753408370896397e-10	0.8683651804670913	0.6417539365629473
MRPL28	6.9703193	1.8294153	3.1622201117690594e-12	1.4503811818403425e-10	0.445859872611465	0.23747457244029233
HMGN1	6.9565463	1.6616127	3.487157513262171e-12	1.5934263688253273e-10	0.6178343949044586	0.4233406162887064
STOML2	6.955583	1.9116843	3.511066089461101e-12	1.6023507473861068e-10	0.39278131634819535	0.18692081669554736
UBE2L3	6.9540114	1.783536	3.550428126927619e-12	1.6182966360358378e-10	0.6050955414012739	0.3847660664506894
TRAV8-3	6.950821	3.2371893	3.631671389138478e-12	1.6532687128589233e-10	0.23354564755838642	0.04332102765011678
COX5B	6.9500937	1.5275867	3.650430135675186e-12	1.6597440173397204e-10	0.7919320594479831	0.6222406388909817
NSMCE1	6.9466257	1.8330508	3.741270187804498e-12	1.6989358578639258e-10	0.4437367303609342	0.22978979883974987
P2RX5	6.9405336	1.9948306	3.906215183230191e-12	1.7699659680639277e-10	0.3609341825902335	0.1582159270699917
NSD2	6.940492	1.9426706	3.907359094548383e-12	1.7699659680639277e-10	0.3821656050955414	0.17968808860091917
PCBP1	6.9335084	1.6234417	4.105301515093234e-12	1.8573317769335903e-10	0.7239915074309978	0.5362013109319671
R3HCC1L	6.9270144	1.8455873	4.298145364736195e-12	1.9397832120186122e-10	0.4564755838641189	0.2398854818051684
MPG	6.9264884	1.8150265	4.314145491484397e-12	1.9431877311664197e-10	0.46496815286624205	0.2513373012883297
MSL3	6.926418	1.9605371	4.316307274222833e-12	1.9431877311664197e-10	0.3651804670912951	0.16266104121148195
ISY1	6.9178147	1.8835131	4.586639072026426e-12	2.0623535218088355e-10	0.3970276008492569	0.18918104422511867
ZNF706	6.9155636	1.7642901	4.66007542842795e-12	2.0928027086612442e-10	0.5329087048832272	0.3218564002109546
HMGB3	6.915132	2.7807953	4.674276905517512e-12	2.0966079536623342e-10	0.2484076433121019	0.05982068861598734
NFATC1	6.9103403	2.1520052	4.834931401901887e-12	2.1660137605998895e-10	0.31634819532908703	0.1222029684321555
PDAP1	6.909578	1.7946014	4.860979643820287e-12	2.1723652740349977e-10	0.4585987261146497	0.2514126422059821
SELPLG	6.9087152	1.6297735	4.890626570575575e-12	2.1829490623126417e-10	0.7515923566878981	0.5588035862276802
SMARCC1	6.9048157	1.7875397	5.026873533706122e-12	2.2410304288328594e-10	0.5796178343949044	0.35628719957809085
GIMAP2	6.903663	1.9575003	5.067835541353647e-12	2.2565431709134405e-10	0.3630573248407643	0.16273638212913433
FKBP3	6.8989363	1.88273	5.23933657357719e-12	2.330072392825015e-10	0.39278131634819535	0.192043999095909
MCM7	6.887509	2.400103	5.67778561231311e-12	2.5219979514110697e-10	0.2823779193205945	0.09545694266556166
UQCRFS1	6.885512	1.6560806	5.7580194473787675e-12	2.5545366035577e-10	0.5966029723991507	0.4002109545694267
ARFIP1	6.8850923	2.1498923	5.775013991905115e-12	2.5589744203113696e-10	0.31210191082802546	0.11707978603179386
NRDC	6.8839517	1.8180943	5.821459267947577e-12	2.5764356791553725e-10	0.49256900212314225	0.2679123031718526
DZIP3	6.879	2.1872241	6.027405009019174e-12	2.6643605161245263e-10	0.3078556263269639	0.11406614932569879
ANKRD36C	6.8779664	1.8542565	6.0713054994177066e-12	2.6805289817151686e-10	0.4140127388535032	0.20854366006177955
TMEM183A	6.8756084	1.8771869	6.1725737253362335e-12	2.7219508617676526e-10	0.3885350318471338	0.18179763429518572
KLHL2	6.8754373	1.9490981	6.179998268159119e-12	2.7219508617676526e-10	0.3673036093418259	0.16469524598809612
LUC7L2	6.8732038	1.7634913	6.277577590062585e-12	2.7616059780514505e-10	0.5690021231422505	0.3522187900248625
GPRIN3	6.863626	1.8380516	6.713436018060491e-12	2.949801580996783e-10	0.6390658174097664	0.4081970918405786
NUDT21	6.859088	1.7919948	6.930159843688026e-12	3.0413762642545017e-10	0.47770700636942676	0.266782189407067
RPL26L1	6.8564115	1.9616781	7.061192257075876e-12	3.0951700335477145e-10	0.3524416135881104	0.15279138099902057
RAB29	6.8526535	1.8315353	7.249263852963219e-12	3.1738074914151533e-10	0.4394904458598726	0.22873502599261658
BRK1	6.8523107	1.5680103	7.2666572777858075e-12	3.177621541508224e-10	0.7133757961783439	0.5304000602727341
SSBP1	6.8509398	1.7198102	7.336640853236871e-12	3.2043960843594596e-10	0.583864118895966	0.3718827695321329
SLAMF7	6.845102	1.8890914	7.642142881319294e-12	3.329881804751994e-10	0.4033970276008493	0.19242070368417089
SRSF9	6.840204	1.6629289	7.908069595891104e-12	3.441655829717126e-10	0.6199575371549894	0.42055300233556847
TMEM131L	6.836948	1.7984592	8.089813596771847e-12	3.516570872392475e-10	0.4585987261146497	0.24854968733519175
RHOF	6.8365345	1.731605	8.11319367757218e-12	3.522550436451001e-10	0.5307855626326964	0.3186167407519024
HIKESHI	6.832936	1.8148409	8.319413836775934e-12	3.6078064672966345e-10	0.4140127388535032	0.2123107059443984
FRYL	6.832652	1.8062983	8.335884272452442e-12	3.6106710089471224e-10	0.6199575371549894	0.3851427710389513
ATP5F1E	6.8262944	0.7765477	8.71359649316728e-12	3.7661392837406126e-10	0.921443736730361	0.8673999849318165
NDUFB6	6.826265	1.7076995	8.715390217011281e-12	3.7661392837406126e-10	0.5138004246284501	0.3129661719279741
SMC6	6.821656	1.8885602	8.999687021337542e-12	3.8844050078770684e-10	0.38004246284501064	0.18044149777744292
MRPS15	6.820067	1.8101102	9.099824516153256e-12	3.9229997304561284e-10	0.42462845010615713	0.2178859338506743
CSGALNACT2	6.813998	1.7827308	9.492272386961308e-12	4.087372489825539e-10	0.4968152866242038	0.2779326452196188
CHMP2A	6.8115287	1.7494832	9.656708618478797e-12	4.153292504640922e-10	0.49044585987261147	0.28493935056128983
PIN1	6.809212	1.7303095	9.813450775397962e-12	4.2157524862716054e-10	0.47770700636942676	0.27770662246666167
KHDRBS1	6.806949	1.7051195	9.969000494879597e-12	4.277554362404316e-10	0.6815286624203821	0.4740450538687561
GBP1	6.805661	1.7965852	1.0058613960609202e-11	4.306709640667258e-10	0.4713375796178344	0.2609055978301816
EWSR1	6.805614	1.7080415	1.0061917495886792e-11	4.306709640667258e-10	0.7048832271762208	0.49521585172907406
MAZ	6.804084	1.7173339	1.0169445594752961e-11	4.343195778454529e-10	0.4819532908704883	0.2864461689143374
DNM2	6.791835	1.7410988	1.1071624788311632e-11	4.717491721501677e-10	0.6475583864118896	0.4259775484065396
RNF10	6.787681	1.8061517	1.1395023583605746e-11	4.849642537018068e-10	0.42462845010615713	0.2172832065094553
KNL1	6.7864165	2.7885435	1.1495293599590907e-11	4.886634622980567e-10	0.24416135881104034	0.05869057485120169
CD109	6.781725	4.035139	1.1874932218304937e-11	5.04216234480486e-10	0.20382165605095542	0.01883522941309425
PBXIP1	6.7811046	1.7156861	1.1926046854002711e-11	5.05799815646991e-10	0.5095541401273885	0.3119867399984932
PFDN4	6.780561	1.783485	1.1971010109036473e-11	5.071191446769027e-10	0.4437367303609342	0.2309952535221879
EIF5A	6.778629	1.6868203	1.2132173177845152e-11	5.133522202107634e-10	0.583864118895966	0.37934152037971824
MPHOSPH9	6.77444	2.0471907	1.2488940439938775e-11	5.278380012034631e-10	0.3248407643312102	0.13064115120922173
NMI	6.7713614	1.9309491	1.2757636650221304e-11	5.385723864299307e-10	0.35668789808917195	0.15738717697581556
CCT8	6.76521	1.7416708	1.3311581799212234e-11	5.613101445080264e-10	0.4734607218683652	0.2703985534543811
PTRHD1	6.757848	1.752388	1.4005643288392628e-11	5.89219022986734e-10	0.46709129511677283	0.2594741203947864
PPP1R12A	6.756028	1.6305442	1.4182599790536785e-11	5.959785705320745e-10	0.6836518046709129	0.4907707375875838
RRM1	6.7470703	2.022958	1.5086008042510985e-11	6.327466170713252e-10	0.3333333333333333	0.14262035711594967
MRFAP1L1	6.747011	1.801527	1.5092150397619378e-11	6.327466170713252e-10	0.40976645435244163	0.20861900097943192
NT5C	6.7248006	1.7561319	1.758332457521748e-11	7.346658250885103e-10	0.47558386411889597	0.26278912077149097
LINC01891	6.7220707	3.708554	1.7916007300938618e-11	7.477124096027986e-10	0.208067940552017	0.024335116401717774
DUT	6.71475	1.6539208	1.883892879458004e-11	7.844409929583891e-10	0.4564755838641189	0.29217207865591804
C19orf12	6.7078424	2.0068774	1.9752304547959313e-11	8.215387485907487e-10	0.3227176220806794	0.13033978753861222
CDKN3	6.7045865	3.1022325	2.0197716948435793e-11	8.391108263674216e-10	0.22505307855626328	0.04317034581481202
MRPS24	6.7009234	1.7434949	2.0710670314389212e-11	8.594458550759179e-10	0.49256900212314225	0.2801175318315377
ZNF207	6.6933365	1.7688394	2.1813869280150775e-11	9.031780876954734e-10	0.6772823779193206	0.4537783470202667
PSMD7	6.6921606	1.6819944	2.1989919398595346e-11	9.094384631728681e-10	0.5201698513800425	0.3186167407519024
MPLKIP	6.691664	1.9217741	2.2064648826827342e-11	9.114991102829656e-10	0.346072186836518	0.14894899419874935
MCTS1	6.687085	1.8544598	2.2765950014362047e-11	9.394098494652372e-10	0.37579617834394907	0.17486626987116702
GPSM3	6.6822634	1.5434389	2.3527933173949082e-11	9.697588762384127e-10	0.8131634819532909	0.6388156407745046
CDCA7	6.6813416	2.7165709	2.3676423108192154e-11	9.747815097670878e-10	0.24416135881104034	0.06298500715738718
HNRNPUL1	6.67824	1.7193115	2.4182919191487335e-11	9.945157587950875e-10	0.6666666666666666	0.45264823325548104
FAF1	6.675504	1.7396446	2.463839149435943e-11	1.0121097273681813e-09	0.5456475583864119	0.3299178783997589
GRAP2	6.6743283	1.9168271	2.4836726632307215e-11	1.0191132639787851e-09	0.35881104033970274	0.15874331349355836
SLC25A46	6.6690693	1.7835106	2.5743046675800053e-11	1.0550848985147463e-09	0.4543524416135881	0.2431251412642206
TXNL4A	6.66891	1.639256	2.5771041754929732e-11	1.0550848985147463e-09	0.6242038216560509	0.4257515256535825
AC105446.1	6.6662865	2.8608963	2.6235702618280807e-11	1.0712486665305004e-09	0.23354564755838642	0.04957432381526407
ALYREF	6.666186	1.6449021	2.6253655743773636e-11	1.0712486665305004e-09	0.46709129511677283	0.2867475325849469
HDAC7	6.659379	2.041917	2.7498675060614134e-11	1.119553955387695e-09	0.31422505307855625	0.12702478716190763
GLRX3	6.65906	1.9144833	2.7558431968849247e-11	1.1207401872131682e-09	0.346072186836518	0.15475024485798236
PSMB6	6.656986	1.646957	2.7949961797985064e-11	1.1354012783219216e-09	0.5881104033970276	0.3905673171099224
POLR1D	6.6291027	1.682903	3.377331970834297e-11	1.3704404375222406e-09	0.6242038216560509	0.4141490243351164
PRKDC	6.6262846	1.6993845	3.44241654428561e-11	1.3953032994174708e-09	0.5031847133757962	0.3080690122805696
SMC1A	6.625611	1.8053252	3.4581521608925606e-11	1.400130832310051e-09	0.3970276008492569	0.20229036389663227
UQCC2	6.6253686	1.8770825	3.463828654475955e-11	1.4008794760494412e-09	0.35881104033970274	0.1664280870941008
AHNAK	6.6246653	1.3577739	3.480356022261521e-11	1.4060100526577696e-09	0.881104033970276	0.7437655390642658
PCNA	6.6237435	2.3575933	3.502139090148939e-11	1.4132501966763098e-09	0.27388535031847133	0.09658705643034732
CCDC28B	6.6211853	3.037738	3.563302567546934e-11	1.4363484281364023e-09	0.2229299363057325	0.04188955021472161
SMAD2	6.619513	1.7756848	3.603841350034815e-11	1.4510912789067575e-09	0.4033970276008493	0.20455059142620358
ATP5PD	6.6094093	1.5808449	3.858570606462285e-11	1.5519510194189679e-09	0.6326963906581741	0.4465456189256385
HTT	6.602059	1.7846024	4.054870093520042e-11	1.6291141634788918e-09	0.3991507430997877	0.1946809312137422
PTPN11	6.599305	1.7780674	4.13089161045504e-11	1.6578373227441328e-09	0.42250530785562634	0.2117079786031794
QPRT	6.598537	4.3971696	4.1523469544041505e-11	1.6646226821264656e-09	0.1932059447983015	0.014390115271604009
TBL1XR1	6.5967646	1.7149422	4.2022762835708385e-11	1.6827955607765455e-09	0.5286624203821656	0.3190687862578166
NDUFC1	6.592664	1.6191547	4.320041487205605e-11	1.728063808450408e-09	0.5180467091295117	0.32773299178784
COPB2	6.5862174	1.7933387	4.511731216314092e-11	1.8027715529291709e-09	0.3885350318471338	0.192646726437128
RTF1	6.5841255	1.7099959	4.575699078280099e-11	1.8263376441017436e-09	0.5074309978768577	0.29601446545618926
TRIM69	6.5757	1.9282883	4.842484821933404e-11	1.9307166336338183e-09	0.3354564755838641	0.1481202441045732
ADAT2	6.5727572	2.49886	4.939192497337843e-11	1.9671314972259237e-09	0.2526539278131635	0.06961500791079635
USP1	6.569957	1.9141651	5.0329932843640875e-11	2.0023107304457606e-09	0.34182590233545646	0.15731183605816318
NDUFA1	6.5636463	1.4487836	5.250774571190944e-11	2.0866840399583034e-09	0.8237791932059448	0.6642055300233557
USP33	6.558399	1.726734	5.4388474234754223e-11	2.159080851915661e-09	0.4840764331210191	0.2695698033602049
ENO1	6.556443	1.2959653	5.510623888513433e-11	2.1852041705685825e-09	0.7261146496815286	0.5901454079710691
TAF12	6.555823	1.8854231	5.533585835789641e-11	2.1919347962742062e-09	0.34182590233545646	0.14857228961048746
VDAC3	6.5536838	1.7059791	5.6134697108604034e-11	2.2193903671083283e-09	0.46709129511677283	0.26723423491298126
INTS9	6.5536427	2.1479769	5.615025490949187e-11	2.2193903671083283e-09	0.28662420382165604	0.09990205680705191
GNL1	6.5519824	1.9898082	5.677828455396941e-11	2.2417928726643307e-09	0.31210191082802546	0.12529194605590296
PSMD12	6.548939	1.8598006	5.794718434821785e-11	2.285479411992588e-09	0.35456475583864117	0.15731183605816318
DENND1C	6.547131	1.7867733	5.865282870292563e-11	2.3108204341827568e-09	0.4033970276008493	0.20108490921419422
PIN4	6.5398693	1.7424754	6.157257853866364e-11	2.42324510440175e-09	0.40552016985138006	0.20794093272056052
UTS2	6.5396447	1.7507782	6.166508494706087e-11	2.424279027011144e-09	0.4288747346072187	0.22692684396895954
MT-ND1	6.53932	0.6381847	6.179921660497822e-11	2.426945415191854e-09	0.9787685774946921	0.9423641979959316
CAPRIN1	6.5367613	1.700793	6.286521243643065e-11	2.4661625298883153e-09	0.4692144373673036	0.26587809839523846
PPP3CB	6.5347643	1.7759792	6.370980829055125e-11	2.4966195859127046e-09	0.3970276008492569	0.197845249755142
THRAP3	6.532992	1.7101277	6.446873916393865e-11	2.523658098544726e-09	0.6454352441613588	0.43110073080690126
C1GALT1	6.531195	1.7519672	6.524680702199253e-11	2.5513871621922528e-09	0.40764331210191085	0.20658479620281775
PSMB9	6.5262203	1.030658	6.745011101467875e-11	2.631920589816905e-09	0.8174097664543525	0.7223687184509907
UPF3A	6.5205717	1.7407905	7.003999801353488e-11	2.730068122783163e-09	0.4118895966029724	0.21012581933247948
MRPL27	6.5193486	1.8623998	7.061345659023787e-11	2.749492685807762e-09	0.3524416135881104	0.16040081368191064
COPZ1	6.5162935	1.6884226	7.206584832271827e-11	2.803062820892467e-09	0.4734607218683652	0.27213139456038576
CCT6A	6.5158033	1.6810093	7.230172308250872e-11	2.8092519814680484e-09	0.46496815286624205	0.27152866721916674
PSMF1	6.510302	1.6802578	7.499978027158945e-11	2.910993592492519e-09	0.5286624203821656	0.3174866269871167
STIM2	6.502172	1.7343743	7.916862157389952e-11	3.066297056324123e-09	0.564755838641189	0.3409929932946583
CYFIP2	6.5010905	1.7291912	7.973984923512536e-11	3.0851566827218004e-09	0.6687898089171974	0.4495592556317336
LIMA1	6.500068	2.6160653	8.028356717131491e-11	3.1029132439675788e-09	0.23991507430997877	0.05951932494537784
PSMD13	6.498934	1.6897228	8.089124452065541e-11	3.123101730696739e-09	0.46496815286624205	0.26135764333609585
SS18L2	6.4957194	1.7166976	8.263752554391812e-11	3.1871612986648544e-09	0.5031847133757962	0.28945980562043244
NDUFA13	6.491542	1.3188336	8.49622201222529e-11	3.2733707565206086e-09	0.851380042462845	0.7103895125442627
CALM1	6.490762	0.88100076	8.540327929615097e-11	3.2869037071697387e-09	0.910828025477707	0.8417840729300083
FDPS	6.4887414	1.6955339	8.655646414160258e-11	3.3277869160155418e-09	0.4585987261146497	0.26098093874783396
BLM	6.486555	2.4432786	8.782120848837091e-11	3.3728688896987027e-09	0.2526539278131635	0.0740601220522866
PA2G4	6.4858108	1.6647797	8.825601565159159e-11	3.386015124595287e-09	0.4968152866242038	0.3027951480449032
COPB1	6.485456	1.6803452	8.846380579156173e-11	3.3904332521224615e-09	0.5138004246284501	0.30339787538612223
GSE1	6.48002	2.0913854	9.171046403444351e-11	3.5111869185404465e-09	0.2929936305732484	0.10886762600768478
PSMB2	6.4763627	1.5968207	9.396016041535011e-11	3.5935588624474707e-09	0.5414012738853503	0.35447901755443384
ACP5	6.470306	1.9176403	9.780460878180915e-11	3.736687354930059e-09	0.32908704883227174	0.14005876591576885
ARHGDIA	6.469083	1.6857649	9.85994569895751e-11	3.763126929380019e-09	0.6624203821656051	0.45423039252618097
COX16	6.4606986	1.6621128	1.0422079216685423e-10	3.973526264686491e-09	0.5371549893842887	0.33044526482332554
ABHD3	6.4601135	1.7790719	1.0462446345445528e-10	3.984765855251319e-09	0.38004246284501064	0.1877495667897235
GTF3A	6.458335	1.6584758	1.0586119824000582e-10	4.02767746027282e-09	0.6836518046709129	0.4807503955398177
TPRKB	6.455924	1.962911	1.0756040855925139e-10	4.088077376611796e-09	0.3184713375796178	0.13116853763278838
CCNA2	6.4523435	2.8375695	1.1013355016315955e-10	4.181533267138799e-09	0.22929936305732485	0.055074210803887594
SVBP	6.45154	1.9188857	1.1071923571514094e-10	4.1907287967010065e-09	0.3227176220806794	0.1353122881036691
NUDCD2	6.4470553	1.8419985	1.1404421683784977e-10	4.307670155296326e-09	0.3524416135881104	0.16266104121148195
PPIL3	6.439811	1.9780914	1.1962223190766182e-10	4.513704443352918e-09	0.3078556263269639	0.12529194605590296
RECQL	6.4347534	1.7022682	1.2367402792457333e-10	4.661784856917928e-09	0.4394904458598726	0.24357718677013487
FAM49B	6.43236	1.799202	1.2563750767201627e-10	4.730924298666119e-09	0.7813163481953291	0.5530776764860996
LAMTOR2	6.4278994	1.6680689	1.293794883728704e-10	4.866822871464984e-09	0.47770700636942676	0.273186167407519
CISD1	6.4197984	1.9810437	1.364549829785442e-10	5.127709273098251e-09	0.3057324840764331	0.12476455963233632
MTMR8	6.4048905	2.562915	1.504771932952795e-10	5.648836668513359e-09	0.23991507430997877	0.0626083025691253
MDH1	6.404625	1.6209226	1.5073965504494098e-10	5.652891510553161e-09	0.5159235668789809	0.32577412792887817
PTGES3	6.4036617	1.571558	1.5169410009574164e-10	5.682861573801679e-09	0.613588110403397	0.42492277555940633
STIM1	6.4030414	1.660946	1.5231205136425507e-10	5.700177292416258e-09	0.5180467091295117	0.31695924056355007
LRRFIP1	6.400914	1.4979045	1.5444947401128798e-10	5.774264758209552e-09	0.7983014861995754	0.6286446168914337
MRPL20	6.3931737	1.6777248	1.6247755094283146e-10	6.068204940876096e-09	0.5159235668789809	0.3089731032923981
GTPBP8	6.3918858	2.1946697	1.638525162353817e-10	6.113319007880944e-09	0.27176220806794055	0.09191591953589995
PMAIP1	6.391407	1.7650689	1.6436628945257628e-10	6.126242933048619e-09	0.5987261146496815	0.37700595193249453
CAMK2D	6.3879504	1.7194327	1.681238994049567e-10	6.259921507752615e-09	0.5498938428874734	0.33466435621185864
SLC25A11	6.3811316	1.8364598	1.7578405666271333e-10	6.53848806698371e-09	0.3354564755838641	0.14766819859865893
BABAM1	6.3705845	1.6557072	1.8830899715350844e-10	6.997256451589403e-09	0.445859872611465	0.2524674150531154
TXNL1	6.369243	1.6855425	1.8996300100789813e-10	7.051557606379391e-09	0.43312101910828027	0.23318014013410684
NOP58	6.3665786	1.678245	1.9329136959143612e-10	7.167839329702283e-09	0.5796178343949044	0.37203345136743765
GNG5	6.365834	1.4969128	1.9423138383570555e-10	7.195407773047226e-09	0.7112526539278131	0.5394409703910193
DGCR6L	6.359376	1.7457938	2.0257525745069968e-10	7.489350502982887e-09	0.38004246284501064	0.18865365780155202
SMC2	6.3508434	2.5337696	2.141373309853341e-10	7.892890686197596e-09	0.23991507430997877	0.06622466661643939
MYL12B	6.346229	1.1364776	2.2065685804729454e-10	8.116845890843244e-09	0.8492569002123143	0.7378889474873804
UBA2	6.341744	1.677061	2.2717833023018722e-10	8.348347454573376e-09	0.4182590233545648	0.2286596850749642
CYC1	6.3409877	1.6567578	2.2829652745124912e-10	8.381024274065365e-09	0.43524416135881105	0.2431251412642206
TRAF5	6.3399363	1.8863019	2.298604612668447e-10	8.42998270824427e-09	0.32696390658174096	0.1444285391396067
TMPO	6.335599	1.5222507	2.364207764396614e-10	8.661898737205253e-09	0.4840764331210191	0.32419196865817823
MAX	6.3327866	1.6502634	2.407725321256037e-10	8.81251544832922e-09	0.5138004246284501	0.30580878475099826
SRRT	6.331079	1.6736327	2.4345273721179897e-10	8.901711922766287e-09	0.4734607218683652	0.26987116703081443
PDXK	6.328562	1.7961881	2.474567004113631e-10	9.039084522710879e-09	0.3524416135881104	0.16725683718827694
ARHGAP25	6.3280716	1.6520962	2.482442676457821e-10	9.058812004090997e-09	0.5987261146496815	0.38680027122730354
TK1	6.322157	3.0500386	2.579374769305029e-10	9.403156965272248e-09	0.21231422505307856	0.04000602727341219
MAPRE2	6.3174596	1.6426355	2.658983526316767e-10	9.683726969822884e-09	0.47983014861995754	0.2765011677842236
IAH1	6.3169513	1.7183934	2.667737779370662e-10	9.705951338245088e-09	0.3970276008492569	0.2051533187674226
POLR2J	6.316112	1.7088153	2.682254122586096e-10	9.749074790543565e-09	0.39490445859872614	0.20455059142620358
CHCHD1	6.31574	1.785508	2.6887191501050863e-10	9.762877937797247e-09	0.35456475583864117	0.17042115572967678
PSMD8	6.312809	1.6399555	2.74015274001599e-10	9.93977506811945e-09	0.5966029723991507	0.39237549913357944
ACTR1A	6.312449	1.7760973	2.7465442143887537e-10	9.95309552384582e-09	0.3524416135881104	0.16891433737662925
UBE2R2	6.310481	1.638483	2.781692891626685e-10	1.0070498667302502e-08	0.4861995753715499	0.2859941234084231
MIEN1	6.308496	1.6438093	2.817603336919384e-10	1.0190424874959129e-08	0.524416135881104	0.319746854516688
RAB4B	6.308289	1.7016219	2.821369941025179e-10	1.0193974453253958e-08	0.39278131634819535	0.20666013712047013
SGMS1	6.307716	1.6445855	2.8318345317727173e-10	1.021864068939887e-08	0.49256900212314225	0.28976116929104195
C14orf119	6.305547	1.8279561	2.8717714592424533e-10	1.0345443620052465e-08	0.3354564755838641	0.1539968356814586
ACP1	6.3037157	1.6446818	2.905933720600391e-10	1.0458218299675016e-08	0.5159235668789809	0.31500037670458825
RBM38	6.3032193	1.6048343	2.915258721586051e-10	1.0475292642710126e-08	0.5881104033970276	0.3905673171099224
COA5	6.3030066	1.904706	2.9192640899331517e-10	1.0475292642710126e-08	0.31634819532908703	0.13516160626836435
PSMD6	6.3017893	1.6887839	2.9422872641059056e-10	1.0539798393014606e-08	0.40552016985138006	0.21547502448579825
TBC1D4	6.301677	2.3551557	2.94441967006122e-10	1.0539798393014606e-08	0.2526539278131635	0.07594364499359602
MYCBP	6.3016005	1.9079559	2.945879554125281e-10	1.0539798393014606e-08	0.31634819532908703	0.1330520605740978
CKAP5	6.2973695	1.8392876	3.027386347201323e-10	1.0810279775016158e-08	0.33970276008492567	0.1595720635877345
AIDA	6.2969856	1.9153149	3.0348938083170377e-10	1.0826525173315e-08	0.31422505307855625	0.131093196715136
RASAL3	6.2954316	1.6473732	3.065456175982621e-10	1.0924903748504373e-08	0.5286624203821656	0.32622617343479243
DIAPH1	6.2945747	1.6583912	3.082434458501263e-10	1.0974726032646375e-08	0.692144373673036	0.48436675958713177
MRPL47	6.2908053	1.7266316	3.1582361468163434e-10	1.1233683305114188e-08	0.39278131634819535	0.2014616138024561
TPX2	6.288365	2.8744302	3.2082725481102443e-10	1.140058092557117e-08	0.2208067940552017	0.05160852859187825
SMARCC2	6.2845535	1.6709113	3.287968738008455e-10	1.1672448475251937e-08	0.4267515923566879	0.23574173133428766
CEP192	6.2837324	1.818966	3.305395050733372e-10	1.172294227247017e-08	0.33970276008492567	0.15557899495215852
DUSP16	6.2831593	1.8479457	3.317609248441406e-10	1.175487087146214e-08	0.34182590233545646	0.15429819935206812
DGKH	6.2809553	1.825852	3.364989126613147e-10	1.1911215379416614e-08	0.3375796178343949	0.1493256987870112
CMIP	6.280654	1.6571568	3.37151846503339e-10	1.1922796844317594e-08	0.43312101910828027	0.2447826414525729
SEMA4D	6.2803764	1.6378877	3.377546650169658e-10	1.1932585419194946e-08	0.535031847133758	0.3350410608001205
EIF4H	6.2756257	1.6739622	3.4823117515485784e-10	1.2286004229921356e-08	0.5414012738853503	0.3308219694115874
CDC27	6.275537	1.722032	3.4842961642191106e-10	1.2286004229921356e-08	0.38004246284501064	0.19046183982520906
NUDC	6.274385	1.6834066	3.5101942155792995e-10	1.2365410826219244e-08	0.4182590233545648	0.22820763956904996
HMOX2	6.272541	1.6421398	3.552022491065303e-10	1.250072838418088e-08	0.49256900212314225	0.28629548707903263
TRPS1	6.27224	1.851881	3.5589059205933494e-10	1.2512921767496367e-08	0.721868365180467	0.4793942590220749
CD8B	6.2634063	1.7373095	3.7665728548104246e-10	1.3230358259013085e-08	0.416135881104034	0.2195434340390266
NT5C3A	6.2595363	1.6696697	3.861241312989199e-10	1.354988430457504e-08	0.4416135881104034	0.24071423189934454
MTIF3	6.253669	1.6966598	4.0092070985708015e-10	1.404804801460045e-08	0.39065817409766457	0.20123559104949898
PABPN1	6.253604	1.6385447	4.0108767998845583e-10	1.404804801460045e-08	0.6624203821656051	0.4570933473969713
KIAA0232	6.2454557	1.6948861	4.2256625721790054e-10	1.4772060726296445e-08	0.39278131634819535	0.2083176373088224
AURKAIP1	6.242123	1.6021625	4.3167073656187694e-10	1.5075935714600436e-08	0.5817409766454352	0.38423868002712275
ITGB2-AS1	6.2325864	1.6504738	4.5879597846689336e-10	1.599275391225406e-08	0.4394904458598726	0.2441045731937015
DDX3Y	6.2321963	1.7251267	4.599398869790034e-10	1.6017373742453383e-08	0.3821656050955414	0.18955774881338056
DCAF7	6.2310147	1.6830599	4.6342330143806803e-10	1.6123342448607156e-08	0.40764331210191085	0.21607775182701724
APOBEC3H	6.2286572	2.2861938	4.704498093980426e-10	1.6352263507861117e-08	0.2526539278131635	0.0779778497702102
ERH	6.225868	1.4734418	4.788961940483318e-10	1.6630056544936425e-08	0.6008492569002123	0.42906652603028705
RTF2	6.225632	1.649418	4.796187540769882e-10	1.6639361154475682e-08	0.46709129511677283	0.26843968959541925
MRPL22	6.2221103	1.7164043	4.905117727321474e-10	1.6985072274143166e-08	0.386411889596603	0.19618774956678972
TPGS2	6.2193274	1.7957007	4.992906342630413e-10	1.7272718813479747e-08	0.34182590233545646	0.15588035862276803
IRF2	6.219032	1.6251544	5.002315266489512e-10	1.728892739081989e-08	0.5286624203821656	0.32087696828147366
MFSD6	6.2173066	1.6777661	5.057609974528895e-10	1.7463545535635105e-08	0.40976645435244163	0.2090710464853462
NME7	6.212834	2.2242727	5.203752072234336e-10	1.7951228048619128e-08	0.25902335456475584	0.08641603254727642
MRPS18B	6.212444	1.8109285	5.216687221805238e-10	1.7965369933051305e-08	0.3333333333333333	0.1494010397046636
PSMB4	6.2124143	1.6083357	5.217668434969956e-10	1.7965369933051305e-08	0.49469214437367304	0.29812401115045584
NDUFB11	6.21151	1.5327753	5.247780789005531e-10	1.8052069986690926e-08	0.7430997876857749	0.5598583590748135
NCOR1	6.2107067	1.6706547	5.274689651289637e-10	1.8127597739610517e-08	0.6751592356687898	0.4625932343855948
CEP78	6.206151	1.8845818	5.429803653677304e-10	1.8643174815032178e-08	0.31210191082802546	0.13146990130339786
LGALS8	6.2038345	1.8602431	5.510366331453875e-10	1.8885774463677537e-08	0.3184713375796178	0.13855194756272132
PNKD	6.203823	1.6340224	5.510780341304229e-10	1.8885774463677537e-08	0.43736730360934184	0.2431251412642206
NDUFS3	6.201613	1.7205632	5.588736107603738e-10	1.9135016863835772e-08	0.37367303609341823	0.1848112710012808
IGF2R	6.2004433	1.6889657	5.630441390751706e-10	1.9259793022701233e-08	0.5817409766454352	0.36058163188427633
POLE3	6.2000356	1.8137084	5.645046282997101e-10	1.928385859720219e-08	0.33121019108280253	0.15113388081066828
NDUFS5	6.1999526	1.5209498	5.648014102401778e-10	1.928385859720219e-08	0.7961783439490446	0.6200557522790627
CYB5B	6.1958637	1.7506114	5.796622075602457e-10	1.9772801918837423e-08	0.3651804670912951	0.17765388382430497
CCDC88C	6.195332	1.6750883	5.816227892277934e-10	1.982120643251999e-08	0.6411889596602972	0.4219844797709636
EIF3I	6.1907115	1.6244287	5.989326589715926e-10	2.0373173095742806e-08	0.5520169851380042	0.34822572138928654
ANKRD17	6.187113	1.620117	6.12760294014307e-10	2.0824177828428645e-08	0.5477707006369427	0.3449107210125819
RALY	6.1851807	1.5613571	6.203130079132698e-10	2.1061295364224108e-08	0.6581740976645435	0.46801778045656595
DPP8	6.184466	1.7640634	6.231307028228819e-10	2.1137355749787116e-08	0.3481953290870488	0.16688013260001508
AFF1	6.1835794	1.617033	6.266410528640806e-10	2.123674923692427e-08	0.47983014861995754	0.2831311685376328
SENP7	6.1794376	1.6605322	6.433035113175747e-10	2.1781269026581454e-08	0.4118895966029724	0.220824229639117
UQCR10	6.176495	1.335621	6.554025684796281e-10	2.2170415350205976e-08	0.7622080679405521	0.6122956377608679
ATP6V1G1	6.175662	1.5977463	6.588683432587534e-10	2.22670731593847e-08	0.7579617834394905	0.5625706321102991
FIBP	6.17295	1.6782877	6.702748398809867e-10	2.26316692015535e-08	0.3885350318471338	0.20432456867324644
SNX9	6.1628695	1.6356851	7.143835204630222e-10	2.4076566512400622e-08	0.5881104033970276	0.38604686205077976
ZC3HAV1	6.156884	1.6756774	7.41901336423576e-10	2.4980985109879767e-08	0.6496815286624203	0.4321555036540345
CLPP	6.150804	1.6243957	7.709115985641344e-10	2.593394799544658e-08	0.4692144373673036	0.2709259398779477
PHF11	6.14821	1.6384296	7.83622241299945e-10	2.6337334851991998e-08	0.4437367303609342	0.24696752806449182
TRAV14DV4	6.1479263	3.9705737	7.850243506218262e-10	2.6360253446889412e-08	0.18895966029723993	0.02343102538988925
H2AFX	6.1461067	2.1520061	7.940796230334443e-10	2.6639879269154073e-08	0.267515923566879	0.10095682965418519
RFX7	6.1428924	1.7187002	8.103228652314931e-10	2.713506604788461e-08	0.36942675159235666	0.1887289987192044
FAM184A	6.1391993	3.4880688	8.293849135325773e-10	2.7748004771668978e-08	0.1932059447983015	0.025841934754765313
RBM17	6.137651	1.6091949	8.375051907282312e-10	2.799408902816803e-08	0.4607218683651805	0.27250809914864765
TRIP12	6.129485	1.6136754	8.816381641815207e-10	2.944237084599255e-08	0.5159235668789809	0.3137949220221502
MZT2B	6.1281676	1.3862839	8.889688234284913e-10	2.9647410019353848e-08	0.7048832271762208	0.5441121072854668
CRLF3	6.128091	1.7402434	8.893980000888098e-10	2.9647410019353848e-08	0.3503184713375796	0.16996911022376252
GGCT	6.122791	1.9607179	9.195042939970811e-10	3.062309068661253e-08	0.28874734607218683	0.11399080840804642
RBM26	6.1225543	1.6251706	9.208697220951067e-10	3.064068427127545e-08	0.42250530785562634	0.23220070820462593
OGN	6.118897	6.029269	9.422534987877004e-10	3.1295299736051384e-08	0.16985138004246284	0.004294432306185489
FANCI	6.1184006	2.4144256	9.451923953095477e-10	3.1364448649795786e-08	0.23779193205944799	0.06953966699314397
VRK1	6.1177387	1.914082	9.49124832578719e-10	3.1466411229360224e-08	0.30148619957537154	0.12664808257364574
NDUFC2	6.1146603	1.5436106	9.676284082992055e-10	3.2050830201049066e-08	0.6900212314225053	0.5025239207413547
LZTFL1	6.113756	3.250698	9.731287794063456e-10	3.2174784512241784e-08	0.19745222929936307	0.03021170797860318
BPTF	6.1134667	1.7223045	9.748967732657788e-10	3.2204148734928497e-08	0.7176220806794055	0.4943871016348979
SNF8	6.1099925	1.6275467	9.963585579148093e-10	3.288342613006306e-08	0.42038216560509556	0.23122127627514502
EIF4E2	6.109006	1.5775199	1.0025375423400988e-09	3.305754647494591e-08	0.4713375796178344	0.2804942364197996
PSMD2	6.10692	1.6611848	1.0157217261799177e-09	3.3462134023322386e-08	0.3991507430997877	0.21253672869735554
SCP2	6.106193	1.5839083	1.0203552465517433e-09	3.358455249913701e-08	0.5690021231422505	0.3669856098847284
MRPS5	6.105998	1.6631218	1.0216018887145944e-09	3.359537352097293e-08	0.3842887473460722	0.1985233180140134
BZW2	6.1036406	1.9155836	1.036792964811437e-09	3.406432612662783e-08	0.2951167728237792	0.12257967302041739
NEDD8	6.1008873	1.4829785	1.0548138819637275e-09	3.462532994955551e-08	0.6985138004246284	0.5210577864838394
EEF1E1	6.098518	1.7549144	1.070565344158171e-09	3.5079464782035115e-08	0.34182590233545646	0.1608528591878249
TSG101	6.094612	1.6751906	1.097031670008663e-09	3.591454038818164e-08	0.38004246284501064	0.19121524900173284
CCNG2	6.091717	2.5491583	1.1170618426868175e-09	3.653760545503146e-08	0.22505307855626328	0.056279665486325625
FDFT1	6.088473	1.5816499	1.1399274693586438e-09	3.7252219023210465e-08	0.4968152866242038	0.3036992390567317
SNX17	6.087711	1.5712705	1.1453661177245182e-09	3.739656135132479e-08	0.46709129511677283	0.27506969034882844
UBA1	6.081849	1.664391	1.1880426531169931e-09	3.875539139637706e-08	0.37791932059447986	0.19679047690800874
CAPN2	6.0811815	1.6359624	1.1930012454572966e-09	3.8882492061426996e-08	0.5329087048832272	0.32449333232878774
KIF20B	6.079746	1.779696	1.2037328559276743e-09	3.9197354323673316e-08	0.3354564755838641	0.159873427258344
ZNF433-AS1	6.0795155	1.9479753	1.2054639546267306e-09	3.921883218070486e-08	0.28874734607218683	0.11579899043170346
CPSF3	6.079267	1.9667045	1.2073309289725114e-09	3.924468857133472e-08	0.28450106157112526	0.1114292172078656
TRAPPC5	6.0764604	1.6243175	1.2286427208899404e-09	3.990199842705653e-08	0.6008492569002123	0.3893618624274844
H2AFJ	6.070806	1.6210262	1.2726999500976232e-09	4.1296179852414103e-08	0.40764331210191085	0.22534468469825963
AC004687.1	6.0688677	1.825759	1.2881514781814185e-09	4.176052458185837e-08	0.31422505307855625	0.14231899344534016
VPS8	6.063946	1.7057506	1.3282192448905717e-09	4.3007041446146394e-08	0.3651804670912951	0.1848112710012808
SHMT2	6.063857	1.7470884	1.3289517738748005e-09	4.3007041446146394e-08	0.3354564755838641	0.15444888118737285
LSM14A	6.0610566	1.5987505	1.3523036140022883e-09	4.36854938888771e-08	0.643312101910828	0.44127175468997215
SNRPB2	6.058569	1.6024972	1.3733794122761003e-09	4.432721328811071e-08	0.5307855626326964	0.33210276501167785
MVP	6.0571685	1.5656395	1.3853844285898425e-09	4.467529116371526e-08	0.5201698513800425	0.3298425374821065
PCNT	6.056814	1.8434038	1.3884398616556289e-09	4.473440790181133e-08	0.3078556263269639	0.13290137873879304
ASPM	6.0565066	3.1435385	1.391093215870261e-09	4.478047739144012e-08	0.20169851380042464	0.038423868002712275
RTCB	6.0550766	1.6989075	1.4035066814017268e-09	4.5140376138826536e-08	0.3503184713375796	0.17124990582385294
SEPHS2	6.054675	2.0710459	1.4070141506951568e-09	4.5213454723084666e-08	0.2653927813163482	0.09560762450086642
SRP72	6.052719	1.6082264	1.424209648909343e-09	4.5725874876956896e-08	0.45010615711252655	0.25826866571234836
PHF14	6.052477	1.6044816	1.4263538097393998e-09	4.5754580009002425e-08	0.42250530785562634	0.23747457244029233
AIFM1	6.0512714	2.1919036	1.4370691776918736e-09	4.605794130709305e-08	0.2505307855626327	0.08129285014691479
DDX6	6.0505686	1.6856829	1.443355999325016e-09	4.621896144470245e-08	0.6985138004246284	0.478414827092594
CLSPN	6.0494637	2.719103	1.4532894872462689e-09	4.649637108627682e-08	0.21656050955414013	0.05236193776840202
TRAC	6.048766	1.7811384	1.4595919326914904e-09	4.6625061281554955e-08	0.732484076433121	0.50998267158894
CDC26	6.0487366	1.6253667	1.4598595729259305e-09	4.6625061281554955e-08	0.4033970276008493	0.21321479695622692
PPHLN1	6.045658	1.6114304	1.488011422949822e-09	4.748274288699776e-08	0.5286624203821656	0.32268515030513073
ATP10A	6.042462	2.618593	1.51780377533991e-09	4.834911747712449e-08	0.2208067940552017	0.05326602878023054
TFPT	6.034934	1.9448501	1.5902766786956087e-09	5.061366671038084e-08	0.28662420382165604	0.11353876290213215
SARNP	6.0343904	1.5981551	1.5956388186422947e-09	5.074020538759915e-08	0.5010615711252654	0.3043773073156031
CLEC2B	6.032287	1.6632684	1.6165544690438971e-09	5.1360685869336524e-08	0.6390658174097664	0.4246214118887968
AGK	6.026343	1.720354	1.6771135186678661e-09	5.323853590352347e-08	0.34182590233545646	0.1602501318466059
WASHC5	6.0212374	1.7219642	1.7308845680321315e-09	5.489783888608669e-08	0.33970276008492567	0.16032547276425826
CSNK2B	6.0205107	1.4683653	1.7386747956922535e-09	5.509717419665123e-08	0.6772823779193206	0.5017705115648309
BUD31	6.020345	1.5911074	1.7404529490123656e-09	5.5105811753288575e-08	0.4564755838641189	0.26520003013636706
LINC00861	6.0194235	1.6630311	1.7503922891988196e-09	5.537260862313396e-08	0.5987261146496815	0.38130038423868
IMMT	6.0124335	1.6604824	1.8275869309381891e-09	5.776468847950661e-08	0.37367303609341823	0.18955774881338056
VPS29	6.012156	1.5643283	1.8307213746176452e-09	5.78138335050737e-08	0.5180467091295117	0.3266028780230543
XRCC6	6.0062	1.4695743	1.8992200144136594e-09	5.992530323065029e-08	0.6348195329087049	0.459428915844195
NCL	6.0018334	1.316111	1.951018760901253e-09	6.150666465783528e-08	0.7494692144373672	0.602124613877797
RNF4	5.996403	1.6326032	2.01735702957898e-09	6.354327421654065e-08	0.3970276008492569	0.20884502373238906
TSC22D4	5.9841604	1.5835035	2.1750890262862107e-09	6.839384317104947e-08	0.40552016985138006	0.226022752957131
GID8	5.9817615	1.700826	2.2073739023418807e-09	6.934943536447654e-08	0.346072186836518	0.16921570104723876
ZC3H18	5.9767094	1.6635442	2.276896932711827e-09	7.147230243069089e-08	0.3630573248407643	0.17908536125970015
TOP2A	5.9725795	2.555821	2.3353156080239162e-09	7.324326184171666e-08	0.22717622080679406	0.06622466661643939
ATP5MPL	5.969796	1.5076976	2.375499872071696e-09	7.443978665898642e-08	0.7282377919320594	0.5468997212386046
MEA1	5.9685497	1.6096243	2.3937194318503948e-09	7.494655682220384e-08	0.40552016985138006	0.2199201386272885
TEX264	5.962824	1.6112689	2.4791539769470956e-09	7.755514077798344e-08	0.39278131634819535	0.20959843290891284
NDUFA6	5.96062	1.4949371	2.512826045816984e-09	7.854137156528387e-08	0.5690021231422505	0.386498907556694
HIST1H3H	5.9589596	2.6294398	2.538486703243939e-09	7.927572681350802e-08	0.21656050955414013	0.05258796052135915
TECR	5.9581146	1.6467799	2.5516431348858678e-09	7.96186618754967e-08	0.6284501061571125	0.41565584268816397
RB1CC1	5.9577837	1.5694567	2.556813378891288e-09	7.964419274961704e-08	0.524416135881104	0.3279590145407971
PSMG2	5.9554973	1.5729313	2.592823391783912e-09	8.069721850568278e-08	0.4543524416135881	0.2664054848188051
VMA21	5.950764	1.718419	2.668931762127321e-09	8.299538778727449e-08	0.3375796178343949	0.15994876817599638
SAFB	5.948868	1.6201404	2.7000389628724778e-09	8.389144828531033e-08	0.3885350318471338	0.2071121826263844
ARRB2	5.946959	1.5648661	2.731696268301567e-09	8.480306625623891e-08	0.5498938428874734	0.3518420854366006
FAM192A	5.9434905	1.6589262	2.7901561413843136e-09	8.654449570407396e-08	0.3609341825902335	0.17946206584796204
TRANK1	5.9391065	1.5995129	2.865798055636691e-09	8.881547386482518e-08	0.4118895966029724	0.22534468469825963
RNF7	5.937139	1.5159266	2.9003908703769533e-09	8.981151120699398e-08	0.5605095541401274	0.3738416333910947
GNG2	5.936418	1.6508411	2.9131660102159016e-09	9.013084458149808e-08	0.7473460721868365	0.5404204023205003
TMEM167A	5.9351654	1.5611646	2.9354958853315148e-09	9.074500413768478e-08	0.47770700636942676	0.28591878249077074
BCL2	5.930828	1.5990016	3.014102698519364e-09	9.301785233432314e-08	0.5031847133757962	0.3024184434566413
GLRX5	5.930143	1.6058936	3.026711678081124e-09	9.332828486052842e-08	0.4012738853503185	0.21856400210954569
GPBP1L1	5.9252033	1.5696853	3.119114499583451e-09	9.609655707007904e-08	0.4288747346072187	0.24259775484065396
CDC42	5.9247303	1.2952849	3.1280995210612077e-09	9.629232175808349e-08	0.8195329087048833	0.6721916672945076
SCAMP2	5.924051	1.5533473	3.141059654022362e-09	9.661002050157351e-08	0.5116772823779193	0.31839071799894525
SMARCA5	5.923679	1.584173	3.148181702881093e-09	9.674777372556751e-08	0.49044585987261147	0.28976116929104195
FAM102B	5.9235134	1.7647691	3.151352102510727e-09	9.676395830872074e-08	0.3184713375796178	0.14503126648082573
FAM104A	5.920305	1.8192744	3.213453491257133e-09	9.858810665004386e-08	0.29936305732484075	0.125894673397122
TRAPPC3	5.91904	1.6130495	3.238254002138896e-09	9.926577448265138e-08	0.3821656050955414	0.19980411361410383
TIAL1	5.9135337	1.5705346	3.3484541486535973e-09	1.0247221596561064e-07	0.45222929936305734	0.2618096888420101
EZH2	5.9124227	1.68467	3.3711217573760377e-09	1.0307972217353413e-07	0.35456475583864117	0.1749416107888194
ALCAM	5.905279	1.7116381	3.520504236290314e-09	1.075575755863621e-07	0.32908704883227174	0.15362013109319672
FAM214A	5.9031224	1.6269847	3.5668559951327487e-09	1.0879208023154478e-07	0.37791932059447986	0.19754388608453252
SSRP1	5.897568	1.7226917	3.6889797007121993e-09	1.1242326896400267e-07	0.33121019108280253	0.1575378588111203
GMDS-DT	5.896032	1.6376605	3.7234710285512502e-09	1.1338000259234968e-07	0.3673036093418259	0.18812627137798538
APOBEC3G	5.8908796	1.5882757	3.841456912328845e-09	1.1687544841907571e-07	0.47558386411889597	0.2808709410080615
FAM207A	5.8894553	1.9132	3.87470214889296e-09	1.1778901441165386e-07	0.2760084925690021	0.10886762600768478
ADD1	5.8887935	1.5361545	3.890247372789144e-09	1.1816343908004603e-07	0.4989384288747346	0.3054320801627364
PARP15	5.886359	1.7314272	3.9479556885708645e-09	1.198168541935176e-07	0.33121019108280253	0.1575378588111203
MRPL34	5.878589	1.5982784	4.137774983792834e-09	1.25369786574339e-07	0.3821656050955414	0.19897536351992767
TAF1B	5.872545	1.8422136	4.2915591307289555e-09	1.2981434358992605e-07	0.2929936305732484	0.12363444586755067
DHFR	5.8715105	2.1607604	4.318417591995761e-09	1.3051891187831284e-07	0.24628450106157113	0.0825736457470052
LAMTOR1	5.870317	1.5695753	4.34962335301161e-09	1.3135360094354616e-07	0.5562632696390658	0.35131469901303397
DCTN1	5.869413	1.6776867	4.3734053520550226e-09	1.3196290955528927e-07	0.34182590233545646	0.16431854139983426
TIMM10	5.8683615	1.7420942	4.401232569975799e-09	1.3269317404751585e-07	0.3184713375796178	0.14555865290439238
MRPS34	5.862837	1.5523907	4.550257141388083e-09	1.370732194501607e-07	0.43524416135881105	0.2548783244179914
SNRPC	5.859752	1.5216631	4.635579984070172e-09	1.3929955911079831e-07	0.505307855626327	0.32268515030513073
PRDX6	5.858689	1.5249627	4.665361078086516e-09	1.4007947565139012e-07	0.5456475583864119	0.3545543584720862
MRPS11	5.8581276	1.7645245	4.681153854659255e-09	1.4043845265113395e-07	0.3078556263269639	0.13440819709184057
PPP6R1	5.8543754	1.5969924	4.788060101699074e-09	1.4352808172177545e-07	0.42250530785562634	0.23634445867550666
ZC3H13	5.8527503	1.5316478	4.835091865785515e-09	1.448193104579506e-07	0.4309978768577495	0.24749491448805847
POLR2E	5.8455834	1.5869058	5.047964611357216e-09	1.5107158850391288e-07	0.46284501061571126	0.268590371430724
NKG7	5.844372	2.9041865	5.084830201035454e-09	1.5205054753929628e-07	0.8938428874734607	0.558351540721766
TMX1	5.8393497	1.6056303	5.240502134232395e-09	1.5657764784901218e-07	0.37367303609341823	0.1943042266254803
SUCLG1	5.835249	1.5929669	5.3710333223270015e-09	1.602161292832034e-07	0.3842887473460722	0.20816695547351766
FNTA	5.832519	1.5469257	5.459676772157327e-09	1.6272771134994328e-07	0.40976645435244163	0.22820763956904996
PIK3CG	5.823981	1.7835771	5.746212646788275e-09	1.709895358415428e-07	0.29936305732484075	0.12860694643260756
CHD8	5.813623	1.5856032	6.113502262336865e-09	1.8177115865458292e-07	0.3970276008492569	0.2149476380622316
EVL	5.811289	1.4808294	6.199362332902007e-09	1.8417439995661229e-07	0.9087048832271762	0.7435395163113087
NBR1	5.811076	1.7110088	6.207245620582828e-09	1.8425904051820933e-07	0.3184713375796178	0.14548331198674
SPSB1	5.799229	3.1535826	6.6620370666468284e-09	1.975990426874721e-07	0.18895966029723993	0.030061026143298426
NUSAP1	5.798579	2.4148579	6.687904457431198e-09	1.9820566076634759e-07	0.22717622080679406	0.07179989452271529
SNRNP25	5.7972026	2.0470362	6.743019296947511e-09	1.9967738615499662e-07	0.2526539278131635	0.09123785127702855
DGUOK	5.795436	1.5852302	6.814393550017553e-09	2.0162782402925825e-07	0.5265392781316348	0.3189934453401642
DAXX	5.7938585	1.7959448	6.878749696370112e-09	2.033676232930876e-07	0.2951167728237792	0.12785353725608378
SRP54	5.793232	1.5828027	6.904462909455728e-09	2.0396307259805416e-07	0.3842887473460722	0.20168763655541325
DCTN2	5.7919083	1.5315955	6.95910812501923e-09	2.0541154555147486e-07	0.42038216560509556	0.23935809538160174
XPO1	5.791158	1.554674	6.990276605015432e-09	2.0616528124107157e-07	0.416135881104034	0.23468695848715437
LRCH3	5.7905083	1.5719075	7.017382610406339e-09	2.0679808447945443e-07	0.4012738853503185	0.2149476380622316
CD79B	5.789007	2.0427635	7.080363950376951e-09	2.0831245490912705e-07	0.25477707006369427	0.08852557824154299
CENPM	5.7888775	1.9869213	7.085844822869954e-09	2.0831245490912705e-07	0.2653927813163482	0.10532660287802305
MCM6	5.7881565	1.8026835	7.1163137158384405e-09	2.0904028757094924e-07	0.29936305732484075	0.13870262939802608
MARK2	5.786608	1.6923225	7.182178145785082e-09	2.1080585590527649e-07	0.32696390658174096	0.15475024485798236
SIPA1	5.78574	1.5460197	7.219391837521347e-09	2.1172833385025545e-07	0.39490445859872614	0.2184886611918933
SF3B3	5.776522	1.583783	7.626047383224662e-09	2.2329676821872466e-07	0.386411889596603	0.2022150229789799
NDUFS6	5.7685275	1.6085899	7.996709897360558e-09	2.3396289284835632e-07	0.6305732484076433	0.42288857078279213
TBC1D22A	5.7638655	1.4947965	8.220885949353213e-09	2.4032958996188254e-07	0.5138004246284501	0.3270549235289686
COPS3	5.7614193	1.6881926	8.340946650400855e-09	2.4347612280384535e-07	0.3227176220806794	0.1517366081518873
MZT2A	5.7614017	1.5737239	8.341822846261635e-09	2.4347612280384535e-07	0.6284501061571125	0.4286144805243728
TTTY14	5.7594814	3.7539415	8.437275916838413e-09	2.460659249658986e-07	0.1762208067940552	0.01989000226022753
CDYL	5.7590795	1.7868321	8.457381550858363e-09	2.4645590934949594e-07	0.29723991507430997	0.13162058313870262
TMED10	5.7589436	1.5561308	8.464192522043469e-09	2.464581626883954e-07	0.5392781316348195	0.33873276576508704
DENR	5.758223	1.5659499	8.500409542527655e-09	2.473159695278654e-07	0.4140127388535032	0.2290363896632261
COMMD4	5.752775	1.6774193	8.779029621832276e-09	2.552194306502646e-07	0.3248407643312102	0.15550365403450614
KANSL1	5.7508073	1.5558956	8.881825448252193e-09	2.577983292874532e-07	0.5435244161358811	0.3416710615535297
FBXO7	5.748621	1.5432808	8.99741554668101e-09	2.609464393217683e-07	0.4883227176220807	0.2883296918556468
SLMAP	5.7481956	1.5439711	9.020078114006552e-09	2.61396578820866e-07	0.4734607218683652	0.2787613953137949
ZCRB1	5.74393	1.5461041	9.250423358199507e-09	2.6785976687773743e-07	0.39278131634819535	0.2172832065094553
MAGOH	5.7407155	1.5207381	9.427747146507986e-09	2.7277863502714525e-07	0.5456475583864119	0.35726663150757176
BAK1	5.739569	1.7600446	9.491779723942396e-09	2.744143994281324e-07	0.30148619957537154	0.135688992691931
UBE2V1	5.736148	1.6030852	9.685411129469045e-09	2.797914228490106e-07	0.643312101910828	0.43607323137195814
CSNK2A1	5.7349777	1.680309	9.752503881146708e-09	2.8150740895414085e-07	0.31634819532908703	0.14789422135161606
SAR1A	5.7322364	1.6386474	9.911505966815897e-09	2.858715759585726e-07	0.3354564755838641	0.1621336547879153
MT-ND5	5.7310724	0.5964611	9.979772740488409e-09	2.876139071453671e-07	0.9596602972399151	0.9232276049122279
YBX3	5.7296777	1.5749689	1.0062156090863795e-08	2.8976001186601555e-07	0.37791932059447986	0.20033150003767045
ATRX	5.7282124	1.5932817	1.0149440640171823e-08	2.920437711249441e-07	0.732484076433121	0.5327356287199578
ACSF3	5.721069	1.716343	1.0585600689461876e-08	3.04354729642572e-07	0.3078556263269639	0.1432230844571687
ATP5MD	5.7172165	1.3103602	1.0828322588831859e-08	3.1108903851949364e-07	0.7473460721868365	0.5990356362540495
KDM5B	5.7151303	1.7270914	1.0961983014014409e-08	3.1468199238897366e-07	0.3078556263269639	0.14307240262186394
ANKIB1	5.714593	1.5190784	1.0996698496863133e-08	3.154311611941125e-07	0.43312101910828027	0.2520153695472011
ASXL2	5.7041106	1.6369833	1.169519887531196e-08	3.3520436494541353e-07	0.33970276008492567	0.17177729224741958
TIAM1	5.7031064	1.9457593	1.1764355409833198e-08	3.369226700745735e-07	0.2632696390658174	0.09854592028930913
CCT2	5.694763	1.5501904	1.235432623110852e-08	3.533518139138445e-07	0.4309978768577495	0.249001732841106
ELMO1	5.6947217	1.6286273	1.2357321434106198e-08	3.533518139138445e-07	0.7770700636942676	0.5706321102991034
WAPL	5.6925354	1.5204257	1.2516647569128495e-08	3.576282729724216e-07	0.4416135881104034	0.2548783244179914
RMDN1	5.689404	1.7856425	1.2748353544551684e-08	3.639644992855977e-07	0.28874734607218683	0.1222029684321555
ACAA1	5.6884055	1.5694281	1.2823109559626415e-08	3.658068241934455e-07	0.35881104033970274	0.1909892262487757
NEK1	5.6882753	1.6639132	1.283287238775946e-08	3.658068241934455e-07	0.3227176220806794	0.1530174037519777
TMUB1	5.6825204	1.513058	1.3272412082342717e-08	3.7804167675161543e-07	0.4394904458598726	0.262186393430272
SUZ12	5.6771374	1.5335984	1.36967374005356e-08	3.898244833569234e-07	0.416135881104034	0.23807729978151135
PSMB3	5.675306	1.3082117	1.3844112145531296e-08	3.9365161357301245e-07	0.6857749469214437	0.5328863105552626
PXK	5.6751995	2.0166442	1.3852716545505314e-08	3.9365161357301245e-07	0.2484076433121019	0.08724478264145258
PRORP	5.6700115	1.5459383	1.4278786255487068e-08	4.054444187254323e-07	0.4543524416135881	0.2598508249830483
ATP5PO	5.6659994	1.2898412	1.4616989308925917e-08	4.1472591139224613e-07	0.6772823779193206	0.5270850598960295
CPB2-AS1	5.6657515	1.7269882	1.4638162700289944e-08	4.1500495197003273e-07	0.3036093418259023	0.1382505838921118
SNRNP40	5.6607585	1.627361	1.5070535664491928e-08	4.2693241165330427e-07	0.32908704883227174	0.16273638212913433
ZWINT	5.657237	2.8033838	1.5382933371843693e-08	4.3544527791403793e-07	0.19532908704883228	0.04113614103819784
ATP5PF	5.656197	1.3008512	1.54763818282827e-08	4.377519716359931e-07	0.6666666666666666	0.5159346040834777
PSMD9	5.6532426	1.486007	1.574487870646535e-08	4.450025525369407e-07	0.43736730360934184	0.2611316205831387
CCT4	5.6474166	1.5166618	1.6287675815289e-08	4.5990248433458595e-07	0.5138004246284501	0.3220824229639117
TCEAL8	5.647316	2.0039258	1.6297191939617988e-08	4.5990248433458595e-07	0.2484076433121019	0.08965569200632864
PDCD2	5.646424	1.544523	1.6381954844872943e-08	4.6193831223204514e-07	0.38004246284501064	0.2086943418970843
EVI2B	5.6442556	1.6005154	1.658975682459263e-08	4.6743779025166655e-07	0.6878980891719745	0.4793189181044225
NDUFA9	5.6430206	1.5311581	1.6709238045153712e-08	4.7044217053128543e-07	0.42250530785562634	0.23973479996986363
CD2BP2	5.6423054	1.6276714	1.6778792914179946e-08	4.720373554588011e-07	0.3354564755838641	0.1665034280117532
CYTOR	5.6421638	1.7924961	1.679262229952439e-08	4.7206357049530896e-07	0.7707006369426752	0.5420025615912002
RALBP1	5.6419272	1.505192	1.6815695878157664e-08	4.723494127678041e-07	0.42250530785562634	0.2477209372410156
COA3	5.6410823	1.5635229	1.6898435981906893e-08	4.7430955166700475e-07	0.35668789808917195	0.18654411210728547
CCNB2	5.639564	3.2378798	1.7048131601113488e-08	4.778062149529283e-07	0.18259023354564755	0.030287048896255556
TFDP2	5.6395464	1.5347395	1.7049886602234977e-08	4.778062149529283e-07	0.3842887473460722	0.20635877344986062
MRPS36	5.639422	1.5224829	1.7062176523687256e-08	4.778062149529283e-07	0.505307855626327	0.3128908310103217
DERL1	5.629531	1.479809	1.8070033573273857e-08	5.056431948129943e-07	0.4140127388535032	0.24041286822873503
EAPP	5.6254954	1.4779365	1.849764363543621e-08	5.172133343778462e-07	0.47983014861995754	0.2954870790326226
SLC9A8	5.6143456	1.6337233	1.973075670949855e-08	5.512713178048522e-07	0.3248407643312102	0.15972274542303924
AP001011.1	5.613849	1.4984869	1.9787465001039514e-08	5.524340247925609e-07	0.4840764331210191	0.29315151058539896
COX20	5.6131577	1.5468076	1.9866715323934172e-08	5.542238167464289e-07	0.37791932059447986	0.20402320500263693
RANBP1	5.6116986	1.5023973	2.003503484712312e-08	5.584937627110079e-07	0.3970276008492569	0.23611843592254952
HMBOX1	5.611551	1.6872699	2.005214819351249e-08	5.585454155485164e-07	0.3099787685774947	0.14819558502222557
RNASEH2C	5.610948	1.6117699	2.0122117838366825e-08	5.600681634996685e-07	0.32908704883227174	0.16107888194078204
RAN	5.607072	1.0715852	2.0577816350605057e-08	5.72316608091562e-07	0.6199575371549894	0.5117155126949446
BCAS4	5.605406	1.8008859	2.0776775983051065e-08	5.774113726314746e-07	0.2760084925690021	0.11640171777292248
LMNB1	5.6030245	1.51021	2.10643495192473e-08	5.849592236373069e-07	0.3885350318471338	0.2286596850749642
PPIH	5.6018605	1.5886489	2.1206327623548737e-08	5.884554945788532e-07	0.346072186836518	0.1789346794243954
FMC1	5.599166	1.8168123	2.153854043167456e-08	5.972213017725156e-07	0.27388535031847133	0.11338808106682739
RPLP0	5.5982914	0.71719706	2.164744578047232e-08	5.997866487593243e-07	0.9278131634819533	0.8765162359677541
CDC123	5.59669	1.5321419	2.1848247456412994e-08	6.048923639577701e-07	0.39065817409766457	0.21118059217961274
SYF2	5.596383	1.5182672	2.188698388658724e-08	6.055068006296142e-07	0.5562632696390658	0.3553831085662623
GTDC1	5.594132	1.4838717	2.217284352724287e-08	6.129518473871724e-07	0.43312101910828027	0.25412491524146763
KIF22	5.592956	1.7838056	2.2323588257968446e-08	6.166533236452099e-07	0.2823779193205945	0.12574399156181723
GRAMD4	5.5920696	2.175238	2.2437872009877788e-08	6.193428004777805e-07	0.22929936305732485	0.07315603104045808
LINC02580	5.586486	3.512352	2.3171028380980645e-08	6.390978219836266e-07	0.1740976645435244	0.021773525201536956
ZAP70	5.58609	1.6683483	2.3223882414559493e-08	6.400732833247681e-07	0.6560509554140127	0.4341897084306487
RNF181	5.5836616	1.4877895	2.355067632024076e-08	6.479913918857275e-07	0.5371549893842887	0.3483764032245913
ZNF428	5.583561	1.5268054	2.356428902488739e-08	6.479913918857275e-07	0.4033970276008493	0.21909138853311233
CENPP	5.5830827	2.3066998	2.362925451276126e-08	6.492900483645457e-07	0.2208067940552017	0.06840955322835832
WASHC3	5.581735	1.5187484	2.3813055066191215e-08	6.538496837791932e-07	0.4140127388535032	0.234611617569502
ADSL	5.580045	1.5049605	2.404557470046854e-08	6.597391901138298e-07	0.42038216560509556	0.2405635500640398
CCDC18	5.579153	1.9859618	2.416922587720034e-08	6.626350833943143e-07	0.2484076433121019	0.09266932871242371
MRPL10	5.576004	1.5095822	2.4610643161536525e-08	6.742321484696096e-07	0.4607218683651805	0.2752957131017856
BZW1	5.573463	1.4684956	2.4972451461055738e-08	6.831215963573251e-07	0.6284501061571125	0.4439086868078053
DDB1	5.569008	1.484933	2.5619377844351867e-08	7.002948831076346e-07	0.3970276008492569	0.2228584344157312
NCAPH	5.567218	2.324693	2.5883905247568508e-08	7.069976238554142e-07	0.21656050955414013	0.06479318918104422
XRN1	5.5660005	1.4684064	2.606526054567748e-08	7.114202842895909e-07	0.6751592356687898	0.4918255104347171
TM9SF2	5.563436	1.4892333	2.6451383674286113e-08	7.214210833551013e-07	0.5626326963906582	0.37075265576734723
TIPRL	5.560204	1.5172712	2.6945953825075564e-08	7.343625137390846e-07	0.39065817409766457	0.21931741128606946
TALDO1	5.5544252	1.4468981	2.7852667286911775e-08	7.585085382204299e-07	0.5520169851380042	0.37376629247344234
METAP1	5.551258	1.820168	2.8362085424265684e-08	7.718072034301474e-07	0.27176220806794055	0.11384012657274166
SMIM19	5.5507026	1.6503645	2.8452350549531936e-08	7.736883227811429e-07	0.3078556263269639	0.1451819483161305
RRP36	5.5468974	1.6475571	2.9078302260243922e-08	7.901224506512158e-07	0.3057324840764331	0.14540797106908762
ANAPC5	5.5461473	1.568414	2.9203310648045667e-08	7.923695149514891e-07	0.5668789808917197	0.3587734498606193
MTHFD1	5.546141	1.8474408	2.9204297032036255e-08	7.923695149514891e-07	0.2632696390658174	0.10570330746628494
SMIM26	5.544534	1.51615	2.947379708117496e-08	7.99089219976359e-07	0.5307855626326964	0.3357191290589919
SEC31B	5.53947	2.3183782	3.0338792076183623e-08	8.219319976168739e-07	0.21443736730360935	0.060046711368944475
VBP1	5.535996	1.6691059	3.094647053374568e-08	8.377749763355218e-07	0.3036093418259023	0.14051081142168312
DAZAP1	5.5337567	1.4713134	3.134439527443324e-08	8.479203336581898e-07	0.4267515923566879	0.2509605967000678
YWHAB	5.53251	1.1121966	3.156807756853469e-08	8.533406256173841e-07	0.851380042462845	0.7366834928049424
LMBRD1	5.527257	1.4800117	3.2527636922842444e-08	8.78425828338219e-07	0.5477707006369427	0.35267083553077677
COPE	5.5271683	1.3345567	3.254406773658165e-08	8.78425828338219e-07	0.6602972399150743	0.49951028403525954
MRPS21	5.5256205	1.5158437	3.283236110499213e-08	8.852001336083136e-07	0.6772823779193206	0.4835380094929556
PBRM1	5.5255613	1.4678081	3.284341360728095e-08	8.852001336083136e-07	0.4564755838641189	0.2781586679725759
NUDT22	5.524598	1.5472881	3.30240790828514e-08	8.894145095742782e-07	0.3481953290870488	0.1805168386950953
ATP6V1D	5.522447	1.6429049	3.3431015267327e-08	8.997121983819378e-07	0.3099787685774947	0.1477435395163113
ABI1	5.5193686	1.4508722	3.4021944892068723e-08	9.146400235958545e-07	0.5435244161358811	0.35726663150757176
RAB11B	5.519298	1.4616722	3.403567422030966e-08	9.146400235958545e-07	0.5180467091295117	0.33044526482332554
SAMD9L	5.518884	1.500757	3.411586913928892e-08	9.161224698218001e-07	0.3821656050955414	0.21276275145031268
GTF2F2	5.518335	1.648687	3.4222697370690894e-08	9.183174094315669e-07	0.3057324840764331	0.1439011527160401
C22orf39	5.5171237	1.6507127	3.445932609214924e-08	9.239895928928604e-07	0.3036093418259023	0.14081217509229263
IL2RG	5.5152683	1.2730023	3.4824851938072424e-08	9.324245836030643e-07	0.8832271762208068	0.7531831537708129
ELP6	5.513673	1.7193061	3.5142162415158307e-08	9.402326656119951e-07	0.28662420382165604	0.12672342349129812
ECH1	5.508887	1.4733995	3.61110105692003e-08	9.654485740272464e-07	0.5414012738853503	0.35342424470730055
IFI35	5.508727	1.4843686	3.6143747628118074e-08	9.656184722166056e-07	0.4118895966029724	0.2322760491222783
IKBKE	5.5069547	1.644258	3.6509434933337993e-08	9.746767527316587e-07	0.31210191082802546	0.14864763052813984
PTPRA	5.5063105	1.4670252	3.664318799270775e-08	9.775344925080878e-07	0.4989384288747346	0.31281549009266935
CKS1B	5.505259	2.1608443	3.6862632742521885e-08	9.826724115142342e-07	0.22929936305732485	0.08031341821743389
PSMB7	5.5033326	1.4394071	3.7267846404607684e-08	9.927514164883886e-07	0.49469214437367304	0.31530174037519776
PSMC3	5.501223	1.5046244	3.771654817961383e-08	1.0039733672160333e-06	0.39490445859872614	0.224817298274693
RPS19BP1	5.4975123	1.5187696	3.851860691154951e-08	1.0245781479430405e-06	0.5074309978768577	0.31108264898666466
ARHGAP18	5.4960294	1.9788623	3.884378023554696e-08	1.0315323908190463e-06	0.24203821656050956	0.08596398704136217
GPR174	5.4959407	1.4902762	3.8863296970877936e-08	1.0315323908190463e-06	0.47983014861995754	0.2939049197619227
MOB1A	5.4957633	1.5059025	3.89023589733258e-08	1.0317864063642738e-06	0.5583864118895966	0.35990356362540493
GTF2F1	5.4924426	1.5333238	3.9641196941105426e-08	1.0506208901096305e-06	0.346072186836518	0.1815716115422286
TRNAU1AP	5.490611	1.6859868	4.00545451456395e-08	1.060807819736289e-06	0.2929936305732484	0.13124387855044076
INO80C	5.490363	2.0186248	4.011086763742958e-08	1.061531356758901e-06	0.23991507430997877	0.08686807805319069
MRPL14	5.489695	1.5666933	4.0262783487734986e-08	1.064781891932506e-06	0.3333333333333333	0.16853763278836736
ZNHIT3	5.4894705	1.5081097	4.0313995476466576e-08	1.0653664609632875e-06	0.37579617834394907	0.20296843215550364
PSMA6	5.4791894	1.3993831	4.2727844974955576e-08	1.12834188595119e-06	0.6390658174097664	0.4650041437504709
UBE2H	5.478321	1.4659851	4.2938074942562283e-08	1.1330760497279901e-06	0.40976645435244163	0.23717320876968281
PILRB	5.477074	1.73221	4.3241587392895566e-08	1.1402632133770681e-06	0.28450106157112526	0.12702478716190763
EOMES	5.472643	1.6765342	4.433735175842663e-08	1.1681769520173728e-06	0.2951167728237792	0.1319972877269645
GSK3B	5.4725366	1.4520258	4.436397812366187e-08	1.1681769520173728e-06	0.45222929936305734	0.27499434943117607
TPGS1	5.4699306	1.5701635	4.502118797678886e-08	1.1837790956454375e-06	0.3227176220806794	0.16235967754087244
KLF12	5.4667516	1.6937453	4.583574253385924e-08	1.2034677277487677e-06	0.7346072186836518	0.5098319897536352
KTN1	5.4616227	1.5454211	4.718013829879466e-08	1.2378783095872283e-06	0.6242038216560509	0.4225872071121826
CHI3L2	5.4613333	1.5875752	4.7257160724305155e-08	1.2390109883025021e-06	0.3248407643312102	0.16620206434114368
DCAF11	5.460624	1.5616117	4.7446302200464783e-08	1.243079532454697e-06	0.3354564755838641	0.17019513297671965
CD247	5.4573627	1.824738	4.832584622737018e-08	1.2652176665006982e-06	0.8704883227176221	0.638288254350938
RBM4	5.4567776	1.4483149	4.848525318840231e-08	1.2684837397774932e-06	0.43312101910828027	0.258796052135915
NUP37	5.452925	1.9046899	4.9547889077658676e-08	1.2953587772367038e-06	0.2505307855626327	0.09756648835982823
TXN	5.4525766	1.3189389	4.964515405812975e-08	1.2968688760266426e-06	0.6624203821656051	0.5075717622240639
ANKRD36	5.4524646	1.4915761	4.967651605664744e-08	1.2968688760266426e-06	0.386411889596603	0.21502297897988398
IL32	5.450621	2.002771	5.0194268223081643e-08	1.3094514691610914e-06	0.9469214437367304	0.7651623596775409
EIF4G2	5.4501543	1.405309	5.032619331143531e-08	1.3119579781993188e-06	0.6815286624203821	0.5087018759888495
THYN1	5.4473886	1.5489624	5.111464432644675e-08	1.3306167119432984e-06	0.33970276008492567	0.17351013335342425
CIAO2B	5.444381	1.3876855	5.198576008957216e-08	1.3523317733037887e-06	0.5583864118895966	0.38747833948617494
MAP7D1	5.444216	1.527777	5.203409524684568e-08	1.3526277841830957e-06	0.3503184713375796	0.1864687711896331
MPV17	5.43966	1.5495408	5.3382282810172765e-08	1.3866890937793708e-06	0.3354564755838641	0.17215399683568147
MRPL38	5.434638	1.585132	5.490784723545365e-08	1.425306465719744e-06	0.3227176220806794	0.15685979055224894
NDUFA8	5.433893	1.6587776	5.5137555375273296e-08	1.4302549002766676e-06	0.2951167728237792	0.13817524297445943
FAM136A	5.4319787	1.6937006	5.573251801531663e-08	1.4446642293757818e-06	0.28450106157112526	0.12506592330294583
CUTA	5.429013	1.4766377	5.6666648679818295e-08	1.4678386470842388e-06	0.7176220806794055	0.5324342650493483
CHCHD3	5.426738	1.4687042	5.739332598211399e-08	1.485610413204635e-06	0.4140127388535032	0.2391320726286446
DNAJC9	5.422891	1.7490069	5.8642663495352014e-08	1.5168764145536248e-06	0.2781316348195329	0.1290589919385218
FAM32A	5.4162498	1.5012428	6.086202897138268e-08	1.5731716965971591e-06	0.35668789808917195	0.19008513523694717
PPP2R1A	5.4116235	1.4529423	6.245594817722957e-08	1.613232293037953e-06	0.524416135881104	0.339335493106306
TBC1D14	5.407972	1.6354587	6.3742469767494e-08	1.6453019294499632e-06	0.29936305732484075	0.14081217509229263
PSMB8-AS1	5.4077353	1.4608229	6.382661862610997e-08	1.6463129445625448e-06	0.40764331210191085	0.23325548105175922
MRPS12	5.405171	1.5780001	6.47465803830594e-08	1.667691476847542e-06	0.3205944798301486	0.1612295637760868
COX7A2L	5.4019036	1.453904	6.593741665108165e-08	1.6971697516499573e-06	0.5732484076433121	0.3883070895803511
ADD3	5.4013658	1.5026183	6.613539929787984e-08	1.7010693954333803e-06	0.6475583864118896	0.4503126648082574
FBXO32	5.4006863	1.462062	6.638642101237915e-08	1.7063268226643885e-06	0.45222929936305734	0.26806298500715736
KRT10	5.40042	1.3898617	6.648489794056915e-08	1.7076587715949274e-06	0.6157112526539278	0.44451141414902434
DLG1	5.399162	1.4344057	6.695294548652705e-08	1.7184745846790859e-06	0.46284501061571126	0.28486400964363745
RCHY1	5.3977795	1.738692	6.747081810488213e-08	1.7305531979374848e-06	0.26963906581740976	0.11384012657274166
UBASH3A	5.3961897	1.774689	6.807094524776968e-08	1.7435022162446592e-06	0.2653927813163482	0.10826489866646576
UBR2	5.3905354	1.4664869	7.024817712148999e-08	1.7967529914910239e-06	0.5520169851380042	0.36050629096662395
UBE2T	5.3886914	2.5556102	7.097246507592028e-08	1.8140106105054176e-06	0.19532908704883228	0.04776614179160702
YES1	5.387912	1.789611	7.12810673781575e-08	1.8206268995868404e-06	0.2632696390658174	0.10803887591350862
PSMD1	5.387179	1.4962811	7.15721502273043e-08	1.8267867994906308e-06	0.3630573248407643	0.1989000226022753
ZFP91	5.3845496	1.5575242	7.262627204928707e-08	1.8524001277184362e-06	0.3248407643312102	0.16672945076471032
HAUS4	5.3840003	1.8224438	7.284846364882871e-08	1.8567734108710163e-06	0.25477707006369427	0.10216228433662322
NIPAL3	5.3832674	1.7051903	7.314574352759927e-08	1.8630531376852197e-06	0.2781316348195329	0.1222029684321555
KCNN4	5.382783	2.4275815	7.334297690026766e-08	1.8667776756096637e-06	0.20169851380042464	0.05432080162736382
METAP2	5.3813057	1.4679413	7.394748256685858e-08	1.8808560176717101e-06	0.40976645435244163	0.23122127627514502
DCXR	5.377164	1.4821458	7.566836565294251e-08	1.9232901744884365e-06	0.3842887473460722	0.2132901378738793
PFDN6	5.3761415	1.5849577	7.609899350008349e-08	1.9328933109622174e-06	0.31210191082802546	0.1503804716341445
CLCN3	5.3757396	1.8470536	7.626890662262885e-08	1.93586563890072e-06	0.2526539278131635	0.09929932946583289
MAP3K14	5.371586	1.7152818	7.804718164263554e-08	1.9796291720735297e-06	0.2760084925690021	0.12016876365554133
YIPF3	5.3701677	1.4844427	7.866341784706663e-08	1.99387794779812e-06	0.35881104033970274	0.1916672945076471
SLIRP	5.369329	1.403705	7.90302402090681e-08	2.0017894961191014e-06	0.445859872611465	0.2810969637610186
CMC2	5.3663683	1.4722836	8.033773072111769e-08	2.033500195106244e-06	0.5159235668789809	0.3242673095758306
ATAD2	5.363432	1.6168687	8.165546775914857e-08	2.062575414391026e-06	0.3099787685774947	0.15422285843441574
AP1M1	5.3632193	1.5223054	8.175172622117595e-08	2.0635827113250075e-06	0.3503184713375796	0.1841332027424094
SURF4	5.362581	1.403271	8.204116135539765e-08	2.069461438159138e-06	0.45010615711252655	0.28388457771415654
IMMP1L	5.3614407	1.7442114	8.25608655707157e-08	2.081136529444742e-06	0.267515923566879	0.11180592179612747
ACTL6A	5.3607492	1.9105188	8.287746996046907e-08	2.0876794755837083e-06	0.23991507430997877	0.0881488736532811
GMNN	5.359739	2.1008368	8.334231514611215e-08	2.0979450320927443e-06	0.2208067940552017	0.0694643260754916
GNAI3	5.358841	1.4703941	8.375762950826872e-08	2.1069505138365245e-06	0.38004246284501064	0.21178331952083176
SERBP1	5.358687	1.391579	8.382887054624168e-08	2.1072942931751313e-06	0.6305732484076433	0.4569426655616665
RSU1	5.35539	1.4358392	8.537203156698838e-08	2.144613402459397e-06	0.4267515923566879	0.2520153695472011
POLR2A	5.3540254	1.4042188	8.601888584095812e-08	2.159380823501309e-06	0.45010615711252655	0.2790627589844044
PHF5A	5.350261	1.4590633	8.782731772649953e-08	2.203267756071014e-06	0.37579617834394907	0.20846831914412717
ARHGAP1	5.3475966	1.7101612	8.912989927149505e-08	2.234413317284925e-06	0.2781316348195329	0.12408649137346493
ARID2	5.347301	1.43224	8.927545616195497e-08	2.235876081054148e-06	0.43736730360934184	0.26384389361862426
POLD4	5.34723	1.4524326	8.93104240458229e-08	2.235876081054148e-06	0.6029723991507431	0.4124161832291117
UQCRB	5.3445063	1.2248794	9.06638593451553e-08	2.2682077347177232e-06	0.8535031847133758	0.7227454230392526
CGGBP1	5.3414693	1.4550709	9.219630960995851e-08	2.304970715870281e-06	0.49044585987261147	0.3054320801627364
REST	5.3385797	1.3937469	9.367748241713331e-08	2.3404024122522163e-06	0.46709129511677283	0.2902132147969562
CD3E	5.3371024	1.9459368	9.444360116833785e-08	2.3579333194831744e-06	0.9278131634819533	0.7247796278158668
ATP6V1E1	5.336736	1.4757273	9.46345352202153e-08	2.361089722968712e-06	0.346072186836518	0.18488661191893319
TAP1	5.336577	1.5055438	9.471780066967803e-08	2.36155737214638e-06	0.7006369426751592	0.5093799442477209
MCM4	5.331259	2.3408036	9.75342594007387e-08	2.4301235046469963e-06	0.20382165605095542	0.05771114292172079
TMEM258	5.325628	1.4124331	1.0060491003205869e-07	2.5032225099139225e-06	0.7664543524416136	0.5967000678068259
MRPL23	5.323619	1.7771276	1.0172290388722998e-07	2.5276035337247148e-06	0.25902335456475584	0.10675808031341821
TRIM25	5.3231344	1.9661994	1.0199433220889559e-07	2.5326285978139673e-06	0.23354564755838642	0.08279966849996233
SUN2	5.322703	1.5659212	1.0223655933898533e-07	2.536922242960137e-06	0.6475583864118896	0.4372786860543961
CCNB1	5.3162446	3.017934	1.0593059744707573e-07	2.62502762163874e-06	0.1762208067940552	0.03186920816695547
DCUN1D5	5.3150396	1.611311	1.0663422138393982e-07	2.6406760060037765e-06	0.28874734607218683	0.1319972877269645
DCPS	5.3134856	1.5946815	1.0754802174609447e-07	2.661504492176338e-06	0.3036093418259023	0.14548331198674
OAS2	5.312416	1.5915419	1.0818130875297898e-07	2.6753676227485026e-06	0.30148619957537154	0.1448052437278686
LSM4	5.3112106	1.3998638	1.0889939486312443e-07	2.691307732197986e-06	0.39278131634819535	0.24448127778196338
TUT4	5.310289	1.418512	1.0945162989433006e-07	2.7031303007843286e-06	0.5180467091295117	0.33489037896481577
NDUFA11	5.309698	1.2418592	1.0980705113039355e-07	2.708253287347395e-06	0.732484076433121	0.5886385896180215
WDR83OS	5.3065248	1.4032513	1.1173484937882215e-07	2.7539442573160067e-06	0.7176220806794055	0.5431326753559859
UFC1	5.305148	1.5040596	1.125814571724339e-07	2.772943414514302e-06	0.6581740976645435	0.4663602802682137
LSM1	5.3023653	1.4358251	1.1431183846869559e-07	2.8136702083340467e-06	0.37579617834394907	0.20846831914412717
LBH	5.3018928	1.4690188	1.146082917113883e-07	2.8190712936347603e-06	0.5414012738853503	0.34362992541249154
AP2M1	5.3008056	1.4015144	1.1529296023172905e-07	2.834007815608808e-06	0.5074309978768577	0.33315753785881114
UQCRQ	5.299145	1.4099305	1.1634621183687354e-07	2.8579783217727575e-06	0.6751592356687898	0.5009417614706547
HIST1H1B	5.2980933	2.7426357	1.1701820660701629e-07	2.872557598942591e-06	0.18895966029723993	0.04708807353273563
SCFD1	5.2961316	1.4291812	1.1828163908376989e-07	2.901626187737977e-06	0.45222929936305734	0.27190537180742863
GHITM	5.2916527	1.3113678	1.212158885993844e-07	2.9666154168192745e-06	0.554140127388535	0.3957658404279364
SCCPDH	5.2916527	2.7938774	1.212158885993844e-07	2.9666154168192745e-06	0.18046709129511676	0.03518420854366006
UQCRC1	5.2915936	1.4087267	1.2125506580589696e-07	2.9666154168192745e-06	0.4692144373673036	0.2982746929857606
COG5	5.2901754	1.4595603	1.2219900265352065e-07	2.9877125558593917e-06	0.5711252653927813	0.3774579974384088
ELOB	5.2890825	1.1220646	1.2293146922844046e-07	3.003614622984078e-06	0.8152866242038217	0.693437806072478
CTR9	5.284834	1.4975219	1.2581873671102907e-07	3.072109127658689e-06	0.34182590233545646	0.18142092970692383
NMRAL1	5.282051	1.466906	1.2774556795638848e-07	3.1170770218478496e-06	0.35881104033970274	0.19355081744895652
GTF2E2	5.2790966	1.5458903	1.2982226840730035e-07	3.1656394710030645e-06	0.31422505307855625	0.15655842688163943
MRPL9	5.278281	1.561609	1.3040116485934255e-07	3.1776385053374144e-06	0.3099787685774947	0.15279138099902057
PLEC	5.277844	1.4781913	1.3071261537707116e-07	3.1810948547821906e-06	0.37579617834394907	0.21366684246214118
RPIA	5.277838	1.5383317	1.3071682909189406e-07	3.1810948547821906e-06	0.31422505307855625	0.15482558577563474
TSEN15	5.2774305	1.575278	1.3100789298091718e-07	3.1860597282355814e-06	0.3036093418259023	0.14631206208091616
CHCHD7	5.27434	1.5034673	1.3323455122260569e-07	3.2380596343284136e-06	0.3333333333333333	0.17275672417690047
CIAO2A	5.273424	1.4198618	1.3390146248069888e-07	3.252108446088958e-06	0.4585987261146497	0.28298048670232806
TOR1AIP1	5.272272	1.4356353	1.3474506781571418e-07	3.2704272063149568e-06	0.39278131634819535	0.22255707074512168
KIF11	5.2714686	2.6193056	1.3533646931371726e-07	3.2818039807949033e-06	0.18895966029723993	0.046410005273864234
BRD2	5.271392	1.4418752	1.3539313163575596e-07	3.2818039807949033e-06	0.49469214437367304	0.308144353198222
SEPTIN7	5.2707596	1.3226616	1.358603787044606e-07	3.290950179326249e-06	0.7685774946921444	0.6098093874783395
EMSY	5.27047	1.6017114	1.360748720062957e-07	3.2939658666021356e-06	0.2951167728237792	0.13930535673924507
FEN1	5.270145	2.249729	1.3631601999092752e-07	3.2976223712412015e-06	0.208067940552017	0.06328637082799668
MRPS31	5.2691936	1.631304	1.3702430449789313e-07	3.3125670864777982e-06	0.28662420382165604	0.13214796956226926
RSF1	5.2672734	1.4384203	1.3846493340096616e-07	3.3451848365734407e-06	0.5732484076433121	0.3802456113915467
IARS2	5.2645555	1.6096245	1.4052904606174437e-07	3.3928124108878005e-06	0.2929936305732484	0.13719581104497852
FYB1	5.262558	1.0768552	1.4206465664060855e-07	3.4276259048799694e-06	0.9447983014861996	0.8403525954946132
DLGAP5	5.258286	3.5186815	1.4540409068015372e-07	3.505886115272929e-06	0.16348195329087048	0.02139682061327507
ITGB1BP1	5.2568445	1.4420593	1.4654813153880533e-07	3.5311442807451045e-06	0.4118895966029724	0.2404882091463874
OGA	5.2556334	1.4866855	1.4751603880135324e-07	3.5521279843212696e-06	0.6072186836518046	0.4058615233933549
HMGN4	5.250587	1.4288	1.5161514489960057e-07	3.6484325565222094e-06	0.49256900212314225	0.3091991260453552
NDUFB2	5.248566	1.2921871	1.5328741147722945e-07	3.6862500311945303e-06	0.6836518046709129	0.5297973329315151
CMTM6	5.245984	1.447161	1.5545016938380663e-07	3.7358054166885794e-06	0.49044585987261147	0.30302117079786034
BRCC3	5.2439456	1.7796973	1.5717842539435944e-07	3.774860595707972e-06	0.2505307855626327	0.10027876139531379
SNRPB	5.241984	1.2282621	1.5885909364465907e-07	3.812488117385621e-06	0.6029723991507431	0.4604083477736759
YPEL3	5.2417593	1.4087874	1.590525640032452e-07	3.812488117385621e-06	0.6687898089171974	0.4866269871167031
PRIM2	5.2417536	1.506269	1.5905765840408305e-07	3.812488117385621e-06	0.32696390658174096	0.16989376930611014
TFDP1	5.240891	1.5036131	1.59803136577746e-07	3.827849870341676e-06	0.3375796178343949	0.18194831613049048
CHEK1	5.239999	2.5759482	1.6057769858164025e-07	3.843887734327413e-06	0.18683651804670912	0.043471709485421534
ITGAL	5.2376413	1.4639924	1.6264189937460864e-07	3.890755659483693e-06	0.6878980891719745	0.49807880659986437
PSMC1	5.2365184	1.4026325	1.63633847657482e-07	3.911928450758654e-06	0.416135881104034	0.2493030965117155
KPNA6	5.233292	1.5333089	1.6651706223497758e-07	3.9782578295446565e-06	0.3078556263269639	0.15090785805771115
GON7	5.2319984	1.9143901	1.6768726584976814e-07	4.001247785152961e-06	0.23354564755838642	0.0874708053944097
CUEDC2	5.2319865	1.4380249	1.6769798919222543e-07	4.001247785152961e-06	0.3651804670912951	0.2004821818729752
SPAG7	5.231478	1.4141563	1.681597206681111e-07	4.009650772751488e-06	0.40552016985138006	0.2379266179462066
MRPL57	5.225948	1.4280454	1.7326523698182217e-07	4.128698527846141e-06	0.5095541401273885	0.32713026444662097
FAS	5.222438	1.4192371	1.7658266505728557e-07	4.205011141029088e-06	0.40552016985138006	0.23845400436977324
EIF2AK1	5.2182016	1.4542726	1.80668880096448e-07	4.296726238083231e-06	0.35456475583864117	0.1897084306486853
STK26	5.217664	1.9058126	1.8119398467656417e-07	4.306416255290211e-06	0.23354564755838642	0.08528591878249077
CHCHD2	5.2157965	0.7389552	1.830289063723632e-07	4.347203765175123e-06	0.8067940552016986	0.7391697430874709
SRSF11	5.2118616	1.447647	1.8695518796931434e-07	4.437579010937013e-06	0.6794055201698513	0.4961199427409026
RAC1	5.2084107	1.4254633	1.9046494843758037e-07	4.517956952536538e-06	0.6942675159235668	0.515407217659911
RAB6A	5.207465	1.3756123	1.914375880180781e-07	4.535150264757072e-06	0.4416135881104034	0.2710012807956001
ACAP1	5.2054625	1.5429776	1.9351425580567942e-07	4.581381162188662e-06	0.6624203821656051	0.4564906200557523
WDR54	5.20197	1.5532249	1.9718682196958203e-07	4.6622964282355755e-06	0.3057324840764331	0.14849694869283508
PLCG1	5.1986613	1.5222971	2.0072884955012787e-07	4.742980388885881e-06	0.31634819532908703	0.15874331349355836
CDKN2C	5.1933846	3.3478215	2.0650467683197707e-07	4.876308178533672e-06	0.16348195329087048	0.02245159346040835
PPP5C	5.189686	1.6719825	2.106489934130649e-07	4.9709631256683356e-06	0.267515923566879	0.11670308144353199
NPIPB5	5.1894555	1.6551762	2.1090982823154457e-07	4.973911483957966e-06	0.27388535031847133	0.12257967302041739
FAAP20	5.1833105	1.3678564	2.179816991760574e-07	5.134072182460024e-06	0.44798301486199577	0.2758984404430046
SF3B4	5.1805573	1.4095314	2.2122427437523897e-07	5.203040918499e-06	0.4012738853503185	0.23378286747532584
SMYD3	5.1804624	1.4031128	2.2133643097464393e-07	5.203040918499e-06	0.5456475583864119	0.36419799593159047
N4BP1	5.180096	1.3751224	2.2177155698644484e-07	5.20992346422392e-06	0.49469214437367304	0.31703458148120245
PFDN1	5.1798778	1.3926175	2.2203162266249008e-07	5.2126872489222575e-06	0.42038216560509556	0.24493332328787765
IGBP1	5.1794224	1.3235272	2.2257378551745646e-07	5.222066104951554e-06	0.5010615711252654	0.3362465154825586
PDHB	5.177798	1.5102313	2.245205434618732e-07	5.262329207289656e-06	0.3184713375796178	0.15798990431703458
GNPAT	5.1777506	1.569071	2.2457742197717117e-07	5.262329207289656e-06	0.29723991507430997	0.14570933473969713
MBD4	5.1772423	1.422738	2.2518974600053225e-07	5.2733012753457974e-06	0.3673036093418259	0.2051533187674226
DTL	5.172864	2.3200362	2.3053295770840795e-07	5.394972368980461e-06	0.19745222929936307	0.05447148346266858
SMG7	5.162961	1.4619833	2.4307396620150496e-07	5.681194276463144e-06	0.34182590233545646	0.188050930460333
SF3A2	5.1624823	1.4058219	2.4369647046679403e-07	5.692108816563579e-06	0.445859872611465	0.2720560536427334
ARF5	5.1614895	1.3459066	2.4499250396385806e-07	5.718731273967582e-06	0.6602972399150743	0.49257891961124084
CENPN	5.1613183	2.0194397	2.4521689690206154e-07	5.720320996502457e-06	0.21868365180467092	0.0750395539817675
C1D	5.1601663	1.3812807	2.467309103175879e-07	5.751973279321042e-06	0.4033970276008493	0.2417690047464778
CARD16	5.1548777	1.4894848	2.537964562745982e-07	5.909162911009268e-06	0.6518046709129511	0.4577714156558427
GADD45GIP1	5.1502924	1.3676772	2.600804188734016e-07	6.051623274752303e-06	0.42250530785562634	0.2595494613124388
MRPL11	5.1482363	1.4303197	2.6294704999673485e-07	6.114437723589893e-06	0.35881104033970274	0.19897536351992767
CCDC7	5.1479764	1.4542156	2.6331166363331943e-07	6.1190286988210315e-06	0.346072186836518	0.19151661267234235
BECN1	5.1456127	1.4124328	2.666488093007666e-07	6.192647886559238e-06	0.38004246284501064	0.21404354705040307
PMVK	5.1451106	1.5890762	2.6736319699565476e-07	6.205301441495219e-06	0.28874734607218683	0.13516160626836435
TMEM50A	5.142771	1.338368	2.7071584274628254e-07	6.279132167526418e-06	0.6963906581740976	0.5299480147668199
TUBA1B	5.141825	1.2003788	2.720819329079129e-07	6.306821295986397e-06	0.5201698513800425	0.4433813003842387
CCNDBP1	5.1408978	1.3921261	2.7342887944289144e-07	6.334031909170424e-06	0.46709129511677283	0.2881790100203421
CAPN1	5.1401057	1.4133924	2.7458359461034084e-07	6.355137393443698e-06	0.35456475583864117	0.19633843140209448
WHAMM	5.140035	1.5861968	2.7468723139881233e-07	6.355137393443698e-06	0.2908704883227176	0.14397649363369247
LINC00342	5.1388416	1.4594635	2.7643746481736e-07	6.3915904294252654e-06	0.34182590233545646	0.1838318390717999
RFC1	5.1379848	1.3948236	2.777004558063199e-07	6.4163199281682e-06	0.45010615711252655	0.2758984404430046
PRPF40A	5.1378784	1.4105213	2.7785762919446453e-07	6.4163199281682e-06	0.5562632696390658	0.3746703834852709
ZSCAN16-AS1	5.1368623	1.531829	2.793638473976519e-07	6.447034160530553e-06	0.30148619957537154	0.15482558577563474
BOLA3	5.134422	1.5472045	2.830127911798744e-07	6.527127391288332e-06	0.30148619957537154	0.14699013033978753
KIF2A	5.133807	1.4196246	2.839388830766358e-07	6.5443621281410244e-06	0.6157112526539278	0.4345664130189106
HIST1H4F	5.1304216	2.2967126	2.890940085612825e-07	6.65898666290214e-06	0.19957537154989385	0.05853989301589693
HNRNPM	5.1300316	1.3570489	2.896935653082152e-07	6.668600115626405e-06	0.5923566878980892	0.4240186845475778
HIST1H3B	5.1290627	3.031741	2.9118857641340404e-07	6.698801436396607e-06	0.16985138004246284	0.03126648082573646
STIP1	5.127999	1.5812843	2.928380181675461e-07	6.732515265672333e-06	0.28874734607218683	0.135688992691931
DCAF8	5.125582	1.472939	2.9661952626210407e-07	6.815173434224275e-06	0.32908704883227174	0.17448956528290516
PPID	5.1226277	1.6677332	3.013064822327115e-07	6.918518542157762e-06	0.2611464968152866	0.11188126271377985
BRIP1	5.122291	2.4886625	3.0184531403541123e-07	6.926545667090963e-06	0.18683651804670912	0.046711368944473745
ATP6V1H	5.1211033	1.4284042	3.037528405169814e-07	6.965950949725587e-06	0.3481953290870488	0.1891057033074663
UBE2V2	5.1198983	1.4399546	3.0570073681821854e-07	7.006232102870142e-06	0.33121019108280253	0.18029081594213817
EIF3G	5.118521	1.3470203	3.079402956760679e-07	7.053143155218875e-06	0.7473460721868365	0.5823852934528743
PEX2	5.117576	1.5931041	3.094873555415279e-07	7.0841442777832785e-06	0.28662420382165604	0.13666842462141188
SRSF4	5.115833	1.4600098	3.1235944272574997e-07	7.145417477003234e-06	0.6220806794055201	0.4321555036540345
SZRD1	5.113895	1.4082811	3.1558302724786444e-07	7.214649831542215e-06	0.37367303609341823	0.21472161530927447
NDUFB5	5.109209	1.3731024	3.2350988505785597e-07	7.391251749689504e-06	0.4394904458598726	0.2675355985835908
DDT	5.108512	1.3975832	3.2470572564404415e-07	7.4139452678088956e-06	0.47558386411889597	0.30166503428011754
DLD	5.1038795	1.4606031	3.3276002771474235e-07	7.5931108319122725e-06	0.3205944798301486	0.16537331424696752
LIG1	5.1025677	2.0190442	3.350755279237806e-07	7.641183425257505e-06	0.21656050955414013	0.07375875838167709
CDT1	5.1019297	2.678891	3.362076038674605e-07	7.66222572176396e-06	0.17834394904458598	0.0403073909440217
CHST12	5.1016994	1.3764391	3.3661731573863794e-07	7.666789280242618e-06	0.3821656050955414	0.22120093422737888
PAFAH1B1	5.0990167	1.3720995	3.4142238570667675e-07	7.766563542106946e-06	0.5987261146496815	0.41761470654712574
RFC4	5.097717	2.2311904	3.4377458381355483e-07	7.815213380223552e-06	0.19957537154989385	0.05823852934528743
HDAC2	5.097374	1.5442288	3.4439730966291564e-07	7.824510199237974e-06	0.2908704883227176	0.14005876591576885
MBTPS1	5.0913	1.4669476	3.556169602332414e-07	8.074402209365303e-06	0.31634819532908703	0.15904467716416787
NGLY1	5.090006	1.4058293	3.580523154041119e-07	8.12465765412641e-06	0.35668789808917195	0.19490695396669933
ACTR6	5.0874653	1.5962945	3.628809798443707e-07	8.229124376260107e-06	0.2781316348195329	0.12898365102086942
CASP7	5.0869985	1.6866363	3.637749143558158e-07	8.244288322190226e-06	0.25477707006369427	0.10630603480750396
U2AF2	5.086691	1.4484982	3.6436448647254203e-07	8.250518932340142e-06	0.34182590233545646	0.18752354403676635
YLPM1	5.0866203	1.4453437	3.645006724841947e-07	8.250518932340142e-06	0.33121019108280253	0.17320876968281473
PRRC2A	5.0832934	1.4080777	3.709455806375867e-07	8.391210875720834e-06	0.37367303609341823	0.2123860468620508
ANAPC11	5.0826674	1.2518781	3.7217124996926034e-07	8.413736825277886e-06	0.4989384288747346	0.3528968582837339
NDUFA10	5.0807705	1.3665121	3.7590683287955206e-07	8.492941969274372e-06	0.4416135881104034	0.26813832592480974
MRPL35	5.0782475	2.0836408	3.8093209225159904e-07	8.60116934515779e-06	0.2059447983014862	0.06441648459278233
TRPV2	5.077911	1.4269223	3.8160779641937627e-07	8.61111403005277e-06	0.3375796178343949	0.18533865742484743
XRN2	5.0763273	1.3742566	3.848003260981907e-07	8.677804519728821e-06	0.5605095541401274	0.3791908385444135
TBC1D19	5.0754824	1.7246482	3.865143324302668e-07	8.705729896172428e-06	0.2526539278131635	0.10969637610186092
GTF3C1	5.0750275	1.3710313	3.8744030811926794e-07	8.721219383439929e-06	0.3991507430997877	0.2379266179462066
RANBP9	5.0725813	1.3769315	3.9245574369524853e-07	8.823811441911468e-06	0.37367303609341823	0.21020116025013186
IDH3G	5.0725694	1.3814777	3.924801242433778e-07	8.823811441911468e-06	0.386411889596603	0.22436525276877872
HSD17B10	5.0723033	1.3922634	3.930290731278755e-07	8.830728732690835e-06	0.37579617834394907	0.21773525201536956
ACTR10	5.069674	1.4266189	3.984976088264034e-07	8.948104896107479e-06	0.3375796178343949	0.1808182023657048
DDX39B	5.069083	1.377314	3.9973655809945587e-07	8.970421681789198e-06	0.5435244161358811	0.3649514051081142
LCLAT1	5.0682087	1.8363719	4.0157702657274095e-07	9.006201439699075e-06	0.23142250530785563	0.08679273713553831
TNIP3	5.066891	2.5981653	4.043656152468344e-07	9.063187926300909e-06	0.18046709129511676	0.04106080012054547
LSM7	5.0648584	1.3429897	4.087039705816779e-07	9.154818866132187e-06	0.6348195329087049	0.46831914412717546
MLF2	5.0640903	1.3577671	4.1035512975998574e-07	9.186182326816659e-06	0.42038216560509556	0.252392074135463
C19orf53	5.063115	1.3552477	4.1246010237645906e-07	9.227660273276758e-06	0.6411889596602972	0.47140812175092295
UFD1	5.06162	1.3424462	4.157079749284041e-07	9.294641166985044e-06	0.4394904458598726	0.27861071347849015
THAP4	5.0593576	1.8000771	4.2067171212853956e-07	9.399881157275137e-06	0.23991507430997877	0.09703910193626158
LRP10	5.0585537	1.3676884	4.224480118034401e-07	9.428060780498603e-06	0.3991507430997877	0.23996082272282077
JAGN1	5.0580516	1.566984	4.235618714912194e-07	9.447159084978746e-06	0.2781316348195329	0.13327808332705493
METTL5	5.057142	1.4799781	4.2558714446280663e-07	9.486549984459917e-06	0.3099787685774947	0.15678444963459656
ELP5	5.0565095	1.50459	4.269998120725042e-07	9.512245965712555e-06	0.3057324840764331	0.15256535824606343
TMEM126B	5.056102	1.5575784	4.2791318274926737e-07	9.526794648300446e-06	0.28450106157112526	0.13591501544488813
SOX4	5.055416	1.649489	4.2945295408454796e-07	9.555262961974796e-06	0.267515923566879	0.1222029684321555
RABL6	5.0533895	1.3961188	4.340372330988867e-07	9.651395363701308e-06	0.3651804670912951	0.20620809161455586
NFKB1	5.052344	1.3488306	4.3642131183970207e-07	9.698516353761346e-06	0.47983014861995754	0.30829503503352673
BCL7C	5.0482373	1.4015566	4.4590529955775086e-07	9.903264483685219e-06	0.3842887473460722	0.2178859338506743
MDH2	5.0463996	1.3813974	4.5021331628027936e-07	9.992879071664345e-06	0.6242038216560509	0.44842914186694793
MGAT5	5.045283	1.6434904	4.5285095548208023e-07	1.0045332013090678e-05	0.26963906581740976	0.12627137798538388
MPDU1	5.042577	1.4266237	4.593046694875092e-07	1.0182319932109222e-05	0.3354564755838641	0.17795524749491448
STAMBP	5.0417614	1.5743715	4.612665692890447e-07	1.0219623306627315e-05	0.2781316348195329	0.13049046937391698
PCNX1	5.03587	1.4595622	4.7568268505532277e-07	1.0532644861288488e-05	0.5796178343949044	0.3836359526859037
XPA	5.0356574	1.6196389	4.76211272380986e-07	1.0537973869659292e-05	0.2653927813163482	0.11979205906727944
CCT3	5.0323014	1.3702483	4.846265683108785e-07	1.07112421659097e-05	0.44798301486199577	0.2790627589844044
GDI2	5.030925	1.3331226	4.881199434011377e-07	1.078194209319556e-05	0.5817409766454352	0.41226550139380697
ASF1A	5.0282717	1.77818	4.949204289447441e-07	1.092556249686766e-05	0.23354564755838642	0.08897762374745724
DTYMK	5.028035	1.8070618	4.955306760180742e-07	1.0932440188630219e-05	0.23142250530785563	0.08739546447675732
SHOC2	5.0273438	1.3547422	4.973198171046418e-07	1.0965302786654816e-05	0.4543524416135881	0.28418594138476605
ATP6V1C1	5.026375	1.7130677	4.998381626111689e-07	1.1014194214167004e-05	0.2484076433121019	0.10359376177201839
NUP50	5.02478	1.4886281	5.040110318693866e-07	1.109946316332817e-05	0.3036093418259023	0.15113388081066828
ZCCHC7	5.023509	1.3270615	5.073578796446808e-07	1.1166449640935035e-05	0.47558386411889597	0.3063361711745649
PSENEN	5.023137	1.3501711	5.083426372048144e-07	1.1181399557892676e-05	0.4288747346072187	0.25970014314774353
MAP4K1	5.022245	1.3992628	5.107104382229311e-07	1.1226734384022524e-05	0.4989384288747346	0.32132901378738793
CLINT1	5.021447	1.3582112	5.128363483653349e-07	1.1266700592148633e-05	0.49044585987261147	0.3174866269871167
VPS4B	5.020484	1.3395591	5.15414561484153e-07	1.1316549708987094e-05	0.4309978768577495	0.2667068484894146
BRCA1	5.0193257	2.8458817	5.185312971483281e-07	1.1378155879452013e-05	0.16985138004246284	0.0337527311082649
RPAIN	5.0189123	1.4063948	5.196488152285899e-07	1.1395845587885931e-05	0.34182590233545646	0.18654411210728547
RETREG3	5.018747	1.627487	5.200964724273997e-07	1.1398832926536082e-05	0.2653927813163482	0.12031944549084608
RWDD4	5.018481	1.7102791	5.208167006662839e-07	1.1407786990476755e-05	0.2484076433121019	0.10502523920741355
UBTF	5.0181384	1.4024875	5.217464135774598e-07	1.1421316078557778e-05	0.34394904458598724	0.18790024862502824
BLOC1S1	5.0155854	1.395144	5.287216988054688e-07	1.1567090793771049e-05	0.6794055201698513	0.5039553981767498
SPPL2A	5.014398	1.3661581	5.319977137522942e-07	1.1631809032883944e-05	0.39490445859872614	0.23453627665184962
DENND10	5.0128026	1.5819608	5.364291481701394e-07	1.1721697463985238e-05	0.2760084925690021	0.1323739923152264
TMEM106C	5.0125604	1.7403655	5.371051746969889e-07	1.1729466884895281e-05	0.23991507430997877	0.09575830633617118
PUM1	5.0116916	1.307053	5.395357360574916e-07	1.1775520259654295e-05	0.5180467091295117	0.35003390341294355
NFATC2IP	5.0102205	1.3643047	5.436770250993422e-07	1.185883360885639e-05	0.386411889596603	0.2237625254275597
CARD11	5.008708	1.3851479	5.479666820382247e-07	1.1945282030542622e-05	0.4437367303609342	0.2656520756422813
PIKFYVE	5.008111	1.4851454	5.496680470062191e-07	1.1975238207425371e-05	0.3036093418259023	0.15550365403450614
PPP6C	5.00729	1.3330342	5.520178594855081e-07	1.201927761750689e-05	0.43524416135881105	0.2703232125367287
NSMAF	5.0068583	1.4416764	5.532558094959207e-07	1.2039070085231981e-05	0.3227176220806794	0.17042115572967678
CCAR1	5.005872	1.3522718	5.560979058999948e-07	1.2093725165683726e-05	0.4585987261146497	0.29141866947939427
ZNHIT1	5.0056825	1.3565375	5.566441038936195e-07	1.209828468349042e-05	0.46496815286624205	0.2941309425148798
CEP128	5.0055704	1.5215992	5.569686536346372e-07	1.209828468349042e-05	0.5668789808917197	0.3596021999547955
PHB2	5.003213	1.3945023	5.638264922393265e-07	1.2239984248191927e-05	0.5668789808917197	0.38702629398026067
FGFR1OP2	5.0009084	1.3402221	5.706082739359509e-07	1.23798656990692e-05	0.4033970276008493	0.2454607097114443
PCBD1	5.000459	1.5733367	5.7193897628934e-07	1.2401385350216904e-05	0.27176220806794055	0.12597001431477436
YEATS4	4.997842	1.9656988	5.797553161760343e-07	1.2563424705363546e-05	0.21656050955414013	0.07782716793490545
GTF2A2	4.993044	1.3538243	5.943505011163421e-07	1.2872084432756945e-05	0.4861995753715499	0.31311685376327886
KLHDC3	4.9910645	1.6473466	6.004745585794934e-07	1.2997025025764658e-05	0.25690021231422505	0.11436751299630829
ADRM1	4.989865	1.3755393	6.042151030045155e-07	1.307025826540678e-05	0.39065817409766457	0.23061854893392603
CDKN2D	4.989079	1.5159254	6.066779718431685e-07	1.3115782898660256e-05	0.29723991507430997	0.14857228961048746
CENPX	4.977622	1.4256296	6.437017035051914e-07	1.38915837558924e-05	0.32908704883227174	0.17938672493030966
EIF5B	4.9762216	1.3190488	6.483736645593288e-07	1.3984162932549199e-05	0.4416135881104034	0.2842612823024184
DCP2	4.9754243	1.3387314	6.510494992748993e-07	1.403360584391083e-05	0.49256900212314225	0.31628117230467867
SAMM50	4.9710517	1.549705	6.65907144134311e-07	1.4345419295150038e-05	0.2823779193205945	0.13561365177427862
TRIM28	4.9693146	1.457933	6.719002861048174e-07	1.4466013159836719e-05	0.31634819532908703	0.1700444511414149
SETD2	4.9691133	1.3387065	6.725967142984985e-07	1.4472494027066046e-05	0.5392781316348195	0.3633692458374143
CINP	4.9687	1.6889122	6.740327280111608e-07	1.4494871843675967e-05	0.24416135881104034	0.10073080690122806
MRPL19	4.968393	1.7348481	6.751013931198339e-07	1.4509328296875536e-05	0.23779193205944799	0.0973404656068711
MRPL3	4.967276	1.421954	6.789993482710158e-07	1.458453940496916e-05	0.3227176220806794	0.16921570104723876
TRAF1	4.966803	1.4540341	6.806558010554657e-07	1.4611544266528505e-05	0.3078556263269639	0.15678444963459656
LEO1	4.9621	1.7956266	6.973510470156158e-07	1.4961163934242996e-05	0.23142250530785563	0.09153921494763806
URM1	4.960363	1.3659898	7.03616603182906e-07	1.5086743581193639e-05	0.4585987261146497	0.2839599186318089
BCL2L12	4.958933	2.3047855	7.088146315563482e-07	1.518929995877863e-05	0.18895966029723993	0.05371807428614481
COX17	4.9582477	1.3834467	7.113193476074233e-07	1.5234054676289817e-05	0.5562632696390658	0.37595117908536124
CMTM3	4.9532604	1.3376564	7.298017874770978e-07	1.5602497209958678e-05	0.40764331210191085	0.25050855119415355
RFXANK	4.952776	1.4369215	7.316219349903443e-07	1.5632279300981664e-05	0.31634819532908703	0.16537331424696752
CKS2	4.952392	1.6776555	7.330678414633708e-07	1.5654035043991153e-05	0.25690021231422505	0.12235365026746026
TBCK	4.950377	1.4202805	7.406985082961625e-07	1.5807758660144516e-05	0.32908704883227174	0.17818127024787161
NLRC3	4.946631	1.3414297	7.550896057770967e-07	1.6105498054223493e-05	0.36942675159235666	0.21419422888570783
TSTD1	4.94617	1.3686703	7.568786170653918e-07	1.6134254084572164e-05	0.5392781316348195	0.36216379115497627
HCFC1R1	4.9458156	1.4215727	7.582575574086385e-07	1.6154240313570186e-05	0.3375796178343949	0.18255104347170947
TNFAIP8L2	4.940681	2.231509	7.78502611566197e-07	1.6575901155284688e-05	0.1910828025477707	0.053793415203797185
NAE1	4.9401016	1.6185911	7.808181160247244e-07	1.661553713059357e-05	0.25902335456475584	0.11685376327883673
PSMD14	4.9369407	1.4057043	7.935763080205913e-07	1.6877214671622117e-05	0.33970276008492567	0.18586604384841407
MRPL58	4.9320126	1.7118728	8.138661399937926e-07	1.729867281644181e-05	0.23779193205944799	0.09636103367739018
PYCARD	4.9293833	1.4737228	8.248957363870633e-07	1.752293026552693e-05	0.5711252653927813	0.36743765539064266
BAZ1A	4.9258323	1.4049311	8.400206118820477e-07	1.7833871470704655e-05	0.564755838641189	0.3749717471558804
SNX5	4.922754	1.3711239	8.533480019503934e-07	1.8106313170658754e-05	0.37154989384288745	0.21570104723875536
NPTN	4.917649	1.3614413	8.758994856103382e-07	1.8574042336514474e-05	0.35456475583864117	0.2004821818729752
CD53	4.916715	1.0630023	8.800850854998377e-07	1.8642325190660372e-05	0.8832271762208068	0.7695321329013788
NDUFAF3	4.916703	1.3661879	8.801381910183088e-07	1.8642325190660372e-05	0.4012738853503185	0.23581707225194004
ACAA2	4.9146824	1.4538703	8.892647560952624e-07	1.8824742242824e-05	0.3057324840764331	0.15912001808182025
ABHD2	4.914015	1.442432	8.92300237121745e-07	1.886945145275638e-05	0.3099787685774947	0.15814058615233934
DDA1	4.913991	1.4164249	8.92407870405762e-07	1.886945145275638e-05	0.31634819532908703	0.16718149627062456
EIF4EBP2	4.9132586	1.3143598	8.957507098247839e-07	1.892919845860099e-05	0.37791932059447986	0.22692684396895954
HDAC8	4.9104047	1.4489691	9.088869254185694e-07	1.9184642651237057e-05	0.3036093418259023	0.15550365403450614
RABIF	4.907893	1.4954393	9.205989537483048e-07	1.9420658389707032e-05	0.28874734607218683	0.1428463798689068
ADSS	4.9065876	1.3304456	9.267464989407752e-07	1.9539083299384396e-05	0.42038216560509556	0.2587207112182626
RBM42	4.9054646	1.3824902	9.320632989830245e-07	1.9639866900447714e-05	0.34394904458598724	0.18790024862502824
SLC4A7	4.9049625	1.3392215	9.344513639634641e-07	1.9675831655078555e-05	0.4585987261146497	0.290363896632261
CCDC14	4.90488	1.5781888	9.34845256910511e-07	1.9675831655078555e-05	0.267515923566879	0.12694944624425525
ATP5ME	4.904626	1.323817	9.360560707085681e-07	1.9689993243680632e-05	0.6390658174097664	0.4682438032095231
AC011603.2	4.902103	1.8240855	9.481619613669295e-07	1.9933185495686957e-05	0.22717622080679406	0.09071046485346192
TAOK3	4.9011045	1.4391462	9.52994799960069e-07	2.002328511672703e-05	0.6263269639065817	0.43200482181872973
AHSA1	4.8994913	1.5833489	9.608518278665228e-07	2.0176785858716353e-05	0.2632696390658174	0.1222029684321555
TMEM71	4.8958335	1.9008129	9.788985203358486e-07	2.053218609903289e-05	0.21656050955414013	0.07903262261734348
NDUFB7	4.8944097	1.3728064	9.860126557991127e-07	2.066955854232722e-05	0.613588110403397	0.437052663301439
FASLG	4.8935647	2.712269	9.902574056854492e-07	2.0746657873779695e-05	0.16772823779193205	0.03292398101408875
SDHD	4.8919635	1.2949525	9.983499563482343e-07	2.0904237272483825e-05	0.46284501061571126	0.30121298877420327
PHTF2	4.8902617	1.3814708	1.0070199227234817e-06	2.1073719949458065e-05	0.346072186836518	0.19211934001356137
ADAM10	4.8896356	1.315162	1.010229161596725e-06	2.112879859634385e-05	0.5138004246284501	0.3411436751299631
TBCB	4.887284	1.2968432	1.0223670474158514e-06	2.1370449059090565e-05	0.5456475583864119	0.3813757251563324
LRRC8A	4.8804827	1.7335782	1.058264465890739e-06	2.210818362789209e-05	0.23354564755838642	0.09379944247720937
PLP2	4.8801756	1.3209019	1.059914556509395e-06	2.2130024348431467e-05	0.47558386411889597	0.3119867399984932
PDCD5	4.877393	1.3599539	1.074973791130447e-06	2.2431650928828673e-05	0.3885350318471338	0.2315979808634069
PPP2R1B	4.877257	1.8436213	1.075714416372694e-06	2.2434315301229047e-05	0.21656050955414013	0.07842989527612447
SYNC	4.871809	1.4247744	1.105811598916522e-06	2.3048866931630765e-05	0.31634819532908703	0.16657876892940557
PWP1	4.8709345	1.3542329	1.1107176796079269e-06	2.3137949795862113e-05	0.3481953290870488	0.19550968130791832
SMIM10L1	4.8662133	1.4339247	1.1375677791085511e-06	2.3683798795877178e-05	0.3099787685774947	0.16130490469373918
SQOR	4.863773	1.3203621	1.1516902487923175e-06	2.3950576588663417e-05	0.39278131634819535	0.2368718450990733
FIP1L1	4.8622484	1.3114619	1.1605979656086358e-06	2.4108425731692213e-05	0.40764331210191085	0.24945377834702026
TRPC4AP	4.861002	1.289346	1.1679321996479987e-06	2.4247014429561204e-05	0.4437367303609342	0.2843366232200708
DPM3	4.858898	1.3302832	1.1804077491892947e-06	2.449212246489647e-05	0.37791932059447986	0.220824229639117
PDE6D	4.858467	1.5013947	1.1829817314104589e-06	2.453162286195706e-05	0.2802547770700637	0.13817524297445943
ECT2	4.8577223	2.8485942	1.1874372049353517e-06	2.4610073124484037e-05	0.16348195329087048	0.03149250357869359
ACTN4	4.8556485	1.3426623	1.199934176805572e-06	2.4855003285376764e-05	0.5456475583864119	0.3715814058615234
PRKAR1B	4.8540297	2.4034302	1.2097774933801537e-06	2.504472060814876e-05	0.17834394904458598	0.04430045957959768
STX17	4.8533616	1.5566053	1.2138595479551201e-06	2.511502165896289e-05	0.2632696390658174	0.11918933172606043
CYB5R4	4.8529067	1.3361055	1.2166487126856537e-06	2.5158508210738763e-05	0.3651804670912951	0.20854366006177955
RTN3	4.852771	1.341462	1.217483035014899e-06	2.516154520868454e-05	0.35456475583864117	0.20259172756724178
SPATA13	4.851471	1.3435777	1.2254913716218294e-06	2.5298482624213527e-05	0.4309978768577495	0.2594741203947864
RBL1	4.850703	1.4250933	1.2302473652003191e-06	2.536804721898416e-05	0.3099787685774947	0.16220899570556768
PEF1	4.850703	1.4654981	1.2302473652003191e-06	2.536804721898416e-05	0.28662420382165604	0.14337376629247345
CD164	4.849527	1.3661572	1.237562104929515e-06	2.550451047439481e-05	0.5732484076433121	0.39132072628644615
CDK4	4.8481445	1.7634254	1.2462168857988691e-06	2.5668421067599555e-05	0.22929936305732485	0.0913885331123333
LINC00239	4.8471694	2.1397805	1.252354587687857e-06	2.5780331981981582e-05	0.1932059447983015	0.0573344383334589
ADK	4.846425	1.3635715	1.2570611308318213e-06	2.586267254051461e-05	0.5222929936305732	0.3423491298124011
CTSB	4.844115	1.3702167	1.2717749286412873e-06	2.6136010198315417e-05	0.47558386411889597	0.29601446545618926
ATXN10	4.8423123	1.3371098	1.2833673184337538e-06	2.635944288551842e-05	0.35668789808917195	0.20266706848489416
ATP5MC1	4.8409357	1.3333255	1.2922915569141338e-06	2.6527853771516665e-05	0.4033970276008493	0.24463195961726814
POLDIP2	4.8401794	1.5704023	1.297219514945874e-06	2.6614087144918123e-05	0.25902335456475584	0.11851126346718903
SDCBP	4.8363504	1.3865455	1.3224459649052928e-06	2.7116439642296146e-05	0.5392781316348195	0.35493106306034805
KLHDC4	4.8325334	1.3387182	1.3480638524039735e-06	2.762555109406242e-05	0.3524416135881104	0.19965343177879907
PRKCSH	4.832427	1.2889087	1.3487844541157221e-06	2.762555109406242e-05	0.42462845010615713	0.27009718978377156
PSD4	4.8317595	1.6289209	1.3533167016314552e-06	2.7702877291058663e-05	0.2484076433121019	0.11037444436073231
BUB1	4.8307257	2.3898175	1.3603645878364267e-06	2.7831584281386838e-05	0.17834394904458598	0.04618398252090711
SNAPIN	4.830105	1.6211694	1.3646102493559186e-06	2.790284901490278e-05	0.2505307855626327	0.11338808106682739
PCID2	4.8288584	1.5981869	1.3731805742662852e-06	2.8062413287951036e-05	0.25477707006369427	0.11692910419648911
KIFC1	4.8282733	2.9822223	1.3772195410028655e-06	2.812924800236935e-05	0.1592356687898089	0.028554207790250884
SEPTIN2	4.826648	1.3130727	1.3884989280197207e-06	2.834380884799208e-05	0.505307855626327	0.3368492428237776
KIF4A	4.825561	3.2580893	1.3960954124760543e-06	2.84829923032531e-05	0.15286624203821655	0.022225570707451216
SLC30A6	4.823895	1.7411777	1.4078154696584934e-06	2.869011915644238e-05	0.23354564755838642	0.0986212612069615
TBC1D1	4.8232393	1.2986616	1.4124545853068255e-06	2.8768642335456383e-05	0.4607218683651805	0.290363896632261
MFSD11	4.820267	1.3217529	1.4336617632198345e-06	2.9168123510622102e-05	0.35881104033970274	0.2103518420854366
UROD	4.8195815	1.4742715	1.4385957536201535e-06	2.9252246210139577e-05	0.2802547770700637	0.13712047012732614
MMS22L	4.818979	2.0266423	1.4429477499313477e-06	2.9324447859654225e-05	0.19957537154989385	0.06577262111052512
PRRC2C	4.8158827	1.1896217	1.4655053777676843e-06	2.974984045018026e-05	0.7919320594479831	0.6529797332931515
ERBIN	4.8151913	1.3288466	1.4705882082200161e-06	2.982788653249944e-05	0.5286624203821656	0.3528215173660815
RNF157	4.8151383	1.9224626	1.4709798964826505e-06	2.982788653249944e-05	0.2059447983014862	0.0684848941460107
ABT1	4.8149786	1.3681412	1.4721555632239796e-06	2.9835196993112335e-05	0.3354564755838641	0.18488661191893319
WDR61	4.8100038	1.4401942	1.5092757148182432e-06	3.057055917989071e-05	0.2929936305732484	0.1470654712574399
SUCLA2	4.809596	1.4398599	1.512357202824002e-06	3.061603206889452e-05	0.2908704883227176	0.1448052437278686
ARMC1	4.80907	1.7800359	1.51634080953286e-06	3.067726024843492e-05	0.2208067940552017	0.08392978226474798
BCR	4.8089757	1.4593987	1.517058032558324e-06	3.067726024843492e-05	0.2823779193205945	0.13915467490394032
GOT2	4.807398	1.6579212	1.529074934862204e-06	3.090318701871426e-05	0.23779193205944799	0.09967603405409478
CDC20	4.8061986	3.1576385	1.5382725660690935e-06	3.107191732378305e-05	0.15498938428874734	0.024862502825284412
GARS	4.805123	1.3687569	1.5465639190461093e-06	3.122216547214928e-05	0.3354564755838641	0.18594138476606645
PTBP3	4.803315	1.3499995	1.5606012591858523e-06	3.148818450245941e-05	0.5477707006369427	0.3673623144729903
HSP90AA1	4.8029366	0.76949507	1.5635526218773596e-06	3.153035234894393e-05	0.851380042462845	0.7813606569728019
MCU	4.7965198	1.5166775	1.6144591412449485e-06	3.2521089173751434e-05	0.26963906581740976	0.1307918330445265
SLTM	4.7961063	1.375715	1.6177944940894216e-06	3.25703499879906e-05	0.6157112526539278	0.43494311760717247
CTDSPL2	4.794984	1.457721	1.6268810160790883e-06	3.272211443138242e-05	0.28450106157112526	0.13998342499811647
TXNDC9	4.7949543	1.5645677	1.6271207962928886e-06	3.272211443138242e-05	0.25477707006369427	0.11602501318466059
PDZD11	4.792939	1.4458869	1.6435542097056359e-06	3.303444680364414e-05	0.28662420382165604	0.1417916070217735
H2AFY	4.792242	1.3568417	1.6492779097360742e-06	3.313129570485733e-05	0.5690021231422505	0.39433436299254127
ELAVL1	4.7915506	1.3838745	1.6549720173554085e-06	3.32274442167994e-05	0.3205944798301486	0.17388683794168613
PMF1	4.7890453	1.3064986	1.6757658068824317e-06	3.36264826193552e-05	0.3673036093418259	0.21517366081518874
ASF1B	4.7881236	2.777042	1.6834793589690872e-06	3.376275507815208e-05	0.16348195329087048	0.03367739019061252
RAB5A	4.7876153	1.3236408	1.6877462817524778e-06	3.3829792803079104e-05	0.3503184713375796	0.197242522413923
FLII	4.7868886	1.3703023	1.6938670422041105e-06	3.393389579185147e-05	0.33121019108280253	0.18405786182475703
CCDC124	4.786292	1.340445	1.6989089786379197e-06	3.401628420521143e-05	0.346072186836518	0.20040684095532282
STMP1	4.7850986	1.2905465	1.709036157558578e-06	3.420034576424358e-05	0.4692144373673036	0.3039252618096888
VPS13D	4.7849035	1.292709	1.7106961013395547e-06	3.4214856833403845e-05	0.38004246284501064	0.22534468469825963
AGGF1	4.7843184	1.3761277	1.7156852348900586e-06	3.429331636040039e-05	0.31634819532908703	0.16929104196489114
INTS13	4.784224	1.8929045	1.7164928710213798e-06	3.429331636040039e-05	0.208067940552017	0.07368341746402471
ZNF106	4.783042	1.2821854	1.7266192023499029e-06	3.4476808197058804e-05	0.4033970276008493	0.24583741429970618
SF3B2	4.781311	1.2422858	1.7415580058521264e-06	3.4756142078622505e-05	0.6178343949044586	0.46244255255029004
CXCR5	4.780643	3.2249427	1.7473525124520681e-06	3.4852778914582096e-05	0.15286624203821655	0.023054320801627365
PSMD3	4.7744155	1.4651667	1.802300261278599e-06	3.5909630845431684e-05	0.2802547770700637	0.140887516009945
GART	4.7737184	1.5826167	1.8085542597930313e-06	3.6014632460655467e-05	0.2526539278131635	0.1156483085963987
ECHDC1	4.772442	1.3528558	1.8200563202944393e-06	3.6223970298584435e-05	0.3333333333333333	0.1867701348602426
NDC80	4.7712364	1.6839634	1.8309838955415468e-06	3.6421653022128345e-05	0.23779193205944799	0.10336773901906125
LINC00649	4.7697654	1.398975	1.8444074150423756e-06	3.666874296467463e-05	0.30148619957537154	0.1539968356814586
FYCO1	4.7696	1.7313322	1.8459227881300459e-06	3.6678946779776225e-05	0.22929936305732485	0.09289535146538085
PSMD11	4.7663913	1.3402172	1.8755478449802204e-06	3.722718366275545e-05	0.34182590233545646	0.19445490846078506
EGLN2	4.7636437	1.4389362	1.9012799834943261e-06	3.7703673872202784e-05	0.28874734607218683	0.1444285391396067
EXOSC3	4.7636085	1.7557687	1.9016142173188255e-06	3.7703673872202784e-05	0.2229299363057325	0.08799819181797634
ILF2	4.7628284	1.2764168	1.908981659581868e-06	3.782925702347371e-05	0.4437367303609342	0.29209673773826567
RBL2	4.760583	1.4241868	1.930344388911761e-06	3.823189122216416e-05	0.6369426751592356	0.442251186619453
NT5C2	4.7586393	1.298218	1.9490253523293357e-06	3.858100428372419e-05	0.3673036093418259	0.21698184283884578
KAT6B	4.7536874	1.2949378	1.9973957484803697e-06	3.947445021065335e-05	0.46284501061571126	0.29955548858585096
NDUFV1	4.7525296	1.3263427	2.008874391167221e-06	3.967987673562411e-05	0.4883227176220807	0.3150757176222406
GALK2	4.751572	1.4778917	2.0184096469103208e-06	3.982523530273027e-05	0.27176220806794055	0.13154524222105024
UBE2G1	4.7510524	1.3225484	2.023607499110383e-06	3.9906281290376686e-05	0.40976645435244163	0.2463648007232728
CAND1	4.748305	1.3210948	2.051287600759021e-06	4.04263075121149e-05	0.34182590233545646	0.19505763580200408
RAP1GAP2	4.747773	1.2873667	2.056686883384804e-06	4.049316655124649e-05	0.4012738853503185	0.25412491524146763
CEP55	4.7469044	2.9823873	2.065535080200225e-06	4.064551046796153e-05	0.15498938428874734	0.025691252919460558
TTF1	4.7446766	1.6409793	2.0883948398282367e-06	4.1073261436084523e-05	0.23991507430997877	0.10163489791305658
MRPL4	4.743909	1.3497851	2.096333709395821e-06	4.1207255691512593e-05	0.3227176220806794	0.17599638363595269
MFF	4.743643	1.287056	2.0990885268860545e-06	4.1239258815113515e-05	0.40764331210191085	0.2474195735704061
DCAF6	4.740801	1.4118587	2.1287525132244615e-06	4.1799608764232035e-05	0.2951167728237792	0.1530174037519777
HUWE1	4.7404165	1.2869794	2.1327919081518404e-06	4.185647004303781e-05	0.4543524416135881	0.29209673773826567
PIK3CD	4.7401624	1.2908605	2.1354681679461027e-06	4.188653291264486e-05	0.3970276008492569	0.2431251412642206
LINC00467	4.7381654	2.0409226	2.156617421174577e-06	4.227825666411407e-05	0.19532908704883228	0.06464250734573947
CYLD	4.738059	1.2495809	2.1577493360445094e-06	4.227825666411407e-05	0.4989384288747346	0.3392601521886537
EXOC4	4.7356954	1.3899636	2.1830507170457455e-06	4.272825630726809e-05	0.6284501061571125	0.4384087998191818
NUDT2	4.7347736	1.4414717	2.1929952780132315e-06	4.289995733327755e-05	0.28662420382165604	0.14427785730430195
GMDS	4.734567	1.271553	2.1952323971767388e-06	4.29024599519505e-05	0.445859872611465	0.2822270775258043
REXO2	4.7345314	1.3572023	2.1956161233076237e-06	4.29024599519505e-05	0.3184713375796178	0.17351013335342425
DCTN5	4.734437	1.5226666	2.1966397079302544e-06	4.29024599519505e-05	0.25690021231422505	0.11760717245536051
MTPN	4.7334504	1.3581342	2.2073507619590885e-06	4.308866412718112e-05	0.554140127388535	0.3739923152263995
CCDC34	4.730431	2.5520194	2.2404377361114397e-06	4.368793904071114e-05	0.16772823779193205	0.03902659534393129
VAPA	4.724132	1.3237528	2.311000404157857e-06	4.503989658816918e-05	0.5562632696390658	0.379492202215023
AP1S1	4.7224603	1.5762554	2.3300887697849896e-06	4.5387748303832043e-05	0.2484076433121019	0.1124086491373465
TOMM22	4.7206345	1.2895399	2.3511037031454913e-06	4.577273757384475e-05	0.4543524416135881	0.29428162435018457
KCNQ5	4.719825	2.4056954	2.360479119860116e-06	4.593083267729937e-05	0.1740976645435244	0.04482784600316432
BIRC6	4.7196536	1.368811	2.3624682952207263e-06	4.594511268510829e-05	0.6878980891719745	0.5068936939651925
EIF2S1	4.7191453	1.3982147	2.368376696655252e-06	4.603555787269192e-05	0.30148619957537154	0.15482558577563474
PLGRKT	4.7184305	1.4491103	2.376713707630829e-06	4.6173088329615696e-05	0.2823779193205945	0.14036012958637836
MED16	4.713703	1.5714755	2.4325476077213595e-06	4.720767496829771e-05	0.2505307855626327	0.11527160400813682
ITCH	4.7073517	1.2652601	2.5095602980278617e-06	4.867642632120708e-05	0.4692144373673036	0.31040458072779326
INSIG1	4.706731	1.2910438	2.5172066972255783e-06	4.8798878350187176e-05	0.39278131634819535	0.23875536804038272
SRP68	4.705124	1.6930132	2.537118657049647e-06	4.9158856520208646e-05	0.22505307855626328	0.09018307842989527
SERF2	4.7049937	0.692778	2.538735775414123e-06	4.916416302430282e-05	0.9278131634819533	0.8720711218262639
TRAF3IP2	4.704468	2.6081712	2.545287857122633e-06	4.9264981945291105e-05	0.16348195329087048	0.03397875386122203
SMIM27	4.7018743	1.5492444	2.5778447542114982e-06	4.9868761019500554e-05	0.25690021231422505	0.12212762751450312
TROAP	4.701254	3.0535166	2.5856907405199655e-06	4.999411875001123e-05	0.15286624203821655	0.025540571084155805
POLR2B	4.70019	1.2971176	2.5991943576543357e-06	5.0228676179781595e-05	0.416135881104034	0.2545769607473819
GNB1	4.6995163	1.3272631	2.607781630197704e-06	5.036802925955998e-05	0.6390658174097664	0.4659835756799518
QARS	4.6980214	1.4144262	2.626936730250549e-06	5.0684507782762443e-05	0.28450106157112526	0.14495592556317335
C8orf76	4.696704	1.5833576	2.643932383451937e-06	5.098554750617721e-05	0.24416135881104034	0.1090936487606419
MAD2L1	4.696178	1.963006	2.6507448234381e-06	5.1090000675438594e-05	0.20169851380042464	0.07390944021698184
SRP19	4.695534	1.3193322	2.659111101066038e-06	5.122427653164108e-05	0.46709129511677283	0.2948843516914036
RPRD2	4.693265	1.2875447	2.6887873291949977e-06	5.17414852975111e-05	0.35456475583864117	0.20545468243803208
UBE4B	4.691841	1.3577557	2.707574314393993e-06	5.207563188709119e-05	0.3057324840764331	0.16205831387026293
MRPS22	4.68777	1.6026937	2.761982286037704e-06	5.3094177337849785e-05	0.23779193205944799	0.10291569351314699
SDHAF2	4.6839705	1.2842243	2.8137030770982756e-06	5.406002431751915e-05	0.416135881104034	0.256987870112258
MAP2K2	4.6802483	1.2826357	2.865278766796075e-06	5.499321874331575e-05	0.5286624203821656	0.36058163188427633
AC010894.3	4.678972	1.6202502	2.8831697640833076e-06	5.530759776478676e-05	0.23779193205944799	0.1044978527838469
TIMM17B	4.6758227	1.308045	2.927777198226964e-06	5.613387806825831e-05	0.34182590233545646	0.192043999095909
TOPBP1	4.673459	1.362715	2.9616878418374545e-06	5.675431240790192e-05	0.3078556263269639	0.1674075190235817
CFAP298	4.673075	1.502634	2.9672337916802585e-06	5.683083412312357e-05	0.25902335456475584	0.12333308219694115
STAU1	4.6723895	1.2776241	2.9771559447321104e-06	5.6991048500596216e-05	0.4394904458598726	0.27401491750169515
HADHB	4.668608	1.2820898	3.0324737011729993e-06	5.801963927685988e-05	0.37579617834394907	0.22685150305130716
BARD1	4.668094	1.7374775	3.0400691619202163e-06	5.8134572306918405e-05	0.21868365180467092	0.08573796428840504
LARP7	4.666398	1.2891	3.0652550728714226e-06	5.8585587948912235e-05	0.3524416135881104	0.2067354780381225
PBDC1	4.66537	1.4135745	3.0806219126908452e-06	5.884856086972736e-05	0.28662420382165604	0.1465380848338733
PMS2	4.663048	1.5542445	3.115602193951037e-06	5.9485735994158526e-05	0.2484076433121019	0.11353876290213215
AURKB	4.661559	3.0064979	3.1382324406235317e-06	5.9886572241533824e-05	0.15286624203821655	0.026821366684246215
NCAPG2	4.6605783	2.3104703	3.1532257160318762e-06	6.014133112687999e-05	0.1740976645435244	0.045957959767949974
NDUFS8	4.6600995	1.3239946	3.1605666315687865e-06	6.024994754273393e-05	0.524416135881104	0.35349958562495293
RNGTT	4.658646	1.2694049	3.1829618919396875e-06	6.061372955613137e-05	0.39490445859872614	0.239810140887516
PCNP	4.6584983	1.2641524	3.185246334296657e-06	6.0625689590011405e-05	0.43524416135881105	0.27710389512544265
IFNAR1	4.657742	1.4080669	3.196967339096186e-06	6.081715258745296e-05	0.28662420382165604	0.14917501695170649
CNR2	4.656903	5.692327	3.2100187308796257e-06	6.103371198385723e-05	0.12951167728237792	0.0033903412943569653
UBE2J2	4.6527843	1.4633347	3.274825379256143e-06	6.223358447879236e-05	0.267515923566879	0.13139456038574548
KRI1	4.6507106	1.6395845	3.307934390480152e-06	6.283015393148108e-05	0.22929936305732485	0.09530626083025691
DESI1	4.6472774	1.4740179	3.3634453830746713e-06	6.385138198439628e-05	0.2632696390658174	0.12694944624425525
NEK7	4.6458654	1.2805823	3.3865387411954155e-06	6.425645643675138e-05	0.4734607218683652	0.30648685300986966
RMND5A	4.6447606	1.4670188	3.4047135523383857e-06	6.456783457468252e-05	0.2653927813163482	0.12664808257364574
GOLGA3	4.6436496	1.5866861	3.4230798226275017e-06	6.482466128620539e-05	0.23779193205944799	0.10427183003088977
USP16	4.64362	1.2649847	3.4235695818757683e-06	6.482466128620539e-05	0.4309978768577495	0.2742409402546523
GPS1	4.643301	1.3464509	3.4288632652077017e-06	6.489132594098609e-05	0.3099787685774947	0.16597604158818655
NCAPD3	4.6430116	1.702841	3.4336735845617414e-06	6.494877874343375e-05	0.2229299363057325	0.08995705567693814
ILRUN	4.6413097	1.4261001	3.4620775392234594e-06	6.545222108115591e-05	0.2781316348195329	0.1415655842688164
UBE2C	4.6383376	3.1079144	3.5122270457697164e-06	6.633179675037017e-05	0.15286624203821655	0.028252844119641376
DDX39A	4.637841	1.2122164	3.5206694985277974e-06	6.645694910552651e-05	0.4437367303609342	0.30294582988020796
DHX15	4.6365294	1.2902225	3.5430754653898844e-06	6.684541500450266e-05	0.3630573248407643	0.2109545694266556
TBC1D15	4.635667	1.2874819	3.557885377332432e-06	6.709024353206819e-05	0.35668789808917195	0.210427183003089
ATAD5	4.634219	2.186452	3.5828710899488676e-06	6.752660389455124e-05	0.18046709129511676	0.05319068786257817
UBR1	4.6326594	1.2528402	3.609982755466353e-06	6.800256244612661e-05	0.42462845010615713	0.2636178708656671
FRG1	4.632311	1.2846547	3.616068636520963e-06	6.808216469408631e-05	0.346072186836518	0.20289309123785126
EXOSC1	4.630473	1.3811626	3.6483113790621758e-06	6.865390477380704e-05	0.2908704883227176	0.15294206283432532
S100A11	4.630361	1.4861034	3.650290100757291e-06	6.865584171521974e-05	0.7473460721868365	0.5568447223687184
YAF2	4.6288543	1.2855675	3.6769463998000783e-06	6.912168216696593e-05	0.35881104033970274	0.21246138777970316
STXBP5	4.628665	1.3684072	3.6803046532396802e-06	6.914929702937656e-05	0.2951167728237792	0.15467490394032998
POLDIP3	4.627135	1.3840758	3.707593940319894e-06	6.96262933861716e-05	0.2908704883227176	0.15279138099902057
POLR2I	4.625811	1.269312	3.731351825574401e-06	7.001259524057748e-05	0.39278131634819535	0.24154298199352067
PHACTR4	4.625776	1.3319206	3.73199020011384e-06	7.001259524057748e-05	0.31634819532908703	0.17674979281247646
COA4	4.6234593	1.3783514	3.773924968996938e-06	7.076302653189391e-05	0.2908704883227176	0.15053115346944926
EXOSC9	4.622987	1.3035476	3.782538407295045e-06	7.088821722755042e-05	0.43312101910828027	0.2647479846304528
CD2AP	4.6213384	1.2931473	3.812725478792697e-06	7.139915436980726e-05	0.33970276008492567	0.1959617268138326
DCTPP1	4.621285	1.6193986	3.8137030898875216e-06	7.139915436980726e-05	0.23142250530785563	0.0986212612069615
SEC13	4.620966	1.286743	3.819573804311453e-06	7.147250552740466e-05	0.3821656050955414	0.22587207112182625
DIAPH3	4.6205287	3.0328298	3.8276329285902045e-06	7.158671068948906e-05	0.15074309978768577	0.025615912001808183
OXSR1	4.618224	1.3420079	3.870376729178496e-06	7.231428869698617e-05	0.31634819532908703	0.17577036088299555
CAAP1	4.6162806	1.3871152	3.906790391049112e-06	7.295532403203498e-05	0.2823779193205945	0.14269569803360205
TMEM156	4.6156244	1.3644519	3.919149765620354e-06	7.314880192323844e-05	0.29723991507430997	0.15904467716416787
ESYT2	4.612924	1.2539661	3.970430664979149e-06	7.406816145203968e-05	0.4437367303609342	0.2880283281850373
RPP30	4.612664	1.4587839	3.975401794758929e-06	7.412311823228302e-05	0.2632696390658174	0.12740149175016952
PSMC5	4.611187	1.2789613	4.00376028357682e-06	7.461386463299144e-05	0.5116772823779193	0.3507873125894673
DCK	4.60864	1.4387484	4.053106150431617e-06	7.549503216893008e-05	0.27176220806794055	0.13388081066827395
MRPL21	4.6076775	1.3598039	4.071919746039385e-06	7.576834500497587e-05	0.29936305732484075	0.15535297219920138
SUCO	4.6064954	1.2890114	4.09511827112928e-06	7.612261241320609e-05	0.3673036093418259	0.21645445641527913
TOX4	4.6050954	1.2821041	4.122772512748735e-06	7.659776484219109e-05	0.39278131634819535	0.23777593611090184
FOXM1	4.6043153	3.1902544	4.1382523787920195e-06	7.684635987628955e-05	0.1464968152866242	0.021698184283884578
AKR1B1	4.6036534	1.3285425	4.151430475673416e-06	7.705198115624884e-05	0.3333333333333333	0.18993445340164244
NOA1	4.6033874	1.6065098	4.1567365635226415e-06	7.71113608522515e-05	0.23142250530785563	0.09877194304226626
COA1	4.601349	1.2578427	4.197633030887673e-06	7.783058083258344e-05	0.40976645435244163	0.25442627891207714
ZNF148	4.599718	1.2618803	4.2306275334791755e-06	7.84026320774032e-05	0.4607218683651805	0.29473366985609883
ABLIM1	4.598714	1.3244331	4.2510737558718845e-06	7.874167537381926e-05	0.5923566878980892	0.4152791380999021
ECHS1	4.596232	1.366361	4.301994682949909e-06	7.964456620670188e-05	0.28874734607218683	0.1507571762224064
TMEM8A	4.594619	1.6927102	4.3354061348864975e-06	8.022254799948468e-05	0.2208067940552017	0.08958035108867626
RABGAP1	4.594489	1.2647771	4.338109431248775e-06	8.023200772770915e-05	0.35881104033970274	0.21087922850900323
GON4L	4.5931597	1.2345287	4.365849664428491e-06	8.070427452916525e-05	0.4309978768577495	0.277179236043095
CENPU	4.592675	2.2001176	4.3760016317854255e-06	8.085110334425964e-05	0.1762208067940552	0.04942364197995932
MTERF4	4.591133	1.2856836	4.408465384497995e-06	8.14098090504597e-05	0.3354564755838641	0.19061252166051382
SLX4IP	4.59066	1.6627176	4.418462075449337e-06	8.155326798967282e-05	0.2229299363057325	0.09266932871242371
SCNM1	4.587759	1.2781308	4.480294111587196e-06	8.261120643738184e-05	0.3333333333333333	0.18812627137798538
POLR2H	4.587588	1.4140444	4.4839719138963725e-06	8.263738973842957e-05	0.2781316348195329	0.14013410683342123
AGAP1	4.5865774	1.3910755	4.505717145173274e-06	8.2996352909153e-05	0.2929936305732484	0.159270699917125
YY1	4.580899	1.2488233	4.629814516486556e-06	8.519650131620132e-05	0.45222929936305734	0.2951857153620131
SCLT1	4.580899	1.2300804	4.629814516486556e-06	8.519650131620132e-05	0.46709129511677283	0.3116853763278837
OSTC	4.580403	1.3399318	4.640815985979206e-06	8.535603311699744e-05	0.5286624203821656	0.35063663075416257
RAB5IF	4.579327	1.2734182	4.664738474021798e-06	8.575293464975984e-05	0.5307855626326964	0.3649514051081142
HERC4	4.578689	1.2538508	4.6789900337021846e-06	8.59717440881193e-05	0.4437367303609342	0.28388457771415654
SEC22B	4.576905	1.3818698	4.719063331066727e-06	8.662108173539281e-05	0.2823779193205945	0.14593535749265427
MAP7D3	4.5767984	2.1177387	4.721462157645759e-06	8.662167239698868e-05	0.18046709129511676	0.05334136969788292
SNX25	4.5748544	1.4722562	4.765513697405336e-06	8.73860555304272e-05	0.2653927813163482	0.13154524222105024
AKAP11	4.5745473	1.4361403	4.772512178781125e-06	8.747056497524684e-05	0.27176220806794055	0.13734649288028328
ACAP2	4.5733123	1.3236576	4.800740113997767e-06	8.79438883445607e-05	0.6348195329087049	0.4579974384087998
GINS2	4.5702395	2.5681078	4.871667874376293e-06	8.906489304198137e-05	0.1613588110403397	0.0366910268967076
RCC2	4.5701156	1.5773518	4.874553245526589e-06	8.907315194184656e-05	0.2356687898089172	0.10404580727793264
NOP56	4.5696487	1.4090956	4.885422403919073e-06	8.922721826638822e-05	0.2781316348195329	0.14239433436299254
IP6K2	4.569501	1.2491302	4.888866843267345e-06	8.924559368101151e-05	0.37579617834394907	0.2303925261809689
MYO5A	4.5686975	1.2429323	4.90764537218982e-06	8.95420129313388e-05	0.39490445859872614	0.24493332328787765
RNF169	4.568597	1.3599678	4.9099975397720545e-06	8.95420129313388e-05	0.2908704883227176	0.1530174037519777
METTL17	4.567634	1.4347281	4.932605550255234e-06	8.990950983311345e-05	0.2632696390658174	0.12717546899721238
ZDHHC3	4.567102	1.365133	4.945131185911787e-06	9.009295497041181e-05	0.28874734607218683	0.14917501695170649
PPP2CA	4.5664935	1.2929989	4.959503459393381e-06	9.030984383943141e-05	0.5456475583864119	0.3745197016499661
GAR1	4.565962	1.481963	4.972094497419711e-06	9.049409781206306e-05	0.2526539278131635	0.11866194530249378
MGMT	4.5632377	1.2473154	5.0370700692318534e-06	9.163111411727389e-05	0.3970276008492569	0.24297445942891585
GTSE1	4.5613885	3.158907	5.0816484210770715e-06	9.239613207145647e-05	0.1464968152866242	0.023280343554584495
MPRIP	4.5577545	1.2558248	5.170341333700446e-06	9.39154655854938e-05	0.3630573248407643	0.2142695698033602
GAN	4.554487	2.105342	5.251356902048606e-06	9.533973907335368e-05	0.18046709129511676	0.0543961425450162
COX15	4.5507703	1.7613169	5.3449841331310695e-06	9.699145476288064e-05	0.208067940552017	0.08016273638212913
ELP4	4.5485663	1.3331822	5.401258193308485e-06	9.796404912452124e-05	0.29936305732484075	0.16183229111730582
TMEM18	4.544507	1.3646637	5.506392853725273e-06	9.982143875146049e-05	0.2908704883227176	0.1533941083402396
PPP1R7	4.542575	1.2485069	5.557120603886016e-06	0.00010069117387268914	0.40552016985138006	0.25337150606494385
USP25	4.542268	1.2780855	5.565228516542395e-06	0.00010078818848786155	0.49044585987261147	0.32547276425826865
ZNF655	4.5418544	1.2573248	5.57616089853759e-06	0.00010093623395023458	0.40976645435244163	0.2538235515708581
B4GALT1	4.5413933	1.2482016	5.588366911878965e-06	0.00010110717614517153	0.4309978768577495	0.26941912152490016
DEPDC1B	4.5387697	2.4270666	5.658335941110401e-06	0.00010232250680858784	0.16348195329087048	0.03895125442627891
MRPS18A	4.538634	1.5554597	5.661983213808683e-06	0.00010233790005363536	0.23354564755838642	0.10208694341897084
FH	4.53835	1.7158836	5.669602163631706e-06	0.0001024250290183041	0.21231422505307856	0.08347773675883373
RNF19A	4.538019	1.4125146	5.678503341963796e-06	0.00010253522487381199	0.8004246284501062	0.6246515482558578
OXA1L	4.5370326	1.2522057	5.70512742360459e-06	0.00010296517200756982	0.46496815286624205	0.30520605740977924
ARL8B	4.5350475	1.2614417	5.759056929717799e-06	0.00010383608014019762	0.3630573248407643	0.21351616062683643
RNF5	4.5344386	1.4323661	5.775686374468784e-06	0.00010408463662822845	0.2632696390658174	0.13184660589165975
BLZF1	4.532548	1.8870091	5.827644378733693e-06	0.00010496929719785035	0.19745222929936307	0.0714231899344534
CSRP1	4.5324	1.4174303	5.831722384056059e-06	0.00010499108262608746	0.267515923566879	0.13177126497400737
PPM1B	4.531496	1.2557849	5.85673934673555e-06	0.00010538963462628706	0.46284501061571126	0.29985685225646047
CD47	4.5307693	1.3272407	5.876925468612048e-06	0.00010570090863718407	0.6815286624203821	0.5063663075416258
TRAF3IP3	4.529351	1.4482703	5.916504911497479e-06	0.00010636050897137487	0.7515923566878981	0.560159722745423
SLU7	4.5292215	1.2373489	5.9201457642615696e-06	0.00010637371385259583	0.37154989384288745	0.2172078655918029
PKIA	4.5275908	1.8296162	5.966004498739089e-06	0.00010714510827200657	0.19745222929936307	0.06931364424018685
ABCG1	4.525475	1.6153845	6.025994596568884e-06	0.00010816941060765951	0.22717622080679406	0.09869660212461388
BLOC1S2	4.5249496	1.2452912	6.040997689073729e-06	0.0001083855668714645	0.35881104033970274	0.21321479695622692
KATNBL1	4.52479	1.5158837	6.0455562518643946e-06	0.00010841421086452167	0.23991507430997877	0.10864160325472765
SLC27A2	4.522391	2.9210544	6.114501721741122e-06	0.00010954325869674342	0.14861995753715498	0.02516386649589392
GRIPAP1	4.519058	1.3530302	6.2115278779360374e-06	0.00011122707038176953	0.28662420382165604	0.15316808558728245
COPS5	4.518509	1.2599287	6.22766770568771e-06	0.00011146154801754322	0.3524416135881104	0.2080162736382129
TAX1BP1	4.517664	1.3100936	6.252563175296443e-06	0.00011185242657821364	0.6857749469214437	0.518797558954268
AKAP9	4.516813	1.2407196	6.277728953183695e-06	0.0001122477564315957	0.5435244161358811	0.38258117983877044
HIST1H2BK	4.516228	1.7477856	6.295086614831549e-06	0.00011250315683078591	0.21019108280254778	0.08415580501770512
KPNA3	4.513587	1.2708544	6.374032475736573e-06	0.00011385844931402358	0.33970276008492567	0.1969411587433135
MKNK2	4.5133386	1.2394209	6.381498699204292e-06	0.00011393621165345185	0.3524416135881104	0.21208468319144128
GNG10	4.5117908	1.3403292	6.428262963682775e-06	0.00011471518904619857	0.2951167728237792	0.15798990431703458
FOXJ3	4.51107	1.2380353	6.4501504068536216e-06	0.00011504968569261668	0.3609341825902335	0.22067354780381224
MRPS7	4.508647	1.2849413	6.524230214320837e-06	0.00011625771668663923	0.3227176220806794	0.18029081594213817
FXR1	4.507814	1.2351178	6.549894018668169e-06	0.00011665823405220129	0.46709129511677283	0.30859639870413624
BRWD1	4.5072055	1.2157898	6.5687023514475375e-06	0.00011693632041115337	0.4607218683651805	0.30415128456264595
PSMC6	4.5064726	1.2514331	6.591413942311022e-06	0.0001172835885768234	0.34394904458598724	0.2037971822496798
SLC30A7	4.5056634	1.272335	6.616593934819315e-06	0.00011767441914884439	0.32696390658174096	0.18729752128380925
OCEL1	4.504174	1.711915	6.66315092077419e-06	0.00011844486976748719	0.21019108280254778	0.08204625932343856
TBC1D31	4.503554	2.1738997	6.682642015207403e-06	0.00011873367980514862	0.1740976645435244	0.049649664732916446
CS	4.5030813	1.3264723	6.697528969619559e-06	0.00011894044532607739	0.3036093418259023	0.16446922323513902
HMCES	4.500848	1.4360657	6.768299960273082e-06	0.00012013896549270371	0.25690021231422505	0.12167558200858887
GGA2	4.4994297	1.2167511	6.813604602661413e-06	0.00012088450899758138	0.40976645435244163	0.2569125291946056
CIP2A	4.498189	2.6813707	6.853483991269075e-06	0.00012153312381998034	0.15286624203821655	0.029835003390341293
ZDHHC24	4.495116	1.3683763	6.953196127413467e-06	0.0001231990652052479	0.2781316348195329	0.1428463798689068
FANCD2	4.4950867	2.106669	6.9541615997935085e-06	0.0001231990652052479	0.1762208067940552	0.05160852859187825
UHRF1	4.494519	2.6134443	6.972723553780635e-06	0.00012346814455342284	0.15711252653927812	0.03518420854366006
SFI1	4.4893847	1.2899576	7.14291775894107e-06	0.0001263125312218274	0.33121019108280253	0.18820161229563775
INTS11	4.4893613	1.3103527	7.143710271008517e-06	0.0001263125312218274	0.3036093418259023	0.16597604158818655
SART1	4.4879136	1.4407974	7.192412278244992e-06	0.0001270967131462534	0.25690021231422505	0.1255179688088601
COX10	4.487837	1.5323067	7.195005317861181e-06	0.0001270967131462534	0.2356687898089172	0.10494989828976117
CDCA7L	4.487701	2.0110972	7.199595193657008e-06	0.00012711644171878444	0.18259023354564755	0.058313870262939806
MTDH	4.487565	1.3886551	7.204187869583881e-06	0.00012713620068208277	0.70276008492569	0.5209071046485346
MED4	4.4873757	1.2324127	7.210582340685003e-06	0.00012718772253080086	0.3991507430997877	0.24485798237022527
GNB2	4.487175	1.3471707	7.217382413597198e-06	0.00012724634572257757	0.6157112526539278	0.4351691403601296
RAB11A	4.484829	1.3080623	7.2972385250904115e-06	0.00012859230970478294	0.5286624203821656	0.3548557221426957
SEC24C	4.4826193	1.3690879	7.3732406346693794e-06	0.0001298690955098816	0.2823779193205945	0.14872297144579222
NRAS	4.4823947	1.4491475	7.3810049978567446e-06	0.0001299433207919936	0.25690021231422505	0.12476455963233632
AAGAB	4.48152	1.334217	7.411319740789245e-06	0.00013041428549645536	0.2908704883227176	0.15640774504633467
SF3A3	4.4812956	1.2722108	7.4191224437753266e-06	0.00013048885178501717	0.3248407643312102	0.18322911173058087
PYHIN1	4.480628	1.2635579	7.442371656658822e-06	0.0001308264012261633	0.6008492569002123	0.4350937994424772
RBCK1	4.4805393	1.2592758	7.4454630680609326e-06	0.0001308264012261633	0.47983014861995754	0.31597980863406916
SNX1	4.473201	1.2543277	7.705736012669095e-06	0.00013533476190004872	0.33121019108280253	0.19144127175468997
UBE2E1	4.4676642	1.22648	7.907826741573027e-06	0.00013881744199919154	0.35881104033970274	0.2169065019211934
RPL39L	4.4664826	1.9549417	7.951613817573954e-06	0.00013951918376655046	0.18471337579617833	0.05951932494537784
BMERB1	4.4663405	2.120264	7.956883816016e-06	0.0001395447554144713	0.1762208067940552	0.052512619603706776
MARF1	4.4660926	1.3311145	7.966114348744167e-06	0.00013963972762374774	0.28662420382165604	0.15188728998719203
MFAP1	4.465059	1.6651559	8.00468520540031e-06	0.0001402486755399027	0.21443736730360935	0.0881488736532811
C21orf91	4.462819	1.3220886	8.088831581842985e-06	0.00014165517929523212	0.2823779193205945	0.14661342575152567
GORASP2	4.4604735	1.282	8.177880836060888e-06	0.0001431461580490983	0.3248407643312102	0.18428388457771416
TES	4.457194	1.2009431	8.303942381086752e-06	0.00014521385336366757	0.43524416135881105	0.2807202591727567
DNAJB1	4.456745	1.245474	8.321348774693016e-06	0.0001454487519114322	0.5583864118895966	0.3995328863105553
VHL	4.4559474	1.3535086	8.352354054695048e-06	0.00014592100752071284	0.2781316348195329	0.1428463798689068
NCAPG	4.454423	2.6306531	8.41191601194829e-06	0.0001468214296391604	0.15498938428874734	0.034280117531831536
LLPH	4.4530225	1.2658608	8.466987469316253e-06	0.00014771220608410113	0.33121019108280253	0.18699615761319974
SUGT1	4.451817	1.2962773	8.514666552938887e-06	0.00014847323034974567	0.3078556263269639	0.17343479243577187
CSE1L	4.4507537	1.4487088	8.55694933322414e-06	0.0001491394774025413	0.2484076433121019	0.11723046786709862
GLYR1	4.4494123	1.279648	8.610558775630213e-06	0.00015000240920839668	0.3099787685774947	0.173660815188729
GIGYF2	4.448662	1.2293663	8.640691593086763e-06	0.00015038419067930033	0.35456475583864117	0.21313945603857454
USP9X	4.4477816	1.2269825	8.676172746653809e-06	0.00015092994234803994	0.40764331210191085	0.25442627891207714
CCDC82	4.4470663	1.3846142	8.7050887048247e-06	0.00015134323805966317	0.27176220806794055	0.13749717471558803
NDC1	4.4469895	2.1594267	8.708200851169384e-06	0.00015134323805966317	0.16985138004246284	0.046410005273864234
ANKRD36B	4.445613	1.2109336	8.764160726261503e-06	0.00015224349631793888	0.43736730360934184	0.28524071423189934
ABHD18	4.4451995	1.3643315	8.781039724745316e-06	0.00015246434296271503	0.2760084925690021	0.14661342575152567
EEF1AKMT2	4.4432435	1.4613038	8.861274891402512e-06	0.00015378343096787199	0.24416135881104034	0.11248399005499887
EFCAB14	4.4431434	1.2187958	8.865414588186385e-06	0.00015378343096787199	0.3609341825902335	0.2172078655918029
CPSF2	4.4422865	1.5666703	8.900798948845751e-06	0.00015432408447498973	0.22505307855626328	0.09749114744217585
VASP	4.441979	1.2402642	8.91352135800524e-06	0.0001544714939509232	0.42250530785562634	0.26843968959541925
CHMP1A	4.4352903	1.3938454	9.19482356354109e-06	0.00015927105406964855	0.2653927813163482	0.13192194680931213
POLQ	4.4304924	3.099228	9.401808799554622e-06	0.00016270241317848638	0.14225053078556263	0.022225570707451216
RER1	4.42963	1.225433	9.439494425165684e-06	0.00016327737970486258	0.4968152866242038	0.33376026520003016
PYCR2	4.4286075	1.3115574	9.484336127810484e-06	0.00016397552508927327	0.29723991507430997	0.16484592782340088
SAE1	4.428354	1.301542	9.495513289155904e-06	0.0001640912567971649	0.3057324840764331	0.17253070142394333
MAGOHB	4.4279695	1.7163329	9.512432888883007e-06	0.00016430606709108399	0.208067940552017	0.08370375951179085
CENPH	4.4266224	2.2071388	9.572009621811295e-06	0.00016525713404146945	0.16772823779193205	0.04565659609734046
DPP3	4.426516	1.6280588	9.57672819854085e-06	0.0001652606453535095	0.21443736730360935	0.0874708053944097
MAPKAPK5-AS1	4.425795	1.2967765	9.60876828059639e-06	0.00016573540425924058	0.30148619957537154	0.16635274617644843
CCDC28A	4.4238806	1.3266695	9.694356172087242e-06	0.0001671328922536812	0.2908704883227176	0.1569351314699013
MGST2	4.4237447	1.8643208	9.700459458293582e-06	0.00016715937694585848	0.1910828025477707	0.06765614405183455
HMMR	4.422764	2.8099287	9.744618232175953e-06	0.00016784130443099862	0.14861995753715498	0.02870488962555564
BOD1L1	4.4192953	1.2047048	9.902315135829263e-06	0.00017047725131067115	0.5074309978768577	0.3486777668952008
TXN2	4.4184623	1.2196418	9.940556107197626e-06	0.0001710551453124308	0.40552016985138006	0.2556317335945152
TXNDC12	4.4180784	1.2337843	9.95823238640086e-06	0.0001712787892738054	0.33970276008492567	0.20266706848489416
SBF1	4.417606	1.4107286	9.980029021879737e-06	0.00017157305882095834	0.25690021231422505	0.12649740073834098
ZNF267	4.4147873	1.3098952	1.0110940319884643e-05	0.00017374203129018678	0.29723991507430997	0.16356513222331048
SIMC1	4.413765	1.4845803	1.0158823700725464e-05	0.0001744829217598558	0.23779193205944799	0.1087922850900324
TIMM17A	4.4132214	1.2418891	1.018437582735005e-05	0.00017483974655574071	0.3524416135881104	0.20816695547351766
SIKE1	4.41162	1.5227177	1.0260000692566718e-05	0.00017605545492200398	0.23142250530785563	0.1038951254426279
EPRS	4.411372	1.2312541	1.0271769043536276e-05	0.00017617479792055824	0.3991507430997877	0.2466661643938823
CDC5L	4.410373	1.2411752	1.0319253072483362e-05	0.00017690631461637636	0.3375796178343949	0.1969411587433135
PSMC4	4.409227	1.2195828	1.0374019802676408e-05	0.00017767875470180592	0.37154989384288745	0.22655013938069765
PI4KA	4.406958	1.2061354	1.0483243607918046e-05	0.00017938157984731575	0.3651804670912951	0.21879002486250282
SIN3A	4.4067397	1.3666664	1.0493825586557349e-05	0.00017947874312784372	0.26963906581740976	0.13734649288028328
EIF3H	4.405097	1.2456001	1.057366029416961e-05	0.00018067532232815217	0.7749469214437368	0.621110525126196
SAR1B	4.404571	1.2653253	1.059934121326034e-05	0.00018102962564001015	0.31210191082802546	0.17569501996534317
CRIP1	4.404453	1.0064839	1.0605120396624085e-05	0.0001810438487112118	0.9002123142250531	0.8038122504332103
TDP2	4.4034486	1.4419947	1.0654365085980858e-05	0.00018179972797761557	0.24628450106157113	0.11715512694944624
ATXN2L	4.4028163	1.2167	1.0685472156232657e-05	0.00018224555749779659	0.35668789808917195	0.2149476380622316
PNP	4.4020305	1.318236	1.0724258854733973e-05	0.00018282189023852732	0.2802547770700637	0.1465380848338733
GBF1	4.4012446	1.198718	1.0763179963403045e-05	0.00018339997664828438	0.35881104033970274	0.21539968356814587
PPP2R5C	4.401026	1.4636914	1.0774031597185208e-05	0.00018349945578807623	0.9193205944798302	0.7406765614405183
TNIP1	4.400695	1.1857871	1.0790475564325619e-05	0.00018369404471157302	0.445859872611465	0.2938295788442703
TMEM155	4.4005294	1.2468277	1.0798706531625103e-05	0.00018370333309012532	0.4033970276008493	0.24598809613501094
CSNK1A1	4.399655	1.266185	1.0842312756281702e-05	0.00018429394916145923	0.6157112526539278	0.4442853913960672
SEC61G	4.3995843	1.2427106	1.0845855755137378e-05	0.00018429394916145923	0.7091295116772823	0.5516461990507044
CWC15	4.3992	1.2213347	1.0865066217711548e-05	0.00018453470470276582	0.4140127388535032	0.26105627966548633
HSPA4	4.3981543	1.2353841	1.091754260768151e-05	0.00018526917349538793	0.3375796178343949	0.19746854516688014
CDK5RAP2	4.3981366	1.340833	1.0918434120093761e-05	0.00018526917349538793	0.27176220806794055	0.13847660664506894
FOCAD	4.396801	1.4926802	1.098579493599137e-05	0.00018632580187776651	0.23354564755838642	0.10540194379567543
PRPS1	4.3953595	1.31044	1.1058966148251417e-05	0.0001874799536786244	0.28450106157112526	0.14894899419874935
WBP1	4.3929663	1.2348226	1.1181446522290658e-05	0.00018946857600109275	0.3333333333333333	0.20161229563776087
TAF2	4.3928423	1.2869033	1.1187832542960143e-05	0.00018948906011331985	0.2908704883227176	0.1575378588111203
EMC6	4.3911524	1.2224368	1.1275151428581183e-05	0.0001908796565390841	0.36942675159235666	0.22534468469825963
APPL2	4.3879437	1.478966	1.1442728547780201e-05	0.00019362704927290946	0.23779193205944799	0.10969637610186092
ETFA	4.386963	1.2162678	1.1494431110757831e-05	0.00019441204856046553	0.36942675159235666	0.2244405936864311
ORMDL2	4.3855095	1.2405498	1.1571460854181294e-05	0.00019556603348662237	0.33121019108280253	0.1923453627665185
ASB8	4.3843927	1.4514217	1.1630976698904485e-05	0.0001964491823519165	0.24628450106157113	0.11820989979657952
FAM111A	4.3826084	1.2709613	1.1726682963968927e-05	0.00019797431880268758	0.31422505307855625	0.17953740676561442
USP11	4.38184	1.2697186	1.1768112041865955e-05	0.00019858214331228022	0.30148619957537154	0.16446922323513902
DDX23	4.3815093	1.4003441	1.178600143192767e-05	0.0001987923679308685	0.25690021231422505	0.1277781963384314
BDP1	4.3810544	1.2112644	1.181064172964497e-05	0.0001991162127806244	0.4713375796178344	0.3116100354102313
POLA1	4.3789687	1.6775067	1.1924233840456392e-05	0.00020093871215218434	0.21019108280254778	0.0871694417238002
PUF60	4.3783717	1.2142868	1.1956926069565781e-05	0.00020139689418876078	0.39490445859872614	0.24824832366458224
PET100	4.377509	1.3058845	1.2004335386649988e-05	0.00020209164500463502	0.6772823779193206	0.5025239207413547
PHKB	4.3774204	1.1864512	1.2009216357068964e-05	0.00020209164500463502	0.3991507430997877	0.2549536653356438
C1orf131	4.376788	1.4510767	1.2044088931899439e-05	0.00020258533961233977	0.2356687898089172	0.1071347849016801
CHD9	4.3766227	1.1918826	1.2053230407080452e-05	0.00020259135480933194	0.3630573248407643	0.2221803661568598
MTA2	4.376581	1.5080545	1.2055516810325537e-05	0.00020259135480933194	0.23142250530785563	0.10472387553680404
LRBA	4.376416	1.3472729	1.206466656323553e-05	0.00020265207016107554	0.7239915074309978	0.5465983575679951
UGP2	4.374614	1.2007669	1.2164763761636052e-05	0.00020423968735763356	0.37791932059447986	0.23634445867550666
SDHAF3	4.374094	1.4582416	1.2193791273328346e-05	0.00020463317487166014	0.24416135881104034	0.1182852407142319
PPP4R3B	4.3736567	1.178904	1.2218251924609773e-05	0.00020494969692605054	0.44798301486199577	0.2975212838092368
COPS4	4.3731956	1.3850809	1.2244085462049458e-05	0.00020528894731858553	0.25690021231422505	0.12664808257364574
AASDHPPT	4.3702116	1.3368206	1.2412606564261559e-05	0.00020801914508174785	0.27388535031847133	0.14292172078655918
INPP1	4.369993	1.7364138	1.2425040291779354e-05	0.00020813221955122017	0.19957537154989385	0.07692307692307693
BBIP1	4.368735	1.3694862	1.2496849706553886e-05	0.0002091493231121292	0.2653927813163482	0.13425751525653581
PTBP1	4.3687286	1.2176312	1.2497187772088921e-05	0.0002091493231121292	0.40764331210191085	0.2565358246063437
UBQLN1	4.3657155	1.2181383	1.2670743073371235e-05	0.0002118601494876476	0.346072186836518	0.2071121826263844
YIF1B	4.3645573	1.2986889	1.2738052565593956e-05	0.0002128883387914632	0.2929936305732484	0.15429819935206812
LMTK2	4.362909	1.287605	1.2834454293644327e-05	0.0002144015799186107	0.29723991507430997	0.16138024561139155
MTMR14	4.362737	1.2461073	1.2844514387425181e-05	0.0002144717477619293	0.3099787685774947	0.17351013335342425
MIA2	4.3620753	1.2327497	1.288343784712382e-05	0.00021502357895238436	0.32908704883227174	0.19129058991938522
ILF3	4.3609824	1.2157629	1.2947977644881795e-05	0.00021600224693724636	0.49469214437367304	0.3391848112710013
DDRGK1	4.357083	1.2616127	1.3180750177648644e-05	0.0002197852561513066	0.3057324840764331	0.1759210427183003
MAF1	4.356409	1.1843355	1.322135855321977e-05	0.00022036199654207504	0.3885350318471338	0.2447073005349205
RNF126	4.3557415	1.2127337	1.3261728486629128e-05	0.00022093423957173996	0.35881104033970274	0.21698184283884578
MED13	4.3519893	1.2003961	1.34907822019988e-05	0.0002246479160033476	0.3630573248407643	0.22383786634521208
HIST1H2BH	4.3479714	3.0867124	1.3740250789445027e-05	0.00022869800779648812	0.14012738853503184	0.022225570707451216
MDP1	4.346494	1.5596992	1.383306861688481e-05	0.00023013824747572767	0.2208067940552017	0.09643637459504256
CDK1	4.345667	2.8181117	1.3885307511900436e-05	0.00023090238084646426	0.1464968152866242	0.028855571460860395
PCBP2	4.344674	1.2385327	1.3948242570777213e-05	0.00023184360868892679	0.6836518046709129	0.523167332178106
NKAP	4.341909	1.4334966	1.4124999471706162e-05	0.0002346750366154867	0.24416135881104034	0.11903864989075567
EBNA1BP2	4.3381276	1.5396631	1.4370179381289856e-05	0.00023864017038774502	0.2208067940552017	0.09598432908912831
ANKRD39	4.336751	1.5060371	1.4460443820702292e-05	0.00024003025137484107	0.22929936305732485	0.1044978527838469
NABP2	4.3363786	1.4472	1.4484942794051976e-05	0.00024032791985725127	0.23991507430997877	0.11316205831387026
WDR18	4.3359647	1.5404443	1.4512210297419907e-05	0.00024067123203256276	0.2229299363057325	0.09809387478339486
EYA3	4.334275	1.4345472	1.4624126927815339e-05	0.00024241742286456938	0.24203821656050956	0.11579899043170346
KDM7A	4.3306055	1.1829891	1.4869975099748612e-05	0.00024626966453660583	0.386411889596603	0.24561139154674905
ARF6	4.3300505	1.2057973	1.4907530515261974e-05	0.00024677997484807935	0.5626326963906582	0.40646425073457393
MELK	4.3295894	2.7342544	1.4938762161661723e-05	0.00024718518710623	0.1464968152866242	0.02870488962555564
STAG1	4.3293176	1.2604915	1.495721006044815e-05	0.00024737860163690135	0.6008492569002123	0.431854139983425
ERAL1	4.328526	1.6998943	1.5011073475132145e-05	0.000248157317192101	0.20169851380042464	0.07933398628795299
U2SURP	4.327267	1.2213172	1.5097073009349801e-05	0.00024946635179016346	0.554140127388535	0.39440970391019364
FAM160B1	4.326818	1.1820258	1.5127871844490692e-05	0.0002498624717419692	0.43524416135881105	0.28343253220824227
DYNC1I2	4.326109	1.3965997	1.5176623585956133e-05	0.0002505155277137557	0.2505307855626327	0.12476455963233632
CXCR3	4.326044	1.1855141	1.5181099982763043e-05	0.0002505155277137557	0.42038216560509556	0.278384690725533
WASF2	4.3207498	1.2820232	1.5549980510074808e-05	0.00025648708276216676	0.6008492569002123	0.42642959391245383
DDOST	4.319639	1.2309903	1.562845670061045e-05	0.00025766538004461396	0.5520169851380042	0.38710163489791305
EIF4A3	4.3192844	1.3334488	1.565358166912633e-05	0.0002579634140800058	0.2760084925690021	0.14638740299856853
VPS39	4.3162947	1.3224709	1.586700596066825e-05	0.00026124529247252304	0.2781316348195329	0.1500037670458826
FGD3	4.308944	1.1637168	1.6403564663828433e-05	0.0002697155751396157	0.39278131634819535	0.2552550290062533
SH2D3A	4.3038154	1.9864373	1.6788143809568352e-05	0.00027591506581679895	0.1762208067940552	0.056355006403978
PEX16	4.3000045	1.2459843	1.7079468630465383e-05	0.0002805770338167251	0.31210191082802546	0.17599638363595269
RRP1B	4.2989054	1.1985263	1.716436947121767e-05	0.00028184526111082905	0.346072186836518	0.210427183003089
VTA1	4.297133	1.3132275	1.7302154321220073e-05	0.00028398033646232103	0.27388535031847133	0.1458600165750019
SUDS3	4.2953544	1.3177689	1.7441457272943284e-05	0.00028613840324831784	0.267515923566879	0.136894447374369
UBA3	4.29513	1.1883457	1.7459119477245202e-05	0.0002862998351194676	0.346072186836518	0.20997513749717472
COPS9	4.2913184	1.220502	1.776152433145371e-05	0.00029102124298854425	0.5923566878980892	0.4274843667595871
CCDC90B	4.291301	1.2833627	1.7762942456118898e-05	0.00029102124298854425	0.28662420382165604	0.15655842688163943
MRTFA	4.290893	1.1702073	1.7795589113563e-05	0.0002914256631523577	0.39278131634819535	0.24862502825284413
CIR1	4.290267	1.1698948	1.7845853341359288e-05	0.00029211810292803725	0.3970276008492569	0.2538235515708581
SLAMF6	4.289144	1.2176017	1.7936288303543063e-05	0.00029346718292265516	0.5456475583864119	0.3751224289911851
PRKAG1	4.2880864	1.3361964	1.8021886861564867e-05	0.00029473596113500255	0.2653927813163482	0.13719581104497852
GRB2	4.2864733	1.3086482	1.8153186430506063e-05	0.000296750681796763	0.5944798301486199	0.41437504708807354
C18orf25	4.2850494	1.3602506	1.826985246824266e-05	0.0002985244956206025	0.2526539278131635	0.12476455963233632
CAMTA1	4.2848606	1.1574014	1.8285397006127492e-05	0.00029864516547133975	0.386411889596603	0.2440292322760491
C16orf87	4.2838855	1.2657396	1.8365748706966404e-05	0.0002996900438803733	0.2951167728237792	0.16288706396443908
RABL3	4.282249	1.5118454	1.8501399018608056e-05	0.0003015483681216669	0.2229299363057325	0.09907330671287576
POLR2F	4.282213	1.1742536	1.8504347826596645e-05	0.0003015483681216669	0.39278131634819535	0.2516386649589392
MZT1	4.280234	1.3015969	1.8669701801035244e-05	0.00030410759039594613	0.2781316348195329	0.14751751676335417
PSMA1	4.2782307	1.2904906	1.8838462388543996e-05	0.00030658362022369887	0.673036093418259	0.5045581255179689
CHAF1A	4.2782307	1.9040947	1.8838462388543996e-05	0.00030658362022369887	0.18259023354564755	0.06471784826339184
RAD51	4.277025	2.611895	1.8940716667112036e-05	0.0003081107425479856	0.1464968152866242	0.02975966247268892
TCF7	4.2768717	1.4420688	1.8953786994558348e-05	0.0003081863872891293	0.24628450106157113	0.12634671890303623
UBE3C	4.276665	1.1735111	1.897139523282315e-05	0.0003083357179913677	0.35881104033970274	0.22195434340390266
OXCT1	4.275365	1.2096634	1.9082432869806963e-05	0.000310002718805062	0.4012738853503185	0.24659082347622993
DNAJC19	4.275028	1.1941564	1.911130251707828e-05	0.00031033397667594594	0.3503184713375796	0.21313945603857454
MRPL33	4.2743607	1.2002442	1.9168658354188098e-05	0.00031112730129562687	0.5010615711252654	0.34265049348301063
NSMCE4A	4.2728953	1.3182545	1.9295111931589574e-05	0.0003130409538156516	0.26963906581740976	0.140887516009945
POU2F2	4.2719736	1.3045508	1.9375061953586958e-05	0.0003141987782734764	0.27388535031847133	0.14111353876290214
API5	4.269675	1.2196686	1.957580106157292e-05	0.0003173135051614838	0.32908704883227174	0.19076320349581857
AC022706.1	4.2670813	1.4135188	1.980472081815343e-05	0.0003205982249735664	0.24628450106157113	0.12160024109093649
FOXN3	4.266703	1.3514794	1.983830624898763e-05	0.0003209999323692291	0.7303609341825902	0.5477284713327808
MLLT3	4.266508	1.174593	1.985564492309168e-05	0.0003211385151701629	0.35881104033970274	0.220824229639117
[truncated: 34,602 more rows]
